# Supplementary material for: Ischemic injury triggers a protective microglial phenotype in models of Aβ pathology
Source: J Neuroinflammation. 2026 Jun 9;23:213. doi: 10.1186/s12974-026-03897-x (PMC13292430; doi:10.1186/s12974-026-03897-x)
Supplement: Supplementary file 4 — Supplementary Material 4. Supplementary Table 1: Antibodies. Supplementary table detailing which antibodies were used in the study. [file 12974_2026_3897_MOESM4_ESM.xlsx]

## Sheet: Primary antibodies
Antibody	Species	Application and dilution	Manufacturer / source
anti-Aβ (CN6)	rabbit
		IHC: 1:1000	Provided by Mathias Jucker, Hertie-Institute, Tübingen
anti-APP	rabbit	IHC: 1:1000	Abcam, ab32136
anti-CD45	rat	IHC: 1:1000	eBioscience, 14-0451-85
anti-CD68	rat	IHC: 1:100	Bio-Rad, MCA1957
anti-GFAP	rabbit	IHC: 1:1000	Dako, Z 0334
anti-GFAP	goat	IHC: 1:500	Abcam, ab53554
anti-Iba1	rabbit	IHC: 1:1000	Fujifilm, 019-19741
anti-Iba1	goat	IHC: 1:500-1000	Fujifilm, 011-27991
anti-TMEM119	rabbit	IHC: 1:500	Abcam, ab209064
anti-PU.1 (9G7)	rabbit	IHC: 1:1000	Cell Signaling, #2258
anti-neurofilament M	rabbit	IHC: 1:333	Merck/Millipore AB1987
anti-LAMP1	rat	IHC: 1:500	Abcam, ab25245
anti-P2RY1	rabbit	IHC: 1:500	LSBio, LS-A3795
anti-Iba1	goat	IHC: 1:600	Novus, NB100-1028
anti-ApoE	rabbit	IHC:1:1000	Abcam, ab183597

## Sheet: Secondary antibodies
Antibody	Species	Application and dilution	Manufacturer / source
anti-goat IgG Alexa 488	donkey	IHC: 1:1000	Invitrogen A11055
anti-goat IgG Alexa 568	donkey	IHC: 1:1000	Invitrogen A11057
anti-goat IgG Alexa 647	donkey	IHC: 1:1000	Invitrogen, A21447
anti-rabbit IgG Alexa 488	donkey	IHC: 1:1000	Invitrogen A21206
anti-rabbit IgG Alexa 555	donkey	IHC: 1:1000	Invitrogen A31572
anti-rabbit IgG Alexa 647	donkey	IHC: 1:1000	Invitrogen A31573
anti-rat IgG Alexa 488	donkey	IHC: 1:1000	Invitrogen A21208
anti-rat IgG Alexa 594	donkey	IHC: 1:1000	Invitrogen A21209
anti-rat IgG Alexa Plus 647	donkey	IHC: 1:1000	Invitrogen A48272TR
anti-goat IgG AF647	donkey	IHC: 1:250	Jackson Immuno Research 705­-605­-147

## Sheet: Directly-conjugated antibodies
Antibody	Species	Application and dilution	Manufacturer / source
CD11b-APC (Clone M1/70)	Rat	Flow cytometry / FACS, 1:200	Biolegend, 101212
CD45-FITC (Clone 30-F11)	Rat	Flow cytometry / FACS, 1:200	Invitrogen, 11-0451-82

## Sheet: Visium immunohistochemistry
Antibody	Species	Application and dilution	Manufacturer / source
anti-Aβ (CN6)	rabbit
		IHC: 1:50	Provided by Mathias Jucker, Hertie-Institute, Tübingen
anti-CD45	rat	IHC: 1:25	eBioscience, 14-0451-85
anti-GFAP	rabbit	IHC: 1:500	Dako, Z 0334
anti-GFAP	goat	IHC: 1:100	Abcam, ab53554
anti-podocalyxin	goat	IHC: 1:25	R&D systems, AF1556
anti-CD31	rat	IHC: 1:25	BD, 550274
anti-goat IgG Alexa 647	donkey	IHC: 1:50	Invitrogen, A21447
anti-rabbit IgG Alexa 488	donkey	IHC: 1:50	Invitrogen A21206
anti-rabbit IgG Alexa 555	donkey	IHC: 1:50	Invitrogen A31572
anti-rat IgG Alexa 488	donkey	IHC: 1:50	Invitrogen A21208
anti-goat IgG AF647	donkey	IHC: 1:50	Jackson Immuno Research 705­-605­-147
