# Supplementary material for: Ischemic injury triggers a protective microglial phenotype in models of Aβ pathology
Source: J Neuroinflammation. 2026 Jun 9;23:213. doi: 10.1186/s12974-026-03897-x (PMC13292430; doi:10.1186/s12974-026-03897-x)
Supplement: Supplementary file 6 — Supplementary Material 6. Supplementary Table 3: Human samples. Supplementary table providing details regarding human brain sections used in the study. [file 12974_2026_3897_MOESM6_ESM.xlsx]

## Sheet: Sheet1
Sample	Region	Age (years)	Neuropathological diagnosis	Sex	alpha-Synuclein	CERAD	Lewy body distribution (McKeith)	Lewy body stage (Braak)	APOE genotype	NFT stage (Braak & Braak)	Abeta deposition	Thal phase	TDP-43	FUS
1	Basal ganglia	96	Alzheimer’s disease (Braak & Braak stage VI); Lewy body disease (Braak stage 3); severe arteriosclerosis with multiple remote infarcts	Female	Positive	C	Brainstem	3	E2/E3	6	Yes	NA	Unassessed	Not specified
2	Left occipital cortex	67	Alzheimer’s disease (Braak & Braak stage VI); Lewy body disease (Braak stage 6); argyrophilic grain disease; ischemic infarction involving bilateral occipital cortex (stage II) and older cerebellar cortex infarction	Female	Positive	C	Neocortical	6	E3/E4	6	Yes	4	Negative	Negative
3	Left occipital pole	67	Alzheimer’s disease (Braak & Braak stage VI); Lewy body disease (Braak stage 6); argyrophilic grain disease; ischemic infarction involving bilateral occipital cortex (stage II) and older cerebellar cortex infarction	Female	Positive	C	Neocortical	6	E3/E4	6	Yes	4	Negative	Negative
