# Supplementary material for: Ischemic injury triggers a protective microglial phenotype in models of Aβ pathology
Source: J Neuroinflammation. 2026 Jun 9;23:213. doi: 10.1186/s12974-026-03897-x (PMC13292430; doi:10.1186/s12974-026-03897-x)
Supplement: Supplementary file 7 — Supplementary Material 7. Extended Data Table 1: DEGs and GO term analyses [file 12974_2026_3897_MOESM7_ESM.xlsx]

## Sheet: GO terms - peri-infarct spots
Analysis Type:	PANTHER Overrepresentation Test (Released 20240226)
Annotation Version and Release Date:	GO Ontology database DOI: 10.5281/zenodo.10536401 Released 2024-01-17
Analyzed List:	upload_1 (Mus musculus)
Reference List:	Mus musculus (all genes in database)
Test Type:	FISHER
Correction:	FDR
GO biological process complete	Mus musculus - REFLIST (21983)	upload_1 (251)	upload_1 (expected)	upload_1 (over/under)	upload_1 (fold Enrichment)	upload_1 (raw P-value)	upload_1 (FDR)
positive regulation of antigen processing and presentation of peptide antigen via MHC class II (GO:0002588)	2	2	0.02	+	87.58	0.00013	0.00438
positive regulation of antigen processing and presentation of peptide or polysaccharide antigen via MHC class II (GO:0002582)	2	2	0.02	+	87.58	0.00013	0.00437
negative regulation of complement activation, lectin pathway (GO:0001869)	2	2	0.02	+	87.58	0.00013	0.00436
regulation of complement activation, lectin pathway (GO:0001868)	2	2	0.02	+	87.58	0.00013	0.00435
regulation of norepinephrine uptake (GO:0051621)	2	2	0.02	+	87.58	0.00013	0.00434
negative regulation of chaperone-mediated autophagy (GO:1904715)	2	2	0.02	+	87.58	0.00013	0.00433
positive regulation of neurofibrillary tangle assembly (GO:1902998)	2	2	0.02	+	87.58	0.00013	0.00432
microglial cell activation involved in immune response (GO:0002282)	4	3	0.05	+	65.69	5.83e-06	0.00032
positive regulation of cyclic-nucleotide phosphodiesterase activity (GO:0051343)	4	3	0.05	+	65.69	5.83e-06	0.000319
complement-mediated synapse pruning (GO:0150062)	4	3	0.05	+	65.69	5.83e-06	0.000317
positive regulation of antigen processing and presentation of peptide antigen (GO:0002585)	3	2	0.03	+	58.39	0.000387	0.0106
regulation of hydrogen peroxide catabolic process (GO:2000295)	3	2	0.03	+	58.39	0.000387	0.0106
negative regulation of thrombin-activated receptor signaling pathway (GO:0070495)	3	2	0.03	+	58.39	0.000387	0.0106
regulation of thrombin-activated receptor signaling pathway (GO:0070494)	3	2	0.03	+	58.39	0.000387	0.0106
protein targeting to lysosome involved in chaperone-mediated autophagy (GO:0061740)	3	2	0.03	+	58.39	0.000387	0.0106
vertebrate eye-specific patterning (GO:0150064)	3	2	0.03	+	58.39	0.000387	0.0105
very-low-density lipoprotein particle clearance (GO:0034447)	3	2	0.03	+	58.39	0.000387	0.0105
regulation of neurofibrillary tangle assembly (GO:1902996)	3	2	0.03	+	58.39	0.000387	0.0105
synapse pruning (GO:0098883)	8	5	0.09	+	54.74	1.02e-08	1.5e-06
regulation of cyclic-nucleotide phosphodiesterase activity (GO:0051342)	5	3	0.06	+	52.55	1.45e-05	0.000679
dermatan sulfate catabolic process (GO:0030209)	5	3	0.06	+	52.55	1.45e-05	0.000677
response to selenium ion (GO:0010269)	4	2	0.05	+	43.79	0.000767	0.0183
positive regulation of sodium ion export across plasma membrane (GO:1903278)	4	2	0.05	+	43.79	0.000767	0.0182
axon target recognition (GO:0007412)	4	2	0.05	+	43.79	0.000767	0.0182
regulation of antigen processing and presentation of peptide antigen via MHC class II (GO:0002586)	4	2	0.05	+	43.79	0.000767	0.0182
presynaptic dense core vesicle exocytosis (GO:0099525)	8	4	0.09	+	43.79	1.12e-06	8.03e-05
regulation of chaperone-mediated autophagy (GO:1904714)	4	2	0.05	+	43.79	0.000767	0.0182
regulation of astrocyte activation (GO:0061888)	4	2	0.05	+	43.79	0.000767	0.0181
proteasomal ubiquitin-independent protein catabolic process (GO:0010499)	4	2	0.05	+	43.79	0.000767	0.0181
cell junction disassembly (GO:0150146)	11	5	0.13	+	39.81	8.15e-08	8.83e-06
neuronal dense core vesicle exocytosis (GO:0099011)	9	4	0.1	+	38.93	2e-06	0.00013
platelet degranulation (GO:0002576)	7	3	0.08	+	37.54	4.98e-05	0.00195
regulation of sodium ion export across plasma membrane (GO:1903276)	5	2	0.06	+	35.03	0.00127	0.0275
acrosomal vesicle exocytosis (GO:0060478)	5	2	0.06	+	35.03	0.00127	0.0274
regulation of antigen processing and presentation of peptide or polysaccharide antigen via MHC class II (GO:0002580)	5	2	0.06	+	35.03	0.00127	0.0274
positive regulation of osteoclast development (GO:2001206)	5	2	0.06	+	35.03	0.00127	0.0273
anterograde dendritic transport of neurotransmitter receptor complex (GO:0098971)	5	2	0.06	+	35.03	0.00127	0.0273
regulation of vesicle docking (GO:0106020)	5	2	0.06	+	35.03	0.00127	0.0273
negative regulation of trophoblast cell migration (GO:1901164)	5	2	0.06	+	35.03	0.00127	0.0272
negative regulation of lipoprotein metabolic process (GO:0050748)	5	2	0.06	+	35.03	0.00127	0.0272
negative regulation of metallopeptidase activity (GO:1905049)	5	2	0.06	+	35.03	0.00127	0.0272
regulation of collagen catabolic process (GO:0010710)	5	2	0.06	+	35.03	0.00127	0.0271
negative regulation of autophagic cell death (GO:1904093)	5	2	0.06	+	35.03	0.00127	0.0271
negative regulation of mature B cell apoptotic process (GO:0002906)	5	2	0.06	+	35.03	0.00127	0.027
regulation of mature B cell apoptotic process (GO:0002905)	5	2	0.06	+	35.03	0.00127	0.027
positive regulation of macrophage fusion (GO:0034241)	5	2	0.06	+	35.03	0.00127	0.027
mitochondrial electron transport, cytochrome c to oxygen (GO:0006123)	19	7	0.22	+	32.27	1.04e-09	2.2e-07
dense core granule exocytosis (GO:1990504)	11	4	0.13	+	31.85	5.14e-06	0.000292
regulation of synaptic vesicle priming (GO:0010807)	11	4	0.13	+	31.85	5.14e-06	0.000291
SNARE complex assembly (GO:0035493)	14	5	0.16	+	31.28	3.43e-07	2.95e-05
amygdala development (GO:0021764)	6	2	0.07	+	29.19	0.00189	0.0371
regulation of calcium ion-dependent exocytosis of neurotransmitter (GO:1903233)	6	2	0.07	+	29.19	0.00189	0.037
regulation of hippocampal neuron apoptotic process (GO:0110089)	6	2	0.07	+	29.19	0.00189	0.037
positive regulation of mitochondrial depolarization (GO:0051901)	12	4	0.14	+	29.19	7.64e-06	0.000403
positive regulation of apoptotic cell clearance (GO:2000427)	6	2	0.07	+	29.19	0.00189	0.0369
regulation of protein K48-linked ubiquitination (GO:0061945)	6	2	0.07	+	29.19	0.00189	0.0369
regulation of autophagic cell death (GO:1904092)	6	2	0.07	+	29.19	0.00189	0.0368
positive regulation of complement activation (GO:0045917)	6	2	0.07	+	29.19	0.00189	0.0368
chylomicron remnant clearance (GO:0034382)	6	2	0.07	+	29.19	0.00189	0.0367
high-density lipoprotein particle assembly (GO:0034380)	6	2	0.07	+	29.19	0.00189	0.0367
regulation of macrophage fusion (GO:0034239)	6	2	0.07	+	29.19	0.00189	0.0367
microglial cell proliferation (GO:0061518)	9	3	0.1	+	29.19	0.000117	0.00398
macrophage proliferation (GO:0061517)	9	3	0.1	+	29.19	0.000117	0.00397
dermatan sulfate metabolic process (GO:0030205)	9	3	0.1	+	29.19	0.000117	0.00397
positive regulation of membrane depolarization (GO:1904181)	16	5	0.18	+	27.37	7.35e-07	5.63e-05
peptide antigen assembly with MHC class I protein complex (GO:0002502)	13	4	0.15	+	26.95	1.09e-05	0.000547
MHC class I protein complex assembly (GO:0002397)	13	4	0.15	+	26.95	1.09e-05	0.000545
protein catabolic process in the vacuole (GO:0007039)	13	4	0.15	+	26.95	1.09e-05	0.000544
detoxification of copper ion (GO:0010273)	7	2	0.08	+	25.02	0.00263	0.0487
regulation of antigen processing and presentation of peptide antigen (GO:0002583)	7	2	0.08	+	25.02	0.00263	0.0486
positive regulation of ryanodine-sensitive calcium-release channel activity (GO:0060316)	7	2	0.08	+	25.02	0.00263	0.0485
triglyceride-rich lipoprotein particle clearance (GO:0071830)	7	2	0.08	+	25.02	0.00263	0.0485
ganglioside catabolic process (GO:0006689)	7	2	0.08	+	25.02	0.00263	0.0484
regulation of Cdc42 protein signal transduction (GO:0032489)	7	2	0.08	+	25.02	0.00263	0.0484
stress response to copper ion (GO:1990169)	7	2	0.08	+	25.02	0.00263	0.0483
negative regulation of membrane protein ectodomain proteolysis (GO:0051045)	7	2	0.08	+	25.02	0.00263	0.0483
autophagic cell death (GO:0048102)	7	2	0.08	+	25.02	0.00263	0.0482
positive regulation of amyloid-beta clearance (GO:1900223)	7	2	0.08	+	25.02	0.00263	0.0481
autophagosome membrane docking (GO:0016240)	7	2	0.08	+	25.02	0.00263	0.0481
chaperone-mediated autophagy (GO:0061684)	7	2	0.08	+	25.02	0.00263	0.048
response to laminar fluid shear stress (GO:0034616)	7	2	0.08	+	25.02	0.00263	0.048
detection of calcium ion (GO:0005513)	11	3	0.13	+	23.89	0.000227	0.00686
dermatan sulfate proteoglycan metabolic process (GO:0050655)	11	3	0.13	+	23.89	0.000227	0.00685
positive regulation of neuroinflammatory response (GO:0150078)	11	3	0.13	+	23.89	0.000227	0.00683
lysosomal lumen acidification (GO:0007042)	15	4	0.17	+	23.36	2.05e-05	0.000921
negative regulation of microtubule polymerization (GO:0031115)	15	4	0.17	+	23.36	2.05e-05	0.000918
antigen processing and presentation of exogenous peptide antigen via MHC class I (GO:0042590)	15	4	0.17	+	23.36	2.05e-05	0.000916
microglial cell activation (GO:0001774)	34	9	0.39	+	23.18	1.17e-10	3.6e-08
positive regulation of antigen processing and presentation (GO:0002579)	12	3	0.14	+	21.9	0.0003	0.00855
negative regulation of amyloid fibril formation (GO:1905907)	12	3	0.14	+	21.9	0.0003	0.00854
lysosomal protein catabolic process (GO:1905146)	12	3	0.14	+	21.9	0.0003	0.00852
dense core granule localization (GO:0032253)	20	5	0.23	+	21.9	2.51e-06	0.000161
calcium ion-regulated exocytosis of neurotransmitter (GO:0048791)	21	5	0.24	+	20.85	3.27e-06	0.000199
synaptic vesicle priming (GO:0016082)	21	5	0.24	+	20.85	3.27e-06	0.000198
leukocyte activation involved in inflammatory response (GO:0002269)	38	9	0.43	+	20.74	3.49e-10	9.11e-08
negative regulation of platelet-derived growth factor receptor signaling pathway (GO:0010642)	13	3	0.15	+	20.21	0.000387	0.0107
antigen processing and presentation of exogenous peptide antigen via MHC class II (GO:0019886)	26	6	0.3	+	20.21	3.97e-07	3.38e-05
glycosphingolipid catabolic process (GO:0046479)	13	3	0.15	+	20.21	0.000387	0.0106
cellular response to copper ion (GO:0071280)	18	4	0.21	+	19.46	4.48e-05	0.00179
astrocyte activation (GO:0048143)	18	4	0.21	+	19.46	4.48e-05	0.00178
phospholipid efflux (GO:0033700)	14	3	0.16	+	18.77	0.000488	0.0127
antigen processing and presentation of peptide antigen via MHC class II (GO:0002495)	28	6	0.32	+	18.77	6.37e-07	5.08e-05
negative regulation of amyloid-beta formation (GO:1902430)	19	4	0.22	+	18.44	5.62e-05	0.00216
glial cell activation (GO:0061900)	43	9	0.49	+	18.33	1.15e-09	2.36e-07
antigen processing and presentation of peptide or polysaccharide antigen via MHC class II (GO:0002504)	29	6	0.33	+	18.12	7.96e-07	5.95e-05
positive regulation of homotypic cell-cell adhesion (GO:0034112)	15	3	0.17	+	17.52	0.000605	0.0152
glycolipid catabolic process (GO:0019377)	15	3	0.17	+	17.52	0.000605	0.0152
positive regulation of glutamate secretion (GO:0014049)	15	3	0.17	+	17.52	0.000605	0.0152
regulation of fear response (GO:1903365)	15	3	0.17	+	17.52	0.000605	0.0151
regulation of glutamate secretion (GO:0014048)	26	5	0.3	+	16.84	1.01e-05	0.000516
secretory granule localization (GO:0032252)	26	5	0.3	+	16.84	1.01e-05	0.000514
calcium-ion regulated exocytosis (GO:0017156)	52	10	0.59	+	16.84	3.27e-10	8.83e-08
regulation of antigen processing and presentation (GO:0002577)	21	4	0.24	+	16.68	8.52e-05	0.00307
regulation of amyloid fibril formation (GO:1905906)	16	3	0.18	+	16.42	0.000738	0.0178
vacuolar acidification (GO:0007035)	27	5	0.31	+	16.22	1.23e-05	0.000588
positive regulation by host of viral process (GO:0044794)	22	4	0.25	+	15.92	0.000103	0.00361
negative regulation of amyloid precursor protein catabolic process (GO:1902992)	22	4	0.25	+	15.92	0.000103	0.00361
sequestering of metal ion (GO:0051238)	17	3	0.19	+	15.46	0.000888	0.0204
synaptic vesicle membrane organization (GO:0048499)	17	3	0.19	+	15.46	0.000888	0.0203
regulation of synaptic vesicle cycle (GO:0098693)	17	3	0.19	+	15.46	0.000888	0.0203
response to copper ion (GO:0046688)	29	5	0.33	+	15.1	1.77e-05	0.000811
regulation of mitochondrial depolarization (GO:0051900)	24	4	0.27	+	14.6	0.000147	0.00482
regulation of lysosomal lumen pH (GO:0035751)	24	4	0.27	+	14.6	0.000147	0.00481
regulation of amyloid-beta clearance (GO:1900221)	18	3	0.21	+	14.6	0.00106	0.0235
cell redox homeostasis (GO:0045454)	31	5	0.35	+	14.13	2.49e-05	0.00109
glycosaminoglycan catabolic process (GO:0006027)	31	5	0.35	+	14.13	2.49e-05	0.00109
neuroinflammatory response (GO:0150076)	56	9	0.64	+	14.08	1.36e-08	1.95e-06
regulation of complement activation (GO:0030449)	25	4	0.29	+	14.01	0.000174	0.00551
antigen processing and presentation of exogenous peptide antigen (GO:0002478)	57	9	0.65	+	13.83	1.59e-08	2.23e-06
regulation of synaptic vesicle membrane organization (GO:1901632)	19	3	0.22	+	13.83	0.00124	0.0272
regulation of synaptic vesicle fusion to presynaptic active zone membrane (GO:0031630)	19	3	0.22	+	13.83	0.00124	0.0272
hyaluronan catabolic process (GO:0030214)	19	3	0.22	+	13.83	0.00124	0.0271
ceramide catabolic process (GO:0046514)	19	3	0.22	+	13.83	0.00124	0.0271
positive regulation of calcium ion-dependent exocytosis (GO:0045956)	19	3	0.22	+	13.83	0.00124	0.027
negative regulation of intrinsic apoptotic signaling pathway in response to DNA damage (GO:1902230)	26	4	0.3	+	13.47	0.000204	0.00628
negative regulation of oxidative stress-induced intrinsic apoptotic signaling pathway (GO:1902176)	26	4	0.3	+	13.47	0.000204	0.00627
ruffle organization (GO:0031529)	26	4	0.3	+	13.47	0.000204	0.00626
regulation of vesicle fusion (GO:0031338)	33	5	0.38	+	13.27	3.41e-05	0.00142
aminoglycan catabolic process (GO:0006026)	40	6	0.46	+	13.14	5.79e-06	0.000318
neurotransmitter receptor transport to postsynaptic membrane (GO:0098969)	20	3	0.23	+	13.14	0.00145	0.0299
hydrogen peroxide catabolic process (GO:0042744)	27	4	0.31	+	12.98	0.000237	0.00707
macrophage activation involved in immune response (GO:0002281)	21	3	0.24	+	12.51	0.00168	0.0339
negative regulation of interleukin-10 production (GO:0032693)	21	3	0.24	+	12.51	0.00168	0.0338
locomotory exploration behavior (GO:0035641)	21	3	0.24	+	12.51	0.00168	0.0338
establishment of protein localization to postsynaptic membrane (GO:1903540)	21	3	0.24	+	12.51	0.00168	0.0337
peptide antigen assembly with MHC protein complex (GO:0002501)	28	4	0.32	+	12.51	0.000274	0.00799
T cell mediated cytotoxicity (GO:0001913)	28	4	0.32	+	12.51	0.000274	0.00797
MHC protein complex assembly (GO:0002396)	28	4	0.32	+	12.51	0.000274	0.00796
antigen processing and presentation of exogenous antigen (GO:0019884)	64	9	0.73	+	12.32	4.55e-08	5.44e-06
astrocyte development (GO:0014002)	36	5	0.41	+	12.16	5.26e-05	0.00205
macrophage activation (GO:0042116)	66	9	0.75	+	11.94	6e-08	6.75e-06
negative regulation of intrinsic apoptotic signaling pathway by p53 class mediator (GO:1902254)	22	3	0.25	+	11.94	0.00193	0.0373
neurotransmitter receptor transport to plasma membrane (GO:0098877)	22	3	0.25	+	11.94	0.00193	0.0372
negative regulation of oxidoreductase activity (GO:0051354)	22	3	0.25	+	11.94	0.00193	0.0372
long-term memory (GO:0007616)	44	6	0.5	+	11.94	1.02e-05	0.000519
sulfur compound catabolic process (GO:0044273)	37	5	0.42	+	11.84	6.03e-05	0.00227
intracellular pH reduction (GO:0051452)	45	6	0.51	+	11.68	1.17e-05	0.000567
aerobic electron transport chain (GO:0019646)	61	8	0.7	+	11.49	4.51e-07	3.78e-05
positive regulation of type IIa hypersensitivity (GO:0001798)	31	4	0.35	+	11.3	0.00041	0.011
regulation of type IIa hypersensitivity (GO:0001796)	31	4	0.35	+	11.3	0.00041	0.011
positive regulation of type II hypersensitivity (GO:0002894)	31	4	0.35	+	11.3	0.00041	0.011
regulation of type II hypersensitivity (GO:0002892)	31	4	0.35	+	11.3	0.00041	0.011
mitochondrial ATP synthesis coupled electron transport (GO:0042775)	70	9	0.8	+	11.26	1.01e-07	1.06e-05
regulation of oxidative stress-induced intrinsic apoptotic signaling pathway (GO:1902175)	39	5	0.45	+	11.23	7.82e-05	0.00285
antigen processing and presentation of peptide antigen (GO:0048002)	87	11	0.99	+	11.07	4.5e-09	7.46e-07
positive regulation of neurotransmitter secretion (GO:0001956)	24	3	0.27	+	10.95	0.00249	0.0468
steroid catabolic process (GO:0006706)	24	3	0.27	+	10.95	0.00249	0.0467
positive regulation of mast cell degranulation (GO:0043306)	24	3	0.27	+	10.95	0.00249	0.0467
regulation of platelet-derived growth factor receptor signaling pathway (GO:0010640)	24	3	0.27	+	10.95	0.00249	0.0466
response to fluid shear stress (GO:0034405)	24	3	0.27	+	10.95	0.00249	0.0465
cholesterol efflux (GO:0033344)	32	4	0.37	+	10.95	0.000464	0.0122
ATP synthesis coupled electron transport (GO:0042773)	72	9	0.82	+	10.95	1.3e-07	1.28e-05
complement activation, classical pathway (GO:0006958)	41	5	0.47	+	10.68	9.99e-05	0.00353
vesicle docking involved in exocytosis (GO:0006904)	41	5	0.47	+	10.68	9.99e-05	0.00352
glial cell proliferation (GO:0014009)	33	4	0.38	+	10.62	0.000523	0.0134
regulation of neuroinflammatory response (GO:0150077)	33	4	0.38	+	10.62	0.000523	0.0134
synaptic vesicle exocytosis (GO:0016079)	66	8	0.75	+	10.62	8.38e-07	6.24e-05
glial cell migration (GO:0008347)	50	6	0.57	+	10.51	2.18e-05	0.000969
regulation of dopamine secretion (GO:0014059)	42	5	0.48	+	10.43	0.000112	0.00387
positive regulation of release of sequestered calcium ion into cytosol (GO:0051281)	42	5	0.48	+	10.43	0.000112	0.00386
positive regulation of amino acid transport (GO:0051957)	34	4	0.39	+	10.3	0.000588	0.0149
cellular response to low-density lipoprotein particle stimulus (GO:0071404)	34	4	0.39	+	10.3	0.000588	0.0149
response to lipoprotein particle (GO:0055094)	34	4	0.39	+	10.3	0.000588	0.0148
organelle localization by membrane tethering (GO:0140056)	77	9	0.88	+	10.24	2.34e-07	2.18e-05
negative regulation of protein polymerization (GO:0032272)	77	9	0.88	+	10.24	2.34e-07	2.16e-05
vesicle docking (GO:0048278)	60	7	0.69	+	10.22	5.37e-06	0.000299
positive regulation of hypersensitivity (GO:0002885)	35	4	0.4	+	10.01	0.000658	0.0163
exocytic process (GO:0140029)	79	9	0.9	+	9.98	2.93e-07	2.57e-05
hydrogen peroxide metabolic process (GO:0042743)	44	5	0.5	+	9.95	0.000141	0.00461
regulation of homotypic cell-cell adhesion (GO:0034110)	36	4	0.41	+	9.73	0.000733	0.0178
regulation of interleukin-10 production (GO:0032653)	63	7	0.72	+	9.73	7.47e-06	0.000397
regulation of mast cell degranulation (GO:0043304)	36	4	0.41	+	9.73	0.000733	0.0178
positive regulation of leukocyte degranulation (GO:0043302)	36	4	0.41	+	9.73	0.000733	0.0178
regulation of membrane depolarization (GO:0003254)	54	6	0.62	+	9.73	3.41e-05	0.00143
positive regulation of regulated secretory pathway (GO:1903307)	63	7	0.72	+	9.73	7.47e-06	0.000395
positive regulation of amine transport (GO:0051954)	55	6	0.63	+	9.55	3.79e-05	0.00156
humoral immune response mediated by circulating immunoglobulin (GO:0002455)	46	5	0.53	+	9.52	0.000174	0.00552
membrane docking (GO:0022406)	83	9	0.95	+	9.5	4.5e-07	3.79e-05
cellular response to lipoprotein particle stimulus (GO:0071402)	37	4	0.42	+	9.47	0.000815	0.0191
regulation of superoxide metabolic process (GO:0090322)	37	4	0.42	+	9.47	0.000815	0.019
negative regulation of smooth muscle cell migration (GO:0014912)	37	4	0.42	+	9.47	0.000815	0.019
positive regulation of acute inflammatory response to antigenic stimulus (GO:0002866)	37	4	0.42	+	9.47	0.000815	0.019
phagocytosis, engulfment (GO:0006911)	47	5	0.54	+	9.32	0.000193	0.00608
respiratory electron transport chain (GO:0022904)	94	10	1.07	+	9.32	1.23e-07	1.24e-05
regulation of platelet activation (GO:0010543)	47	5	0.54	+	9.32	0.000193	0.00607
regulation of intrinsic apoptotic signaling pathway in response to DNA damage (GO:1902229)	38	4	0.43	+	9.22	0.000903	0.0206
regulation of amyloid-beta formation (GO:1902003)	38	4	0.43	+	9.22	0.000903	0.0206
detection of external biotic stimulus (GO:0098581)	38	4	0.43	+	9.22	0.000903	0.0205
complement activation (GO:0006956)	58	6	0.66	+	9.06	5.14e-05	0.002
superoxide metabolic process (GO:0006801)	39	4	0.45	+	8.98	0.000997	0.0224
regulation of hypersensitivity (GO:0002883)	39	4	0.45	+	8.98	0.000997	0.0223
detection of biotic stimulus (GO:0009595)	49	5	0.56	+	8.94	0.000236	0.00706
regulation of calcium ion-dependent exocytosis (GO:0017158)	50	5	0.57	+	8.76	0.00026	0.00762
positive regulation of osteoclast differentiation (GO:0045672)	40	4	0.46	+	8.76	0.0011	0.0243
antigen processing and presentation of peptide antigen via MHC class I (GO:0002474)	60	6	0.69	+	8.76	6.24e-05	0.00234
regulation of long-term synaptic potentiation (GO:1900271)	60	6	0.69	+	8.76	6.24e-05	0.00233
receptor localization to synapse (GO:0097120)	60	6	0.69	+	8.76	6.24e-05	0.00233
synaptic vesicle localization (GO:0097479)	51	5	0.58	+	8.59	0.000285	0.00823
positive regulation of exocytosis (GO:0045921)	102	10	1.16	+	8.59	2.67e-07	2.38e-05
positive regulation of oxidoreductase activity (GO:0051353)	41	4	0.47	+	8.54	0.00121	0.0266
positive regulation of myeloid leukocyte cytokine production involved in immune response (GO:0061081)	41	4	0.47	+	8.54	0.00121	0.0265
lysosome organization (GO:0007040)	94	9	1.07	+	8.39	1.31e-06	9.14e-05
lytic vacuole organization (GO:0080171)	94	9	1.07	+	8.39	1.31e-06	9.1e-05
synaptic vesicle transport (GO:0048489)	42	4	0.48	+	8.34	0.00132	0.0279
electron transport chain (GO:0022900)	105	10	1.2	+	8.34	3.51e-07	3e-05
regulation of inflammatory response to antigenic stimulus (GO:0002861)	63	6	0.72	+	8.34	8.23e-05	0.00297
regulated exocytosis (GO:0045055)	158	15	1.8	+	8.31	4.14e-10	1.05e-07
neurotransmitter secretion (GO:0007269)	95	9	1.08	+	8.3	1.43e-06	9.82e-05
signal release from synapse (GO:0099643)	95	9	1.08	+	8.3	1.43e-06	9.78e-05
antigen processing and presentation (GO:0019882)	127	12	1.45	+	8.28	2.54e-08	3.29e-06
positive regulation of interleukin-10 production (GO:0032733)	43	4	0.49	+	8.15	0.00144	0.0298
positive regulation of inflammatory response to antigenic stimulus (GO:0002863)	43	4	0.49	+	8.15	0.00144	0.0298
maintenance of location in cell (GO:0051651)	108	10	1.23	+	8.11	4.57e-07	3.81e-05
positive regulation of myeloid leukocyte mediated immunity (GO:0002888)	54	5	0.62	+	8.11	0.000374	0.0104
long-term synaptic potentiation (GO:0060291)	65	6	0.74	+	8.08	9.81e-05	0.00347
myeloid cell activation involved in immune response (GO:0002275)	77	7	0.88	+	7.96	2.83e-05	0.00123
synaptic vesicle recycling (GO:0036465)	66	6	0.75	+	7.96	0.000107	0.00371
positive regulation of inflammatory response (GO:0050729)	165	15	1.88	+	7.96	7.62e-10	1.78e-07
regulation of leukocyte degranulation (GO:0043300)	55	5	0.63	+	7.96	0.000407	0.011
regulation of macrophage cytokine production (GO:0010935)	44	4	0.5	+	7.96	0.00157	0.0321
autophagosome maturation (GO:0097352)	44	4	0.5	+	7.96	0.00157	0.0321
positive regulation of interleukin-6 production (GO:0032755)	112	10	1.28	+	7.82	6.42e-07	5.07e-05
oxidative phosphorylation (GO:0006119)	112	10	1.28	+	7.82	6.42e-07	5.05e-05
plasma membrane invagination (GO:0099024)	56	5	0.64	+	7.82	0.000443	0.0118
positive regulation of phagocytosis (GO:0050766)	90	8	1.03	+	7.79	8.94e-06	0.000465
exploration behavior (GO:0035640)	45	4	0.51	+	7.79	0.00171	0.0343
regulation of amyloid precursor protein catabolic process (GO:1902991)	45	4	0.51	+	7.79	0.00171	0.0342
regulation of T cell cytokine production (GO:0002724)	45	4	0.51	+	7.79	0.00171	0.0342
synaptic vesicle endocytosis (GO:0048488)	57	5	0.65	+	7.68	0.000481	0.0125
positive regulation of cation channel activity (GO:2001259)	46	4	0.53	+	7.62	0.00186	0.0367
modulation by host of viral process (GO:0044788)	46	4	0.53	+	7.62	0.00186	0.0366
regulation of acute inflammatory response to antigenic stimulus (GO:0002864)	46	4	0.53	+	7.62	0.00186	0.0366
regulation of amino acid transport (GO:0051955)	58	5	0.66	+	7.55	0.000522	0.0134
integrin-mediated signaling pathway (GO:0007229)	83	7	0.95	+	7.39	4.62e-05	0.00182
prostanoid metabolic process (GO:0006692)	48	4	0.55	+	7.3	0.00218	0.0416
response to ischemia (GO:0002931)	48	4	0.55	+	7.3	0.00218	0.0416
anterograde axonal transport (GO:0008089)	48	4	0.55	+	7.3	0.00218	0.0415
positive regulation of organic acid transport (GO:0032892)	60	5	0.69	+	7.3	0.00061	0.0153
presynaptic endocytosis (GO:0140238)	60	5	0.69	+	7.3	0.00061	0.0152
mucopolysaccharide metabolic process (GO:1903510)	72	6	0.82	+	7.3	0.000174	0.00552
negative regulation of intrinsic apoptotic signaling pathway (GO:2001243)	109	9	1.24	+	7.23	4.51e-06	0.000261
regulation of myeloid leukocyte mediated immunity (GO:0002886)	97	8	1.11	+	7.22	1.56e-05	0.000719
regulation of oxidoreductase activity (GO:0051341)	73	6	0.83	+	7.2	0.000187	0.00592
collagen metabolic process (GO:0032963)	61	5	0.7	+	7.18	0.000659	0.0163
negative regulation of actin filament polymerization (GO:0030837)	61	5	0.7	+	7.18	0.000659	0.0162
regulation of macrophage migration (GO:1905521)	49	4	0.56	+	7.15	0.00235	0.0444
positive regulation of reactive oxygen species metabolic process (GO:2000379)	86	7	0.98	+	7.13	5.8e-05	0.00219
axonal transport (GO:0098930)	62	5	0.71	+	7.06	0.00071	0.0173
negative regulation of protein-containing complex assembly (GO:0031333)	162	13	1.85	+	7.03	4.72e-08	5.55e-06
negative regulation of microtubule polymerization or depolymerization (GO:0031111)	50	4	0.57	+	7.01	0.00253	0.0471
protein localization to lysosome (GO:0061462)	50	4	0.57	+	7.01	0.00253	0.0471
positive regulation of calcium ion transport (GO:0051928)	138	11	1.58	+	6.98	5.55e-07	4.52e-05
regulation of collagen metabolic process (GO:0010712)	63	5	0.72	+	6.95	0.000764	0.0183
membrane invagination (GO:0010324)	63	5	0.72	+	6.95	0.000764	0.0182
neurotransmitter transport (GO:0006836)	139	11	1.59	+	6.93	5.96e-07	4.81e-05
positive regulation of myeloid leukocyte differentiation (GO:0002763)	76	6	0.87	+	6.91	0.000234	0.00702
T cell mediated immunity (GO:0002456)	64	5	0.73	+	6.84	0.000821	0.019
cellular response to glucose stimulus (GO:0071333)	64	5	0.73	+	6.84	0.000821	0.019
osteoclast differentiation (GO:0030316)	64	5	0.73	+	6.84	0.000821	0.019
positive regulation of tumor necrosis factor production (GO:0032760)	141	11	1.61	+	6.83	6.88e-07	5.32e-05
positive regulation of tumor necrosis factor superfamily cytokine production (GO:1903557)	143	11	1.63	+	6.74	7.92e-07	5.98e-05
regulation of mononuclear cell migration (GO:0071675)	130	10	1.48	+	6.74	2.53e-06	0.000161
regulation of catecholamine secretion (GO:0050433)	65	5	0.74	+	6.74	0.000882	0.0202
synaptic vesicle cycle (GO:0099504)	157	12	1.79	+	6.69	2.66e-07	2.38e-05
cellular response to hexose stimulus (GO:0071331)	66	5	0.75	+	6.63	0.000945	0.0213
regulation of interleukin-6 production (GO:0032675)	172	13	1.96	+	6.62	9.58e-08	1.02e-05
regulation of neurotransmitter secretion (GO:0046928)	106	8	1.21	+	6.61	2.97e-05	0.00126
myeloid leukocyte activation (GO:0002274)	173	13	1.98	+	6.58	1.03e-07	1.07e-05
cellular response to monosaccharide stimulus (GO:0071326)	67	5	0.77	+	6.54	0.00101	0.0226
positive regulation of non-canonical NF-kappaB signal transduction (GO:1901224)	67	5	0.77	+	6.54	0.00101	0.0226
detoxification (GO:0098754)	67	5	0.77	+	6.54	0.00101	0.0226
positive regulation of ion transmembrane transporter activity (GO:0032414)	81	6	0.92	+	6.49	0.000331	0.00931
regulation of release of sequestered calcium ion into cytosol (GO:0051279)	81	6	0.92	+	6.49	0.000331	0.00929
vesicle-mediated transport in synapse (GO:0099003)	176	13	2.01	+	6.47	1.25e-07	1.25e-05
regulation of phagocytosis (GO:0050764)	122	9	1.39	+	6.46	1.14e-05	0.000557
response to type II interferon (GO:0034341)	137	10	1.56	+	6.39	4.06e-06	0.000238
regulation of non-canonical NF-kappaB signal transduction (GO:1901222)	96	7	1.1	+	6.39	0.000117	0.00398
positive regulation of calcium ion transmembrane transport (GO:1904427)	96	7	1.1	+	6.39	0.000117	0.00397
positive regulation of cytokine production involved in immune response (GO:0002720)	110	8	1.26	+	6.37	3.88e-05	0.00159
positive regulation of actin filament bundle assembly (GO:0032233)	69	5	0.79	+	6.35	0.00116	0.0255
regulation of intracellular pH (GO:0051453)	83	6	0.95	+	6.33	0.000378	0.0105
positive regulation of cation transmembrane transport (GO:1904064)	153	11	1.75	+	6.3	1.55e-06	0.000105
positive regulation of protein-containing complex assembly (GO:0031334)	211	15	2.41	+	6.23	2.22e-08	2.94e-06
positive regulation of monoatomic ion transmembrane transport (GO:0034767)	169	12	1.93	+	6.22	5.89e-07	4.77e-05
aerobic respiration (GO:0009060)	155	11	1.77	+	6.22	1.76e-06	0.000116
positive regulation of monoatomic ion transport (GO:0043270)	241	17	2.75	+	6.18	2.81e-09	5.09e-07
leukocyte mediated cytotoxicity (GO:0001909)	71	5	0.81	+	6.17	0.00131	0.0278
neuromuscular process controlling balance (GO:0050885)	71	5	0.81	+	6.17	0.00131	0.0278
regulation of tumor necrosis factor production (GO:0032680)	214	15	2.44	+	6.14	2.68e-08	3.41e-06
positive regulation of endocytosis (GO:0045807)	200	14	2.28	+	6.13	7.99e-08	8.73e-06
positive regulation of chemokine production (GO:0032722)	86	6	0.98	+	6.11	0.000458	0.0121
regulation of cardiac muscle contraction (GO:0055117)	72	5	0.82	+	6.08	0.0014	0.0292
negative regulation of supramolecular fiber organization (GO:1902904)	173	12	1.98	+	6.08	7.56e-07	5.77e-05
regulation of regulated secretory pathway (GO:1903305)	159	11	1.82	+	6.06	2.26e-06	0.000146
regulation of tumor necrosis factor superfamily cytokine production (GO:1903555)	217	15	2.48	+	6.05	3.22e-08	4e-06
positive regulation of transporter activity (GO:0032411)	87	6	0.99	+	6.04	0.000487	0.0127
regulation of chemokine production (GO:0032642)	116	8	1.32	+	6.04	5.68e-05	0.00217
protein stabilization (GO:0050821)	203	14	2.32	+	6.04	9.61e-08	1.01e-05
regulation of endocytosis (GO:0030100)	337	23	3.85	+	5.98	7.92e-12	3.13e-09
negative regulation of smooth muscle cell proliferation (GO:0048662)	74	5	0.84	+	5.92	0.00158	0.0322
negative regulation of T cell proliferation (GO:0042130)	104	7	1.19	+	5.89	0.000193	0.00607
negative regulation of lymphocyte proliferation (GO:0050672)	119	8	1.36	+	5.89	6.81e-05	0.00253
regulation of exocytosis (GO:0017157)	224	15	2.56	+	5.86	4.91e-08	5.68e-06
cellular response to carbohydrate stimulus (GO:0071322)	75	5	0.86	+	5.84	0.00168	0.034
astrocyte differentiation (GO:0048708)	75	5	0.86	+	5.84	0.00168	0.0339
protein localization to vacuole (GO:0072665)	75	5	0.86	+	5.84	0.00168	0.0339
regulation of amine transport (GO:0051952)	120	8	1.37	+	5.84	7.22e-05	0.00267
negative regulation of cell activation (GO:0050866)	240	16	2.74	+	5.84	1.85e-08	2.5e-06
regulation of cytokine production involved in immune response (GO:0002718)	151	10	1.72	+	5.8	9.64e-06	0.000498
negative regulation of mononuclear cell proliferation (GO:0032945)	121	8	1.38	+	5.79	7.66e-05	0.0028
positive regulation of synaptic transmission (GO:0050806)	182	12	2.08	+	5.77	1.3e-06	9.11e-05
regulation of cellular pH (GO:0030641)	91	6	1.04	+	5.77	0.000619	0.0154
regulation of neuronal synaptic plasticity (GO:0048168)	76	5	0.87	+	5.76	0.00178	0.0354
positive regulation of immunoglobulin mediated immune response (GO:0002891)	76	5	0.87	+	5.76	0.00178	0.0354
positive regulation of B cell mediated immunity (GO:0002714)	76	5	0.87	+	5.76	0.00178	0.0354
glial cell development (GO:0021782)	137	9	1.56	+	5.75	2.88e-05	0.00123
maintenance of location (GO:0051235)	183	12	2.09	+	5.74	1.37e-06	9.48e-05
vacuole organization (GO:0007033)	184	12	2.1	+	5.71	1.45e-06	9.9e-05
protein localization to synapse (GO:0035418)	77	5	0.88	+	5.69	0.00189	0.0371
neutrophil chemotaxis (GO:0030593)	77	5	0.88	+	5.69	0.00189	0.0371
positive regulation of peptidase activity (GO:0010952)	186	12	2.12	+	5.65	1.63e-06	0.00011
glycosaminoglycan metabolic process (GO:0030203)	93	6	1.06	+	5.65	0.000695	0.017
cellular response to type II interferon (GO:0071346)	109	7	1.24	+	5.62	0.000258	0.00759
aminoglycan metabolic process (GO:0006022)	109	7	1.24	+	5.62	0.000258	0.00758
regulation of vesicle-mediated transport (GO:0060627)	609	39	6.95	+	5.61	1.95e-18	4.28e-15
regulation of neurotransmitter transport (GO:0051588)	126	8	1.44	+	5.56	0.000102	0.00357
reactive oxygen species metabolic process (GO:0072593)	111	7	1.27	+	5.52	0.000288	0.00825
negative regulation of leukocyte proliferation (GO:0070664)	127	8	1.45	+	5.52	0.000108	0.00372
regulation of synaptic plasticity (GO:0048167)	254	16	2.9	+	5.52	4.1e-08	5.01e-06
regulation of intrinsic apoptotic signaling pathway (GO:2001242)	192	12	2.19	+	5.47	2.27e-06	0.000146
negative regulation of autophagy (GO:0010507)	80	5	0.91	+	5.47	0.00223	0.0425
regulation of protein-containing complex assembly (GO:0043254)	449	28	5.13	+	5.46	3.41e-13	2.02e-10
positive regulation of mononuclear cell migration (GO:0071677)	81	5	0.92	+	5.41	0.00236	0.0445
axo-dendritic transport (GO:0008088)	81	5	0.92	+	5.41	0.00236	0.0445
cell killing (GO:0001906)	148	9	1.69	+	5.33	5.28e-05	0.00205
vesicle localization (GO:0051648)	183	11	2.09	+	5.26	8.74e-06	0.000456
establishment of vesicle localization (GO:0051650)	167	10	1.91	+	5.24	2.32e-05	0.00103
response to toxic substance (GO:0009636)	134	8	1.53	+	5.23	0.000156	0.00505
negative regulation of neuron projection development (GO:0010977)	168	10	1.92	+	5.21	2.44e-05	0.00108
positive regulation of axonogenesis (GO:0050772)	101	6	1.15	+	5.2	0.00107	0.0238
cellular respiration (GO:0045333)	186	11	2.12	+	5.18	1.02e-05	0.000518
exocytosis (GO:0006887)	254	15	2.9	+	5.17	2.53e-07	2.28e-05
regulation of axonogenesis (GO:0050770)	187	11	2.14	+	5.15	1.07e-05	0.000538
negative regulation of leukocyte activation (GO:0002695)	221	13	2.52	+	5.15	1.69e-06	0.000112
regulation of organic acid transport (GO:0032890)	102	6	1.16	+	5.15	0.00113	0.0249
positive regulation of leukocyte migration (GO:0002687)	171	10	1.95	+	5.12	2.84e-05	0.00123
positive regulation of adaptive immune response (GO:0002821)	172	10	1.96	+	5.09	2.99e-05	0.00126
positive regulation of transmembrane transport (GO:0034764)	243	14	2.77	+	5.05	8.6e-07	6.37e-05
protein-containing complex disassembly (GO:0032984)	139	8	1.59	+	5.04	0.000201	0.00622
negative regulation of endopeptidase activity (GO:0010951)	174	10	1.99	+	5.03	3.3e-05	0.00138
regulation of leukocyte migration (GO:0002685)	245	14	2.8	+	5	9.48e-07	6.92e-05
regulation of protein stability (GO:0031647)	317	18	3.62	+	4.97	2.84e-08	3.56e-06
regulation of smooth muscle cell migration (GO:0014910)	106	6	1.21	+	4.96	0.00137	0.0288
positive regulation of leukocyte chemotaxis (GO:0002690)	106	6	1.21	+	4.96	0.00137	0.0288
gliogenesis (GO:0042063)	303	17	3.46	+	4.91	8.29e-08	8.86e-06
protein localization to cell junction (GO:1902414)	107	6	1.22	+	4.91	0.00144	0.0298
signal release (GO:0023061)	215	12	2.45	+	4.89	7.28e-06	0.000388
regulation of pH (GO:0006885)	108	6	1.23	+	4.87	0.00151	0.0311
biological process involved in interaction with symbiont (GO:0051702)	108	6	1.23	+	4.87	0.00151	0.031
positive regulation of lipid localization (GO:1905954)	126	7	1.44	+	4.87	0.00062	0.0154
negative regulation of T cell activation (GO:0050868)	162	9	1.85	+	4.87	0.000106	0.00368
positive regulation of vasculature development (GO:1904018)	180	10	2.06	+	4.87	4.4e-05	0.00177
feeding behavior (GO:0007631)	108	6	1.23	+	4.87	0.00151	0.031
positive regulation of cell killing (GO:0031343)	109	6	1.24	+	4.82	0.00159	0.0323
regulation of monoatomic cation transmembrane transport (GO:1904062)	327	18	3.73	+	4.82	4.56e-08	5.4e-06
positive regulation of secretion by cell (GO:1903532)	387	21	4.42	+	4.75	4.27e-09	7.23e-07
positive regulation of endothelial cell migration (GO:0010595)	111	6	1.27	+	4.73	0.00174	0.0347
negative regulation of amide metabolic process (GO:0034249)	148	8	1.69	+	4.73	0.000308	0.00871
positive regulation of production of molecular mediator of immune response (GO:0002702)	167	9	1.91	+	4.72	0.000134	0.00442
regulation of receptor-mediated endocytosis (GO:0048259)	130	7	1.48	+	4.72	0.000747	0.0179
regulation of protein polymerization (GO:0032271)	205	11	2.34	+	4.7	2.53e-05	0.00111
regulation of peptidase activity (GO:0052547)	429	23	4.9	+	4.7	9.54e-10	2.13e-07
memory (GO:0007613)	168	9	1.92	+	4.69	0.00014	0.00459
response to carbohydrate (GO:0009743)	131	7	1.5	+	4.68	0.000782	0.0184
negative regulation of cell projection organization (GO:0031345)	225	12	2.57	+	4.67	1.15e-05	0.000561
response to glucose (GO:0009749)	113	6	1.29	+	4.65	0.00191	0.0369
regulation of leukocyte chemotaxis (GO:0002688)	132	7	1.51	+	4.64	0.000817	0.019
cellular response to oxidative stress (GO:0034599)	208	11	2.37	+	4.63	2.89e-05	0.00124
negative regulation of cytoskeleton organization (GO:0051494)	171	9	1.95	+	4.61	0.00016	0.00513
response to reactive oxygen species (GO:0000302)	171	9	1.95	+	4.61	0.00016	0.00512
myelination (GO:0042552)	133	7	1.52	+	4.61	0.000855	0.0197
regulation of actin filament bundle assembly (GO:0032231)	115	6	1.31	+	4.57	0.00208	0.04
response to hexose (GO:0009746)	115	6	1.31	+	4.57	0.00208	0.04
regulation of trans-synaptic signaling (GO:0099177)	596	31	6.81	+	4.56	2.05e-12	9.55e-10
negative regulation of neuron apoptotic process (GO:0043524)	212	11	2.42	+	4.54	3.44e-05	0.00143
response to monosaccharide (GO:0034284)	116	6	1.32	+	4.53	0.00218	0.0417
ensheathment of neurons (GO:0007272)	136	7	1.55	+	4.51	0.000974	0.022
axon ensheathment (GO:0008366)	136	7	1.55	+	4.51	0.000974	0.0219
positive regulation of myeloid cell differentiation (GO:0045639)	117	6	1.34	+	4.49	0.00227	0.0432
regulation of protein localization to cell periphery (GO:1904375)	156	8	1.78	+	4.49	0.000439	0.0117
regulation of endopeptidase activity (GO:0052548)	332	17	3.79	+	4.48	3.04e-07	2.65e-05
positive regulation of apoptotic signaling pathway (GO:2001235)	176	9	2.01	+	4.48	0.000198	0.00617
negative regulation of leukocyte cell-cell adhesion (GO:1903038)	176	9	2.01	+	4.48	0.000198	0.00616
positive regulation of angiogenesis (GO:0045766)	177	9	2.02	+	4.45	0.000207	0.00633
positive regulation of cysteine-type endopeptidase activity involved in apoptotic process (GO:0043280)	118	6	1.35	+	4.45	0.00237	0.0447
energy derivation by oxidation of organic compounds (GO:0015980)	256	13	2.92	+	4.45	8.44e-06	0.000442
negative regulation of lymphocyte activation (GO:0051250)	197	10	2.25	+	4.45	9.38e-05	0.00335
regulation of calcium ion transport (GO:0051924)	277	14	3.16	+	4.43	4e-06	0.000236
modulation of chemical synaptic transmission (GO:0050804)	595	30	6.79	+	4.42	1.04e-11	3.9e-09
negative regulation of small molecule metabolic process (GO:0062014)	119	6	1.36	+	4.42	0.00247	0.0465
positive regulation of secretion (GO:0051047)	437	22	4.99	+	4.41	7.1e-09	1.09e-06
regulation of lymphocyte proliferation (GO:0050670)	279	14	3.19	+	4.39	4.35e-06	0.000253
cellular component disassembly (GO:0022411)	319	16	3.64	+	4.39	8.98e-07	6.59e-05
positive regulation of transport (GO:0051050)	1039	52	11.86	+	4.38	1.08e-19	2.76e-16
regulation of cell shape (GO:0008360)	140	7	1.6	+	4.38	0.00115	0.0255
regulation of protein localization to plasma membrane (GO:1903076)	120	6	1.37	+	4.38	0.00258	0.0479
positive regulation of chemotaxis (GO:0050921)	160	8	1.83	+	4.38	0.000519	0.0133
cellular response to chemical stress (GO:0062197)	260	13	2.97	+	4.38	9.97e-06	0.000513
locomotory behavior (GO:0007626)	260	13	2.97	+	4.38	9.97e-06	0.000512
positive regulation of defense response (GO:0031349)	464	23	5.3	+	4.34	4.26e-09	7.29e-07
positive regulation of endopeptidase activity (GO:0010950)	162	8	1.85	+	4.33	0.000563	0.0144
regulation of transmembrane transporter activity (GO:0022898)	223	11	2.55	+	4.32	5.45e-05	0.0021
regulation of monoatomic ion transmembrane transport (GO:0034765)	365	18	4.17	+	4.32	2.36e-07	2.15e-05
regulation of mononuclear cell proliferation (GO:0032944)	284	14	3.24	+	4.32	5.33e-06	0.000299
positive regulation of cysteine-type endopeptidase activity (GO:2001056)	142	7	1.62	+	4.32	0.00125	0.0271
regulation of calcium ion transmembrane transport (GO:1903169)	183	9	2.09	+	4.31	0.000265	0.00776
positive regulation of epithelial cell migration (GO:0010634)	163	8	1.86	+	4.3	0.000587	0.0149
regulation of metal ion transport (GO:0010959)	430	21	4.91	+	4.28	2.67e-08	3.43e-06
positive regulation of phosphatidylinositol 3-kinase/protein kinase B signal transduction (GO:0051897)	185	9	2.11	+	4.26	0.000287	0.00827
cellular response to metal ion (GO:0071248)	185	9	2.11	+	4.26	0.000287	0.00825
regulation of epithelial cell migration (GO:0010632)	247	12	2.82	+	4.25	2.91e-05	0.00124
negative regulation of peptidase activity (GO:0010466)	247	12	2.82	+	4.25	2.91e-05	0.00124
regulation of actin polymerization or depolymerization (GO:0008064)	165	8	1.88	+	4.25	0.000636	0.0157
regulation of neuron projection development (GO:0010975)	578	28	6.6	+	4.24	1.34e-10	3.97e-08
positive regulation of immune effector process (GO:0002699)	310	15	3.54	+	4.24	3.08e-06	0.000191
positive regulation of proteolysis (GO:0045862)	352	17	4.02	+	4.23	6.88e-07	5.3e-05
regulation of actin filament polymerization (GO:0030833)	145	7	1.66	+	4.23	0.00141	0.0294
regulation of G protein-coupled receptor signaling pathway (GO:0008277)	145	7	1.66	+	4.23	0.00141	0.0293
negative regulation of immune effector process (GO:0002698)	166	8	1.9	+	4.22	0.000662	0.0163
regulation of production of molecular mediator of immune response (GO:0002700)	229	11	2.61	+	4.21	6.92e-05	0.00256
learning or memory (GO:0007611)	334	16	3.81	+	4.2	1.64e-06	0.00011
inflammatory response (GO:0006954)	544	26	6.21	+	4.19	8.52e-10	1.93e-07
regulation of actin filament length (GO:0030832)	168	8	1.92	+	4.17	0.000716	0.0174
negative regulation of cell migration (GO:0030336)	315	15	3.6	+	4.17	3.74e-06	0.000223
intracellular monoatomic cation homeostasis (GO:0030003)	441	21	5.04	+	4.17	4.12e-08	4.99e-06
synapse organization (GO:0050808)	358	17	4.09	+	4.16	8.69e-07	6.4e-05
regulation of cell morphogenesis (GO:0022604)	274	13	3.13	+	4.16	1.74e-05	0.000799
regulation of immune effector process (GO:0002697)	464	22	5.3	+	4.15	2.09e-08	2.79e-06
negative regulation of cellular catabolic process (GO:0031330)	211	10	2.41	+	4.15	0.000165	0.00526
regulation of reactive oxygen species metabolic process (GO:2000377)	169	8	1.93	+	4.15	0.000744	0.018
response to metal ion (GO:0010038)	317	15	3.62	+	4.14	4.04e-06	0.000238
positive regulation of ERK1 and ERK2 cascade (GO:0070374)	233	11	2.66	+	4.13	8.08e-05	0.00293
positive regulation of neuron projection development (GO:0010976)	233	11	2.66	+	4.13	8.08e-05	0.00292
regulation of lipid localization (GO:1905952)	191	9	2.18	+	4.13	0.000363	0.0101
regulation of transporter activity (GO:0032409)	235	11	2.68	+	4.1	8.72e-05	0.00313
positive regulation of leukocyte mediated immunity (GO:0002705)	193	9	2.2	+	4.08	0.000392	0.0106
regulation of monoatomic ion transport (GO:0043269)	515	24	5.88	+	4.08	6.44e-09	1.02e-06
retina development in camera-type eye (GO:0060041)	172	8	1.96	+	4.07	0.000834	0.0193
wound healing (GO:0042060)	258	12	2.95	+	4.07	4.45e-05	0.00178
intracellular monoatomic ion homeostasis (GO:0006873)	453	21	5.17	+	4.06	6.49e-08	7.19e-06
negative regulation of hydrolase activity (GO:0051346)	325	15	3.71	+	4.04	5.47e-06	0.000303
regulation of cysteine-type endopeptidase activity (GO:2000116)	217	10	2.48	+	4.04	0.000207	0.00634
regulation of myeloid leukocyte differentiation (GO:0002761)	152	7	1.74	+	4.03	0.00185	0.0367
regulation of leukocyte proliferation (GO:0070663)	306	14	3.49	+	4.01	1.24e-05	0.000593
negative regulation of cell motility (GO:2000146)	328	15	3.75	+	4.01	6.1e-06	0.000331
response to oxidative stress (GO:0006979)	350	16	4	+	4	3e-06	0.000186
negative regulation of neurogenesis (GO:0050768)	175	8	2	+	4	0.000933	0.0212
regulation of endothelial cell migration (GO:0010594)	175	8	2	+	4	0.000933	0.0211
regulation of cell projection organization (GO:0031344)	789	36	9.01	+	4	1.37e-12	6.59e-10
regulation of T cell proliferation (GO:0042129)	220	10	2.51	+	3.98	0.000231	0.00694
cellular homeostasis (GO:0019725)	684	31	7.81	+	3.97	6.76e-11	2.22e-08
regulation of plasma membrane bounded cell projection organization (GO:0120035)	774	35	8.84	+	3.96	3.74e-12	1.6e-09
intracellular chemical homeostasis (GO:0055082)	575	26	6.57	+	3.96	2.72e-09	4.99e-07
response to wounding (GO:0009611)	355	16	4.05	+	3.95	3.59e-06	0.000215
regulation of cell size (GO:0008361)	223	10	2.55	+	3.93	0.000257	0.00761
regulation of secretion by cell (GO:1903530)	694	31	7.92	+	3.91	9.69e-11	3.05e-08
regulation of adaptive immune response (GO:0002819)	247	11	2.82	+	3.9	0.000135	0.00447
leukocyte activation involved in immune response (GO:0002366)	225	10	2.57	+	3.89	0.000276	0.008
positive regulation of response to external stimulus (GO:0032103)	608	27	6.94	+	3.89	1.95e-09	3.71e-07
regulation of lipid transport (GO:0032368)	158	7	1.8	+	3.88	0.0023	0.0437
regulation of inflammatory response (GO:0050727)	407	18	4.65	+	3.87	1.15e-06	8.17e-05
negative regulation of apoptotic signaling pathway (GO:2001234)	251	11	2.87	+	3.84	0.000156	0.00505
regulation of cellular component size (GO:0032535)	411	18	4.69	+	3.84	1.32e-06	9.14e-05
negative regulation of nervous system development (GO:0051961)	183	8	2.09	+	3.83	0.00124	0.0272
cell activation involved in immune response (GO:0002263)	229	10	2.61	+	3.82	0.000318	0.00897
negative regulation of immune system process (GO:0002683)	576	25	6.58	+	3.8	1.26e-08	1.84e-06
positive regulation of cell migration (GO:0030335)	600	26	6.85	+	3.8	6.56e-09	1.03e-06
biological process involved in symbiotic interaction (GO:0044403)	185	8	2.11	+	3.79	0.00133	0.0281
regulation of cysteine-type endopeptidase activity involved in apoptotic process (GO:0043281)	185	8	2.11	+	3.79	0.00133	0.028
regulation of transmembrane transport (GO:0034762)	510	22	5.82	+	3.78	1.1e-07	1.12e-05
sensory perception of mechanical stimulus (GO:0050954)	209	9	2.39	+	3.77	0.000696	0.017
regulation of supramolecular fiber organization (GO:1902903)	395	17	4.51	+	3.77	3.3e-06	0.000199
negative regulation of cell-cell adhesion (GO:0022408)	233	10	2.66	+	3.76	0.000365	0.0101
regulation of cell activation (GO:0050865)	676	29	7.72	+	3.76	1.04e-09	2.22e-07
cellular response to inorganic substance (GO:0071241)	210	9	2.4	+	3.75	0.00072	0.0175
negative regulation of secretion by cell (GO:1903531)	187	8	2.14	+	3.75	0.00143	0.0295
cognition (GO:0050890)	375	16	4.28	+	3.74	7.18e-06	0.000384
carbohydrate derivative catabolic process (GO:1901136)	211	9	2.41	+	3.74	0.000745	0.018
negative regulation of secretion (GO:0051048)	211	9	2.41	+	3.74	0.000745	0.0179
regulation of leukocyte mediated immunity (GO:0002703)	305	13	3.48	+	3.73	5.29e-05	0.00205
regulation of secretion (GO:0051046)	775	33	8.85	+	3.73	7.97e-11	2.56e-08
regulation of monoatomic ion transmembrane transporter activity (GO:0032412)	213	9	2.43	+	3.7	0.000797	0.0187
monoatomic cation homeostasis (GO:0055080)	521	22	5.95	+	3.7	1.59e-07	1.56e-05
regulation of chemotaxis (GO:0050920)	238	10	2.72	+	3.68	0.000431	0.0115
regulation of small GTPase mediated signal transduction (GO:0051056)	238	10	2.72	+	3.68	0.000431	0.0115
inorganic ion homeostasis (GO:0098771)	453	19	5.17	+	3.67	1.26e-06	8.94e-05
learning (GO:0007612)	191	8	2.18	+	3.67	0.00163	0.0331
negative regulation of immune response (GO:0050777)	239	10	2.73	+	3.66	0.000445	0.0118
negative regulation of locomotion (GO:0040013)	360	15	4.11	+	3.65	1.84e-05	0.000835
regulation of hydrolase activity (GO:0051336)	889	37	10.15	+	3.65	9.68e-12	3.73e-09
response to inorganic substance (GO:0010035)	482	20	5.5	+	3.63	7.79e-07	5.91e-05
positive regulation of cell projection organization (GO:0031346)	458	19	5.23	+	3.63	1.49e-06	0.000101
regulation of phosphatidylinositol 3-kinase/protein kinase B signal transduction (GO:0051896)	266	11	3.04	+	3.62	0.000257	0.00759
activation of immune response (GO:0002253)	387	16	4.42	+	3.62	1.06e-05	0.000535
regulation of cell migration (GO:0030334)	1016	42	11.6	+	3.62	3.93e-13	2.24e-10
positive regulation of cell motility (GO:2000147)	629	26	7.18	+	3.62	1.71e-08	2.38e-06
immune response-activating cell surface receptor signaling pathway (GO:0002429)	218	9	2.49	+	3.62	0.000938	0.0212
monoatomic ion homeostasis (GO:0050801)	533	22	6.09	+	3.62	2.34e-07	2.19e-05
glial cell differentiation (GO:0010001)	243	10	2.77	+	3.6	0.000507	0.0131
regulation of synapse structure or activity (GO:0050803)	316	13	3.61	+	3.6	7.57e-05	0.00278
negative regulation of cellular component organization (GO:0051129)	778	32	8.88	+	3.6	3.77e-10	9.69e-08
trans-synaptic signaling (GO:0099537)	390	16	4.45	+	3.59	1.17e-05	0.000569
positive regulation of cytoskeleton organization (GO:0051495)	195	8	2.23	+	3.59	0.00186	0.0368
positive regulation of hormone secretion (GO:0046887)	195	8	2.23	+	3.59	0.00186	0.0367
regulation of neuron apoptotic process (GO:0043523)	318	13	3.63	+	3.58	8.07e-05	0.00293
positive regulation of cell growth (GO:0030307)	196	8	2.24	+	3.57	0.00192	0.0371
negative regulation of catalytic activity (GO:0043086)	589	24	6.73	+	3.57	8.19e-08	8.83e-06
synaptic signaling (GO:0099536)	442	18	5.05	+	3.57	3.66e-06	0.000218
organelle localization (GO:0051640)	566	23	6.46	+	3.56	1.62e-07	1.58e-05
regulation of membrane potential (GO:0042391)	493	20	5.63	+	3.55	1.1e-06	7.94e-05
secretion by cell (GO:0032940)	444	18	5.07	+	3.55	3.9e-06	0.000231
regulation of lipid biosynthetic process (GO:0046890)	222	9	2.53	+	3.55	0.00107	0.0237
chemical synaptic transmission (GO:0007268)	371	15	4.24	+	3.54	2.61e-05	0.00114
anterograde trans-synaptic signaling (GO:0098916)	371	15	4.24	+	3.54	2.61e-05	0.00113
positive regulation of cell activation (GO:0050867)	421	17	4.81	+	3.54	7.66e-06	0.000403
positive regulation of locomotion (GO:0040017)	645	26	7.36	+	3.53	2.84e-08	3.59e-06
immune effector process (GO:0002252)	597	24	6.82	+	3.52	1.05e-07	1.08e-05
lymphocyte mediated immunity (GO:0002449)	374	15	4.27	+	3.51	2.86e-05	0.00123
positive regulation of cellular component biogenesis (GO:0044089)	553	22	6.31	+	3.48	4.37e-07	3.7e-05
generation of precursor metabolites and energy (GO:0006091)	352	14	4.02	+	3.48	5.78e-05	0.00219
immune response-regulating signaling pathway (GO:0002764)	302	12	3.45	+	3.48	0.000197	0.00615
regulation of cell-substrate adhesion (GO:0010810)	227	9	2.59	+	3.47	0.00124	0.027
regulation of proteolysis (GO:0030162)	734	29	8.38	+	3.46	6.63e-09	1.03e-06
lung development (GO:0030324)	228	9	2.6	+	3.46	0.00128	0.0272
regulation of locomotion (GO:0040012)	1119	44	12.78	+	3.44	5.54e-13	2.84e-10
regulation of actin filament organization (GO:0110053)	280	11	3.2	+	3.44	0.000398	0.0108
regulation of apoptotic signaling pathway (GO:2001233)	433	17	4.94	+	3.44	1.1e-05	0.000547
export from cell (GO:0140352)	510	20	5.82	+	3.43	1.85e-06	0.000122
immune response-regulating cell surface receptor signaling pathway (GO:0002768)	230	9	2.63	+	3.43	0.00136	0.0286
positive regulation of hydrolase activity (GO:0051345)	486	19	5.55	+	3.42	3.54e-06	0.000213
regulation of cell motility (GO:2000145)	1075	42	12.27	+	3.42	2.49e-12	1.13e-09
regulation of synapse organization (GO:0050807)	308	12	3.52	+	3.41	0.000236	0.00706
respiratory tube development (GO:0030323)	231	9	2.64	+	3.41	0.0014	0.0293
leukocyte mediated immunity (GO:0002443)	437	17	4.99	+	3.41	1.24e-05	0.000594
positive regulation of lymphocyte activation (GO:0051251)	360	14	4.11	+	3.41	7.35e-05	0.0027
innate immune response (GO:0045087)	748	29	8.54	+	3.4	1.01e-08	1.51e-06
regulation of vasculature development (GO:1901342)	310	12	3.54	+	3.39	0.00025	0.00742
axonogenesis (GO:0007409)	388	15	4.43	+	3.39	4.36e-05	0.00176
regulation of leukocyte activation (GO:0002694)	622	24	7.1	+	3.38	2.23e-07	2.11e-05
adaptive immune response based on somatic recombination of immune receptors built from immunoglobulin superfamily domains (GO:0002460)	389	15	4.44	+	3.38	4.48e-05	0.00178
chemical homeostasis (GO:0048878)	935	36	10.68	+	3.37	1.66e-10	4.66e-08
negative regulation of transport (GO:0051051)	495	19	5.65	+	3.36	4.6e-06	0.000266
negative regulation of cell adhesion (GO:0007162)	339	13	3.87	+	3.36	0.000152	0.00495
behavior (GO:0007610)	759	29	8.67	+	3.35	1.39e-08	1.96e-06
immune response-activating signaling pathway (GO:0002757)	289	11	3.3	+	3.33	0.000519	0.0134
positive regulation of cytokine production (GO:0001819)	552	21	6.3	+	3.33	1.65e-06	0.00011
regulation of transport (GO:0051049)	1846	70	21.08	+	3.32	7.43e-20	2.29e-16
positive regulation of leukocyte activation (GO:0002696)	397	15	4.53	+	3.31	5.65e-05	0.00216
positive regulation of cellular component organization (GO:0051130)	1272	48	14.52	+	3.3	1.84e-13	1.23e-10
regulation of anatomical structure morphogenesis (GO:0022603)	932	35	10.64	+	3.29	5.97e-10	1.46e-07
humoral immune response (GO:0006959)	293	11	3.35	+	3.29	0.000581	0.0148
regulation of lipid metabolic process (GO:0019216)	373	14	4.26	+	3.29	0.000107	0.0037
negative regulation of cell development (GO:0010721)	320	12	3.65	+	3.28	0.000334	0.00934
regulation of innate immune response (GO:0045088)	482	18	5.5	+	3.27	1.2e-05	0.000575
positive regulation of cell-cell adhesion (GO:0022409)	350	13	4	+	3.25	0.000208	0.00636
regulation of leukocyte cell-cell adhesion (GO:1903037)	404	15	4.61	+	3.25	6.87e-05	0.00255
negative regulation of proteolysis (GO:0045861)	351	13	4.01	+	3.24	0.000214	0.00652
secretion (GO:0046903)	568	21	6.49	+	3.24	2.58e-06	0.000163
regulation of neurogenesis (GO:0050767)	487	18	5.56	+	3.24	1.37e-05	0.000649
regulation of actin filament-based process (GO:0032970)	406	15	4.64	+	3.24	7.26e-05	0.00267
positive regulation of leukocyte cell-cell adhesion (GO:1903039)	299	11	3.41	+	3.22	0.000687	0.0169
cell junction organization (GO:0034330)	571	21	6.52	+	3.22	2.8e-06	0.000175
cell morphogenesis involved in neuron differentiation (GO:0048667)	490	18	5.59	+	3.22	1.49e-05	0.000696
defense response (GO:0006952)	1472	54	16.81	+	3.21	1.31e-14	1.27e-11
regulation of T cell activation (GO:0050863)	409	15	4.67	+	3.21	7.88e-05	0.00287
positive regulation of T cell activation (GO:0050870)	273	10	3.12	+	3.21	0.00123	0.0271
negative regulation of cell population proliferation (GO:0008285)	765	28	8.73	+	3.21	6.2e-08	6.92e-06
negative regulation of protein metabolic process (GO:0051248)	958	35	10.94	+	3.2	1.23e-09	2.49e-07
neuron projection development (GO:0031175)	771	28	8.8	+	3.18	7.29e-08	8.02e-06
regulation of angiogenesis (GO:0045765)	303	11	3.46	+	3.18	0.000766	0.0183
leukocyte activation (GO:0045321)	718	26	8.2	+	3.17	2.33e-07	2.19e-05
regulation of protein catabolic process (GO:0042176)	359	13	4.1	+	3.17	0.000266	0.00778
endocytosis (GO:0006897)	498	18	5.69	+	3.17	1.85e-05	0.000835
regulation of ERK1 and ERK2 cascade (GO:0070372)	333	12	3.8	+	3.16	0.000476	0.0124
regulation of cell growth (GO:0001558)	445	16	5.08	+	3.15	5.76e-05	0.00219
negative regulation of cytokine production (GO:0001818)	307	11	3.51	+	3.14	0.000853	0.0197
neuron development (GO:0048666)	949	34	10.84	+	3.14	3.57e-09	6.17e-07
cell activation (GO:0001775)	812	29	9.27	+	3.13	5.98e-08	6.78e-06
negative regulation of apoptotic process (GO:0043066)	981	35	11.2	+	3.12	2.28e-09	4.28e-07
negative regulation of programmed cell death (GO:0043069)	1011	36	11.54	+	3.12	1.38e-09	2.75e-07
regulation of cellular component biogenesis (GO:0044087)	1040	37	11.87	+	3.12	8.09e-10	1.86e-07
positive regulation of cell adhesion (GO:0045785)	535	19	6.11	+	3.11	1.38e-05	0.00065
negative regulation of organelle organization (GO:0010639)	368	13	4.2	+	3.09	0.000337	0.00943
negative regulation of multicellular organismal process (GO:0051241)	1275	45	14.56	+	3.09	1.16e-11	4.24e-09
regulation of defense response (GO:0031347)	850	30	9.71	+	3.09	4.51e-08	5.42e-06
regulation of developmental growth (GO:0048638)	398	14	4.54	+	3.08	0.00021	0.00639
negative regulation of molecular function (GO:0044092)	912	32	10.41	+	3.07	1.76e-08	2.42e-06
establishment of organelle localization (GO:0051656)	428	15	4.89	+	3.07	0.00013	0.00432
regulation of immune response (GO:0050776)	971	34	11.09	+	3.07	6.33e-09	1.02e-06
neurogenesis (GO:0022008)	1460	51	16.67	+	3.06	5.46e-13	2.9e-10
regulation of lymphocyte activation (GO:0051249)	546	19	6.23	+	3.05	1.83e-05	0.000833
regulation of catalytic activity (GO:0050790)	1599	55	18.26	+	3.01	1.02e-13	7.47e-11
positive regulation of cell communication (GO:0010647)	1891	65	21.59	+	3.01	3.07e-16	3.93e-13
positive regulation of signaling (GO:0023056)	1892	65	21.6	+	3.01	3.15e-16	3.73e-13
regulation of cell-cell adhesion (GO:0022407)	524	18	5.98	+	3.01	3.61e-05	0.00149
axon development (GO:0061564)	437	15	4.99	+	3.01	0.000163	0.00522
positive regulation of cell development (GO:0010720)	556	19	6.35	+	2.99	2.35e-05	0.00104
regulation of response to external stimulus (GO:0032101)	1174	40	13.4	+	2.98	5.39e-10	1.34e-07
positive regulation of neurogenesis (GO:0050769)	323	11	3.69	+	2.98	0.00128	0.0272
neuron projection morphogenesis (GO:0048812)	529	18	6.04	+	2.98	4.08e-05	0.00166
positive regulation of MAPK cascade (GO:0043410)	530	18	6.05	+	2.97	4.18e-05	0.00169
positive regulation of response to biotic stimulus (GO:0002833)	354	12	4.04	+	2.97	0.000814	0.0191
regulation of anatomical structure size (GO:0090066)	592	20	6.76	+	2.96	1.68e-05	0.000775
positive regulation of innate immune response (GO:0045089)	326	11	3.72	+	2.96	0.00138	0.0289
regulation of actin cytoskeleton organization (GO:0032956)	356	12	4.06	+	2.95	0.000855	0.0197
plasma membrane bounded cell projection morphogenesis (GO:0120039)	535	18	6.11	+	2.95	4.72e-05	0.00186
regulation of body fluid levels (GO:0050878)	327	11	3.73	+	2.95	0.00142	0.0294
autophagy (GO:0006914)	298	10	3.4	+	2.94	0.00235	0.0445
process utilizing autophagic mechanism (GO:0061919)	298	10	3.4	+	2.94	0.00235	0.0444
regulation of cellular component organization (GO:0051128)	2595	87	29.63	+	2.94	1.58e-21	1.22e-17
positive regulation of immune response (GO:0050778)	690	23	7.88	+	2.92	4.78e-06	0.000275
defense response to symbiont (GO:0140546)	934	31	10.66	+	2.91	1.05e-07	1.08e-05
cell projection morphogenesis (GO:0048858)	543	18	6.2	+	2.9	5.71e-05	0.00218
regulation of immune system process (GO:0002682)	1661	55	18.97	+	2.9	4.77e-13	2.62e-10
neuron differentiation (GO:0030182)	1183	39	13.51	+	2.89	2.31e-09	4.29e-07
regulation of response to biotic stimulus (GO:0002831)	579	19	6.61	+	2.87	4.07e-05	0.00166
regulation of hormone secretion (GO:0046883)	336	11	3.84	+	2.87	0.00175	0.0349
regulation of biological quality (GO:0065008)	2997	98	34.22	+	2.86	7.26e-24	1.12e-19
cell-cell adhesion (GO:0098609)	459	15	5.24	+	2.86	0.000276	0.00801
regulation of cytokine production (GO:0001817)	858	28	9.8	+	2.86	6.37e-07	5.06e-05
positive regulation of immune system process (GO:0002684)	1077	35	12.3	+	2.85	2.43e-08	3.17e-06
regulation of localization (GO:0032879)	2251	73	25.7	+	2.84	5.76e-17	9.85e-14
positive regulation of catalytic activity (GO:0043085)	926	30	10.57	+	2.84	2.86e-07	2.53e-05
generation of neurons (GO:0048699)	1268	41	14.48	+	2.83	1.49e-09	2.94e-07
regulation of nervous system development (GO:0051960)	588	19	6.71	+	2.83	5e-05	0.00195
response to cytokine (GO:0034097)	836	27	9.55	+	2.83	1.25e-06	8.86e-05
protein maturation (GO:0051604)	466	15	5.32	+	2.82	0.000324	0.00913
protein transport (GO:0015031)	1064	34	12.15	+	2.8	5.91e-08	6.74e-06
intracellular protein transport (GO:0006886)	534	17	6.1	+	2.79	0.000149	0.00485
negative regulation of catabolic process (GO:0009895)	347	11	3.96	+	2.78	0.00225	0.0429
biological process involved in interspecies interaction between organisms (GO:0044419)	1549	49	17.69	+	2.77	5.87e-11	2.01e-08
response to biotic stimulus (GO:0009607)	1455	46	16.61	+	2.77	2.59e-10	7.13e-08
negative regulation of phosphorus metabolic process (GO:0010563)	413	13	4.72	+	2.76	0.000987	0.0222
negative regulation of phosphate metabolic process (GO:0045936)	413	13	4.72	+	2.76	0.000987	0.0221
positive regulation of programmed cell death (GO:0043068)	668	21	7.63	+	2.75	2.98e-05	0.00126
lipid localization (GO:0010876)	382	12	4.36	+	2.75	0.00156	0.0319
negative regulation of intracellular signal transduction (GO:1902532)	574	18	6.55	+	2.75	0.000115	0.00394
positive regulation of response to stimulus (GO:0048584)	2371	74	27.07	+	2.73	2.63e-16	3.68e-13
vesicle-mediated transport (GO:0016192)	1251	39	14.28	+	2.73	1.08e-08	1.59e-06
positive regulation of nervous system development (GO:0051962)	385	12	4.4	+	2.73	0.00166	0.0337
positive regulation of gene expression (GO:0010628)	1289	40	14.72	+	2.72	7.75e-09	1.17e-06
supramolecular fiber organization (GO:0097435)	582	18	6.65	+	2.71	0.000137	0.00451
import into cell (GO:0098657)	680	21	7.76	+	2.7	3.86e-05	0.00159
defense response to other organism (GO:0098542)	1075	33	12.27	+	2.69	2.37e-07	2.15e-05
response to other organism (GO:0051707)	1411	43	16.11	+	2.67	3.33e-09	5.89e-07
adaptive immune response (GO:0002250)	558	17	6.37	+	2.67	0.00025	0.00742
response to external biotic stimulus (GO:0043207)	1413	43	16.13	+	2.67	3.47e-09	6.07e-07
positive regulation of intracellular signal transduction (GO:1902533)	1088	33	12.42	+	2.66	3.12e-07	2.7e-05
positive regulation of molecular function (GO:0044093)	1287	39	14.69	+	2.65	2.33e-08	3.07e-06
regulation of cytoskeleton organization (GO:0051493)	529	16	6.04	+	2.65	0.00041	0.011
positive regulation of organelle organization (GO:0010638)	529	16	6.04	+	2.65	0.00041	0.011
cellular response to cytokine stimulus (GO:0071345)	729	22	8.32	+	2.64	3.55e-05	0.00148
positive regulation of multicellular organismal process (GO:0051240)	1890	57	21.58	+	2.64	7.36e-12	2.98e-09
cell adhesion (GO:0007155)	899	27	10.26	+	2.63	4.84e-06	0.000277
regulation of cell development (GO:0060284)	968	29	11.05	+	2.62	2.21e-06	0.000143
establishment of protein localization (GO:0045184)	1269	38	14.49	+	2.62	4.93e-08	5.67e-06
regulation of growth (GO:0040008)	668	20	7.63	+	2.62	9.04e-05	0.00324
protein catabolic process (GO:0030163)	736	22	8.4	+	2.62	4.1e-05	0.00167
macromolecule catabolic process (GO:0009057)	971	29	11.09	+	2.62	2.34e-06	0.00015
positive regulation of protein localization (GO:1903829)	536	16	6.12	+	2.61	0.000473	0.0124
regulation of cell adhesion (GO:0030155)	839	25	9.58	+	2.61	1.27e-05	0.000601
regulation of molecular function (GO:0065009)	2286	68	26.1	+	2.61	6.78e-14	5.22e-11
visual system development (GO:0150063)	406	12	4.64	+	2.59	0.00258	0.0479
positive regulation of apoptotic process (GO:0043065)	645	19	7.36	+	2.58	0.000167	0.00533
positive regulation of signal transduction (GO:0009967)	1665	49	19.01	+	2.58	6.95e-10	1.65e-07
homeostatic process (GO:0042592)	1534	45	17.52	+	2.57	4.37e-09	7.31e-07
cellular anatomical entity morphogenesis (GO:0032989)	654	19	7.47	+	2.54	0.000199	0.00617
membrane organization (GO:0061024)	689	20	7.87	+	2.54	0.000137	0.0045
regulation of programmed cell death (GO:0043067)	1655	48	18.9	+	2.54	1.74e-09	3.39e-07
response to bacterium (GO:0009617)	794	23	9.07	+	2.54	4.42e-05	0.00177
cellular response to oxygen-containing compound (GO:1901701)	1036	30	11.83	+	2.54	2.88e-06	0.00018
regulation of signaling (GO:0023051)	3542	102	40.44	+	2.52	9.29e-21	4.77e-17
regulation of cell communication (GO:0010646)	3543	102	40.45	+	2.52	9.49e-21	3.65e-17
regulation of MAPK cascade (GO:0043408)	730	21	8.34	+	2.52	0.000105	0.00367
regulation of apoptotic process (GO:0042981)	1604	46	18.31	+	2.51	5.76e-09	9.43e-07
nervous system development (GO:0007399)	2096	60	23.93	+	2.51	2.58e-11	9.23e-09
plasma membrane bounded cell projection organization (GO:0120036)	1225	35	13.99	+	2.5	5.38e-07	4.41e-05
cell-cell signaling (GO:0007267)	914	26	10.44	+	2.49	1.88e-05	0.000848
regulation of cellular catabolic process (GO:0031329)	634	18	7.24	+	2.49	0.000385	0.0107
cellular response to organic substance (GO:0071310)	1705	48	19.47	+	2.47	5.95e-09	9.65e-07
regulation of multicellular organismal process (GO:0051239)	3270	92	37.34	+	2.46	1.24e-17	2.38e-14
cell projection organization (GO:0030030)	1280	36	14.61	+	2.46	7.92e-07	5.95e-05
negative regulation of response to external stimulus (GO:0032102)	463	13	5.29	+	2.46	0.0027	0.0493
regulation of system process (GO:0044057)	642	18	7.33	+	2.46	0.000447	0.0118
regulation of cell population proliferation (GO:0042127)	1786	50	20.39	+	2.45	2.94e-09	5.27e-07
regulation of establishment of protein localization (GO:0070201)	610	17	6.96	+	2.44	0.000686	0.0168
cellular response to chemical stimulus (GO:0070887)	2372	66	27.08	+	2.44	4.13e-12	1.72e-09
central nervous system development (GO:0007417)	937	26	10.7	+	2.43	4.55e-05	0.0018
regulation of organelle organization (GO:0033043)	1196	33	13.66	+	2.42	3.24e-06	0.000199
cell migration (GO:0016477)	944	26	10.78	+	2.41	4.79e-05	0.00188
cell morphogenesis (GO:0000902)	764	21	8.72	+	2.41	0.000197	0.00614
regulation of hormone levels (GO:0010817)	620	17	7.08	+	2.4	0.000821	0.0191
regulation of kinase activity (GO:0043549)	587	16	6.7	+	2.39	0.00124	0.0271
response to oxygen-containing compound (GO:1901700)	1469	40	16.77	+	2.38	2.88e-07	2.54e-05
response to external stimulus (GO:0009605)	2249	61	25.68	+	2.38	1.36e-10	3.95e-08
regulation of protein metabolic process (GO:0051246)	2326	63	26.56	+	2.37	6.04e-11	2.02e-08
regulation of intracellular signal transduction (GO:1902531)	1754	47	20.03	+	2.35	4.89e-08	5.71e-06
sensory organ development (GO:0007423)	636	17	7.26	+	2.34	0.00169	0.0338
protein-containing complex assembly (GO:0065003)	1163	31	13.28	+	2.33	1.14e-05	0.000559
regulation of response to stress (GO:0080134)	1433	38	16.36	+	2.32	1.08e-06	7.82e-05
positive regulation of cell population proliferation (GO:0008284)	1058	28	12.08	+	2.32	3.64e-05	0.0015
immune response (GO:0006955)	1701	45	19.42	+	2.32	1.28e-07	1.27e-05
establishment of localization in cell (GO:0051649)	1667	44	19.03	+	2.31	1.93e-07	1.87e-05
regulation of phosphate metabolic process (GO:0019220)	1296	34	14.8	+	2.3	5.42e-06	0.000301
regulation of phosphorus metabolic process (GO:0051174)	1297	34	14.81	+	2.3	5.5e-06	0.000304
negative regulation of cell differentiation (GO:0045596)	725	19	8.28	+	2.3	0.000916	0.0208
regulation of protein modification process (GO:0031399)	1347	35	15.38	+	2.28	6.64e-06	0.000356
response to stress (GO:0006950)	3310	86	37.79	+	2.28	2.52e-14	2.15e-11
positive regulation of developmental process (GO:0051094)	1515	39	17.3	+	2.25	1.82e-06	0.00012
nitrogen compound transport (GO:0071705)	1482	38	16.92	+	2.25	2.76e-06	0.000173
negative regulation of developmental process (GO:0051093)	1015	26	11.59	+	2.24	0.000114	0.00389
organonitrogen compound catabolic process (GO:1901565)	1094	28	12.49	+	2.24	9.44e-05	0.00336
positive regulation of phosphorus metabolic process (GO:0010562)	821	21	9.37	+	2.24	0.000577	0.0147
positive regulation of phosphate metabolic process (GO:0045937)	821	21	9.37	+	2.24	0.000577	0.0147
positive regulation of protein metabolic process (GO:0051247)	1333	34	15.22	+	2.23	1.19e-05	0.000572
regulation of catabolic process (GO:0009894)	982	25	11.21	+	2.23	0.00017	0.00541
regulation of cellular localization (GO:0060341)	1100	28	12.56	+	2.23	9.78e-05	0.00347
positive regulation of protein modification process (GO:0031401)	869	22	9.92	+	2.22	0.000469	0.0123
organic substance transport (GO:0071702)	1857	47	21.2	+	2.22	2.35e-07	2.16e-05
regulation of protein localization (GO:0032880)	994	25	11.35	+	2.2	0.000303	0.0086
regulation of multicellular organismal development (GO:2000026)	1592	40	18.18	+	2.2	3.24e-06	0.000198
positive regulation of cell differentiation (GO:0045597)	996	25	11.37	+	2.2	0.000307	0.00868
regulation of protein phosphorylation (GO:0001932)	1038	26	11.85	+	2.19	0.00022	0.00669
positive regulation of protein phosphorylation (GO:0001934)	679	17	7.75	+	2.19	0.00253	0.0471
programmed cell death (GO:0012501)	1079	27	12.32	+	2.19	0.000158	0.00511
cell death (GO:0008219)	1080	27	12.33	+	2.19	0.000159	0.00514
regulation of developmental process (GO:0050793)	2646	65	30.21	+	2.15	1.77e-09	3.4e-07
cellular localization (GO:0051641)	2747	67	31.37	+	2.14	9.93e-10	2.18e-07
negative regulation of signaling (GO:0023057)	1477	36	16.86	+	2.13	1.79e-05	0.00082
negative regulation of cell communication (GO:0010648)	1480	36	16.9	+	2.13	1.84e-05	0.000834
cellular catabolic process (GO:0044248)	1069	26	12.21	+	2.13	0.00029	0.00828
immune system process (GO:0002376)	2468	60	28.18	+	2.13	1.37e-08	1.95e-06
response to endogenous stimulus (GO:0009719)	1278	31	14.59	+	2.12	0.0001	0.00352
regulation of response to stimulus (GO:0048583)	4094	99	46.74	+	2.12	1.05e-14	1.07e-11
protein localization (GO:0008104)	1986	48	22.68	+	2.12	6.08e-07	4.88e-05
regulation of signal transduction (GO:0009966)	3065	74	35	+	2.11	1.53e-10	4.35e-08
tube development (GO:0035295)	996	24	11.37	+	2.11	0.00059	0.0149
cellular macromolecule localization (GO:0070727)	1994	48	22.77	+	2.11	6.58e-07	5.14e-05
regulation of phosphorylation (GO:0042325)	1123	27	12.82	+	2.11	0.000246	0.00734
response to organic substance (GO:0010033)	2499	60	28.53	+	2.1	1.8e-08	2.45e-06
negative regulation of response to stimulus (GO:0048585)	1781	42	20.34	+	2.07	6.46e-06	0.000348
regulation of cell differentiation (GO:0045595)	1700	40	19.41	+	2.06	1.25e-05	0.000592
intracellular transport (GO:0046907)	1148	27	13.11	+	2.06	0.00046	0.0121
apoptotic process (GO:0006915)	1024	24	11.69	+	2.05	0.00079	0.0186
cell motility (GO:0048870)	1152	27	13.15	+	2.05	0.000471	0.0123
macromolecule localization (GO:0033036)	2408	56	27.49	+	2.04	2.06e-07	1.99e-05
protein-containing complex organization (GO:0043933)	1850	43	21.12	+	2.04	9.1e-06	0.000472
cellular response to endogenous stimulus (GO:0071495)	1044	24	11.92	+	2.01	0.00136	0.0286
negative regulation of signal transduction (GO:0009968)	1355	31	15.47	+	2	0.000276	0.00799
catabolic process (GO:0009056)	1882	43	21.49	+	2	1.13e-05	0.000554
transport (GO:0006810)	3520	80	40.19	+	1.99	3.47e-10	9.22e-08
system development (GO:0048731)	3519	79	40.18	+	1.97	1.03e-09	2.23e-07
negative regulation of gene expression (GO:0010629)	1028	23	11.74	+	1.96	0.00219	0.0418
negative regulation of biological process (GO:0048519)	5522	121	63.05	+	1.92	2.9e-15	3.18e-12
establishment of localization (GO:0051234)	3791	83	43.29	+	1.92	1.13e-09	2.36e-07
response to chemical (GO:0042221)	3896	85	44.48	+	1.91	6.16e-10	1.48e-07
negative regulation of cellular process (GO:0048523)	5040	109	57.55	+	1.89	6.49e-13	3.22e-10
localization (GO:0051179)	4409	95	50.34	+	1.89	5.86e-11	2.05e-08
anatomical structure morphogenesis (GO:0009653)	2333	50	26.64	+	1.88	1.12e-05	0.000554
organic substance catabolic process (GO:1901575)	1590	34	18.15	+	1.87	0.000491	0.0127
positive regulation of biological process (GO:0048518)	6391	136	72.97	+	1.86	7.84e-17	1.21e-13
cellular component organization (GO:0016043)	5478	116	62.55	+	1.85	1.99e-13	1.27e-10
positive regulation of biosynthetic process (GO:0009891)	2707	57	30.91	+	1.84	4.06e-06	0.000237
positive regulation of cellular process (GO:0048522)	5901	124	67.38	+	1.84	2.39e-14	2.16e-11
positive regulation of macromolecule biosynthetic process (GO:0010557)	2579	54	29.45	+	1.83	1.05e-05	0.000532
cellular component assembly (GO:0022607)	2342	49	26.74	+	1.83	2.97e-05	0.00126
positive regulation of cellular biosynthetic process (GO:0031328)	2679	55	30.59	+	1.8	1.5e-05	0.000696
positive regulation of macromolecule metabolic process (GO:0010604)	3461	71	39.52	+	1.8	4.59e-07	3.8e-05
cellular component organization or biogenesis (GO:0071840)	5691	116	64.98	+	1.79	3.67e-12	1.62e-09
positive regulation of metabolic process (GO:0009893)	3808	77	43.48	+	1.77	2.08e-07	1.99e-05
cell surface receptor signaling pathway (GO:0007166)	1900	38	21.69	+	1.75	0.00063	0.0156
multicellular organism development (GO:0007275)	4310	86	49.21	+	1.75	3.75e-08	4.62e-06
positive regulation of cellular metabolic process (GO:0031325)	3427	68	39.13	+	1.74	2.71e-06	0.000171
negative regulation of nitrogen compound metabolic process (GO:0051172)	2288	45	26.12	+	1.72	0.000251	0.00743
cell development (GO:0048468)	2521	49	28.78	+	1.7	0.000195	0.00611
organelle organization (GO:0006996)	3012	58	34.39	+	1.69	6e-05	0.00226
negative regulation of metabolic process (GO:0009892)	2967	57	33.88	+	1.68	5.75e-05	0.00219
negative regulation of macromolecule metabolic process (GO:0010605)	2733	52	31.21	+	1.67	0.000221	0.00671
cell differentiation (GO:0030154)	3847	73	43.92	+	1.66	5.25e-06	0.000296
cellular developmental process (GO:0048869)	3848	73	43.94	+	1.66	5.27e-06	0.000296
cellular component biogenesis (GO:0044085)	2589	49	29.56	+	1.66	0.000351	0.00978
positive regulation of nitrogen compound metabolic process (GO:0051173)	2999	55	34.24	+	1.61	0.000288	0.00827
developmental process (GO:0032502)	5880	106	67.14	+	1.58	1.2e-07	1.21e-05
cellular response to stimulus (GO:0051716)	6747	121	77.04	+	1.57	7.3e-09	1.11e-06
response to stimulus (GO:0050896)	8811	158	100.6	+	1.57	2.53e-13	1.56e-10
anatomical structure development (GO:0048856)	5507	98	62.88	+	1.56	1.05e-06	7.61e-05
animal organ development (GO:0048513)	2942	52	33.59	+	1.55	0.00141	0.0293
cell communication (GO:0007154)	5475	95	62.51	+	1.52	6.32e-06	0.000342
signaling (GO:0023052)	5307	91	60.59	+	1.5	1.51e-05	0.000701
regulation of metabolic process (GO:0019222)	6551	112	74.8	+	1.5	6.69e-07	5.2e-05
regulation of macromolecule metabolic process (GO:0060255)	6031	103	68.86	+	1.5	3.15e-06	0.000194
regulation of primary metabolic process (GO:0080090)	5594	93	63.87	+	1.46	4.16e-05	0.00168
multicellular organismal process (GO:0032501)	7704	127	87.96	+	1.44	4.82e-07	3.97e-05
regulation of nitrogen compound metabolic process (GO:0051171)	5404	89	61.7	+	1.44	0.000115	0.00394
regulation of cellular metabolic process (GO:0031323)	5927	97	67.67	+	1.43	5.58e-05	0.00215
regulation of biosynthetic process (GO:0009889)	5065	82	57.83	+	1.42	0.000492	0.0127
regulation of biological process (GO:0050789)	12183	197	139.1	+	1.42	2.59e-14	2.1e-11
regulation of cellular biosynthetic process (GO:0031326)	5021	81	57.33	+	1.41	0.000627	0.0156
regulation of gene expression (GO:0010468)	4736	75	54.08	+	1.39	0.00193	0.0371
regulation of macromolecule biosynthetic process (GO:0010556)	4863	77	55.53	+	1.39	0.00164	0.0333
biological regulation (GO:0065007)	12576	199	143.59	+	1.39	1.64e-13	1.15e-10
regulation of cellular process (GO:0050794)	11558	182	131.97	+	1.38	1.18e-10	3.55e-08
signal transduction (GO:0007165)	5007	78	57.17	+	1.36	0.00238	0.0448
cellular process (GO:0009987)	15465	212	176.58	+	1.2	2.17e-07	2.07e-05
biological_process (GO:0008150)	20747	248	236.89	+	1.05	0.000754	0.0181
heterocycle metabolic process (GO:0046483)	2743	16	31.32	-	0.51	0.00201	0.0387
nucleobase-containing compound metabolic process (GO:0006139)	2577	13	29.42	-	0.44	0.000512	0.0132
RNA metabolic process (GO:0016070)	1453	5	16.59	-	0.3	0.00124	0.0271
nucleic acid metabolic process (GO:0090304)	2045	5	23.35	-	0.21	4.97e-06	0.000283
Unclassified (UNCLASSIFIED)	1236	3	14.11	-	0.21	0.000754	0.0181
sensory perception of chemical stimulus (GO:0007606)	1262	2	14.41	-	0.14	9.4e-05	0.00335
sensory perception of smell (GO:0007608)	1162	1	13.27	-	0.08	2.7e-05	0.00117
DNA metabolic process (GO:0006259)	705	0	8.05	-	< 0.01	0.000452	0.0119
detection of chemical stimulus involved in sensory perception (GO:0050907)	605	0	6.91	-	< 0.01	0.0015	0.0308

## Sheet: DEG - peri-infarct spots
gene	Clu_score	log2FC Cluster Penumbra vs Cluster Distal Plaques	Clu_pval	Clu_qval
Apoe	38.7684	1.47233	6.36e-122	2.28e-118
Vim	34.6489	3.36957	1.42e-87	2.54e-84
C1qa	28.4975	2.36627	2.65e-86	3.17e-83
H2-K1	26.8832	3.42744	2.34e-52	9.32e-50
C1qb	26.0838	2.26746	6.65e-79	5.97e-76
Ctsd	24.1042	1.67871	6.41e-72	4.6e-69
Apod	23.3201	3.48206	5.83e-41	1.39e-38
Ftl1	23.2098	1.46726	5.02e-70	3e-67
C1qc	22.7266	2.36733	9.23e-57	4.14e-54
Lyz2	22.5947	3.44028	4.68e-39	9.34e-37
Ctsb	22.0407	1.61305	1.81e-61	9.28e-59
C3	19.9376	29.6765	6.76e-28	7.35e-26
Cd63	19.6716	2.28533	1.25e-46	4.49e-44
Ctss	18.4391	1.82765	1.62e-45	5.28e-43
Npc2	18.3698	2.49776	2.08e-37	3.93e-35
Ctsz	18.0077	2.50817	1.22e-36	2.18e-34
Serpina3n	17.8838	3.78725	6.31e-29	7.54e-27
Fabp5	17.5457	1.71109	7.88e-43	2.02e-40
Lgmn	17.4575	2.36758	2.54e-35	4.34e-33
Trem2	17.384	2.07809	8.29e-41	1.86e-38
Camk2n1	-17.0764	-2.30034	2.56e-31	3.4e-29
Hexb	16.958	1.71641	7.11e-43	1.96e-40
Snap25	-16.6931	-2.54079	9.31e-33	1.39e-30
S100a6	16.324	2.08255	2.93e-33	4.56e-31
Tyrobp	16.2253	1.32263	4.75e-43	1.42e-40
Arpc1b	15.8233	3.22264	1.33e-27	1.41e-25
Ctsa	15.3432	2.38499	1.89e-29	2.34e-27
Lgals3bp	15.2469	3.12091	6.06e-27	5.68e-25
Syt1	-15.2423	-3.73919	1.71e-39	3.61e-37
Cyba	15.2359	2.97885	3.18e-26	2.78e-24
A2m	15.0843	6.50336	4.01e-22	2.06e-20
Gpnmb	15.0086	6.56106	5.58e-22	2.78e-20
Prdx6	14.8536	1.74631	4.5e-31	5.76e-29
Cck	-14.5748	-2.64336	1.51e-32	2.17e-30
Psap	14.5571	1.38375	5.27e-32	7.27e-30
Ndufa4	-14.2286	-1.32336	8.14e-24	5.4e-22
Spp1	14.1866	4.83921	1.56e-21	7.44e-20
Igfbp5	14.0846	3.09329	5.84e-23	3.49e-21
Mt2	13.8146	1.90405	6.17e-27	5.68e-25
Tpt1	13.8132	0.615907	2.82e-34	4.6e-32
Cox6c	-13.8059	-1.13819	8.67e-23	5.01e-21
Timp2	13.5832	2.6928	8.58e-23	5.01e-21
Nrgn	-13.5316	-2.17101	4.64e-25	3.46e-23
B2m	13.5244	1.45173	7.15e-29	8.28e-27
Ctsl	13.4519	1.84578	8.08e-26	6.9e-24
Calm1	-13.3062	-0.853097	7.95e-27	7.13e-25
Aif1	13.3062	2.49525	6.66e-24	4.5e-22
Lamp1	13.138	2.06701	2.77e-24	2.02e-22
Mpeg1	13.0915	2.66119	1.65e-22	9.1e-21
Thy1	-13.0338	-1.86338	1.12e-25	9.32e-24
H2-D1	12.9797	2.66072	5.24e-22	2.65e-20
Atp5md	-12.9153	-1.79327	1.37e-25	1.12e-23
Kif5a	-12.8164	-2.11505	1.47e-27	1.51e-25
Stmn3	-12.5297	-2.14133	2.4e-25	1.87e-23
Bex2	-12.4971	-2.70604	3.76e-28	4.21e-26
Clu	12.4018	0.964275	4.54e-27	4.4e-25
Apoc4	12.3503	7.86507	4.6e-18	1.74e-16
Sparc	12.2689	1.98301	3.94e-22	2.05e-20
Fcer1g	12.2527	2.07556	9.8e-23	5.58e-21
Lcn2	12.1898	8.62401	8.77e-18	3.18e-16
Ptma	12.1035	1.10019	3.51e-27	3.5e-25
Hexa	12.0565	2.09511	7.6e-22	3.68e-20
Gpx1	11.8606	1.42875	4.19e-24	2.95e-22
Calm2	-11.8598	-1.34283	1.51e-22	8.47e-21
Rack1	11.7265	1.16824	2.25e-25	1.79e-23
Cd74	11.5673	5.0545	3.27e-17	1.12e-15
Abca1	11.5309	3.58593	7.19e-18	2.63e-16
Vsnl1	-11.5106	-2.44228	1.55e-23	1.01e-21
Eef1a1	11.4071	0.435484	2.76e-25	2.11e-23
Gng13	-11.3869	-2.52598	2.82e-23	1.77e-21
Dbi	11.3615	0.805843	5.44e-23	3.31e-21
Itm2b	11.3465	1.00214	3.82e-24	2.74e-22
Trf	11.3446	1.95897	6.54e-20	2.97e-18
Cox5b	-11.1799	-1.02121	6.32e-22	3.11e-20
Vamp2	-11.1061	-2.08757	3.86e-22	2.04e-20
Ptgds	11.1007	1.90266	8.49e-19	3.46e-17
Grn	11.0776	2.68093	5.15e-18	1.92e-16
Ctsh	11.033	3.29763	3.55e-17	1.2e-15
Pcp4	-10.9648	-2.20768	1.69e-22	9.18e-21
Snca	-10.9608	-3.69904	6.58e-24	4.5e-22
Lgals3	10.839	4.68396	4.33e-16	1.3e-14
Ly6h	-10.8388	-3.73422	2.43e-23	1.56e-21
Gng3	-10.7762	-3.67139	3.24e-23	2.01e-21
Snrpn	-10.7676	-2.58744	2.56e-22	1.37e-20
Creg1	10.7314	2.94862	4.13e-17	1.36e-15
Nupr1	10.7135	4.26235	5.95e-16	1.75e-14
Pabpc1	10.6416	1.58613	3.8e-19	1.6e-17
Ndrg4	-10.5558	-2.0777	2.34e-20	1.09e-18
Selenow	-10.4837	-0.994053	1e-17	3.6e-16
Chil1	10.4614	4.19469	1.82e-15	5.19e-14
Laptm5	10.4209	2.64267	1.58e-16	4.93e-15
Cox7c	-10.3192	-1.84682	8.85e-20	3.97e-18
Ptpn18	10.2696	2.919	3.81e-16	1.15e-14
Olfm1	-10.2477	-1.82929	2.04e-19	8.69e-18
Nrsn1	-10.1522	-2.92517	1.75e-20	8.27e-19
Atpif1	-10.1009	-1.24671	2.64e-18	1.02e-16
Cox6a1	-10.0903	-1.20996	2.54e-18	9.88e-17
Add3	10.082	2.35828	2.77e-16	8.42e-15
Ppib	10.0431	1.9305	6.59e-17	2.15e-15
Rtn1	-10.0358	-1.71532	8.36e-19	3.45e-17
Rapgef4	-10.0207	-2.82274	3.09e-20	1.42e-18
Cd52	9.97634	1.93404	7.97e-17	2.53e-15
Cox8a	-9.92659	-0.873603	1.77e-17	6.15e-16
Chn1	-9.91726	-2.53228	4.15e-19	1.73e-17
Cox7a2	-9.88264	-1.11798	1.28e-16	4.04e-15
Camk2a	-9.8588	-2.6171	9.44e-20	4.18e-18
Timp1	9.82434	6.0553	3.99e-14	9.95e-13
Fcrls	9.74779	2.76518	4.24e-15	1.16e-13
Cst3	9.73113	0.243993	2.23e-18	8.79e-17
Kif5c	-9.72776	-3.30387	1.09e-19	4.78e-18
Rims1	-9.7139	-4.07034	1.11e-19	4.79e-18
Stmn2	-9.71243	-2.1463	1.97e-18	7.95e-17
Itgb5	9.62838	2.58677	2.45e-15	6.86e-14
Map2	-9.62238	-2.28351	2.98e-18	1.14e-16
Atp1b1	-9.60909	-1.49668	2.12e-17	7.31e-16
S100a1	9.5599	1.14027	1.23e-17	4.31e-16
Cox7b	-9.48502	-1.25891	7.94e-17	2.53e-15
Uchl1	-9.42194	-1.70542	4.01e-17	1.33e-15
Serping1	9.37458	4.70544	1.51e-13	3.58e-12
Lamp2	9.34454	2.13443	4.23e-15	1.16e-13
Fbxl16	-9.33836	-3.49185	2.05e-18	8.15e-17
Calr	9.28617	1.65166	9.79e-16	2.83e-14
Fxyd1	9.28437	2.08786	1.02e-14	2.69e-13
Cdr1os	-9.18994	-3.40407	6.49e-18	2.4e-16
Nsg2	-9.13994	-3.06034	1.04e-17	3.7e-16
C4b	9.09941	1.89619	1.19e-14	3.13e-13
Id3	9.05947	3.49633	2.55e-13	5.86e-12
Rab3a	-9.05594	-2.35266	3.98e-17	1.33e-15
Marcks	9.00882	1.41862	3.07e-15	8.53e-14
Sat1	8.98499	1.85749	1.72e-14	4.43e-13
Gns	8.95807	2.85919	1.72e-13	4.06e-12
Nefl	-8.9455	-2.56033	1.93e-16	5.91e-15
Tspo	8.90659	2.76153	1.28e-13	3.13e-12
Arpp21	-8.83696	-3.98656	7.3e-17	2.36e-15
Serpinb6a	8.79981	2.90653	4.36e-13	9.84e-12
Syngr1	8.78752	1.48181	1.02e-14	2.69e-13
Actb	8.76158	0.942632	4.65e-15	1.26e-13
Csf1r	8.74303	2.12898	1.36e-13	3.26e-12
Atp2b2	-8.72641	-3.33919	1.63e-16	5.03e-15
Syn2	-8.71709	-2.21884	4.37e-16	1.3e-14
Capg	8.68005	3.51044	1.17e-12	2.55e-11
Ppia	-8.67518	-0.564979	8.48e-14	2.08e-12
Atp1a2	8.64684	1.04649	2.21e-15	6.24e-14
Ctxn1	-8.54331	-2.77941	6.31e-16	1.84e-14
Mgst3	-8.51586	-2.48498	1.63e-15	4.68e-14
Prdx1	8.50842	0.97345	8.9e-15	2.4e-13
Tmsb4x	8.4956	0.338207	9.25e-15	2.48e-13
Stmn1	-8.44836	-1.30126	3.52e-14	8.89e-13
Apoc1	8.40161	4.65017	7.43e-12	1.51e-10
Arf3	-8.35326	-2.00853	2.35e-14	5.98e-13
Gabarap	8.295	0.932604	2.16e-14	5.54e-13
Atox1	8.28551	1.33	1.95e-13	4.51e-12
Gpm6a	-8.26064	-1.37489	1.34e-13	3.24e-12
S100a13	8.22207	1.3114	2.61e-13	5.97e-12
Cox4i1	-8.19266	-0.550865	9.87e-13	2.17e-11
C3ar1	8.17909	4.20722	1.41e-11	2.8e-10
Serp2	-8.15257	-2.47466	1.26e-14	3.29e-13
Gm9843	8.07429	0.691823	1.89e-13	4.39e-12
Fn1	8.02196	3.93597	2.91e-11	5.53e-10
Ociad2	-7.97701	-5.20708	3.7e-14	9.28e-13
Crip1	7.97467	2.77354	1.41e-11	2.8e-10
Timm8b	-7.93473	-1.24118	3.03e-13	6.88e-12
Lgals1	7.91979	2.43101	1.47e-11	2.9e-10
Ndufb6	-7.88544	-1.63846	1.76e-13	4.12e-12
Napb	-7.84162	-2.80468	7.97e-14	1.97e-12
Stxbp1	-7.75009	-2.89282	1.5e-13	3.58e-12
Zbtb20	7.7457	2.36676	2.68e-11	5.11e-10
Sdc4	7.73252	2.14565	2.11e-11	4.06e-10
Rrbp1	7.68895	2.40223	4.41e-11	8.16e-10
Cd68	7.66812	2.6351	5.22e-11	9.5e-10
Slc17a7	-7.5692	-1.86643	1.4e-12	3.05e-11
Ids	-7.56814	-2.32237	7.94e-13	1.77e-11
Psd3	-7.52774	-2.74378	7.48e-13	1.68e-11
Celf4	-7.51241	-2.45081	9.53e-13	2.11e-11
Fabp7	7.50842	1.89956	5.16e-11	9.43e-10
Zwint	-7.49393	-2.04745	1.55e-12	3.31e-11
Cp	7.47909	4.8228	3.22e-10	5.37e-09
Cd9	7.46029	1.72681	5.56e-11	9.97e-10
Hpcal4	-7.46001	-2.16744	1.74e-12	3.7e-11
Clstn1	-7.42665	-1.75203	2.91e-12	6.1e-11
Rab6b	-7.41466	-1.77192	5.82e-12	1.2e-10
Pcsk1n	-7.40746	-1.41649	1.86e-11	3.61e-10
Norad	-7.38551	-1.32546	1.14e-11	2.29e-10
Ppp2r2c	-7.38042	-2.96372	1.54e-12	3.3e-11
Enc1	-7.37561	-2.26272	2.11e-12	4.46e-11
Negr1	-7.37547	-3.67655	1.47e-12	3.18e-11
Cnn3	7.36366	1.90585	1.02e-10	1.79e-09
Pbxip1	7.35959	2.57868	1.97e-10	3.35e-09
Ywhah	-7.35942	-1.32176	1.09e-11	2.2e-10
Vamp8	7.31413	2.54715	1.72e-10	2.96e-09
Ank3	-7.21973	-2.80272	3.99e-12	8.33e-11
Cd44	7.21355	5.89885	1.07e-09	1.62e-08
Unc93b1	7.20583	3.26612	5.26e-10	8.35e-09
Rasgef1a	-7.2037	-2.91468	4.39e-12	9.11e-11
Msn	7.19969	3.01788	5.17e-10	8.24e-09
Ifitm3	7.16683	2.29512	2.91e-10	4.88e-09
Slc12a5	-7.16244	-2.71956	6.83e-12	1.4e-10
Dcn	7.1392	6.87877	1.53e-09	2.24e-08
Nrn1	-7.13222	-3.28079	7.16e-12	1.46e-10
Pfn2	-7.12228	-1.43421	3.29e-11	6.21e-10
Igfbp7	7.11245	5.05209	1.51e-09	2.22e-08
Mdh1	-7.08957	-1.23816	7.11e-11	1.26e-09
Eif4a1	7.0747	1.21322	1.06e-10	1.85e-09
Naglu	7.06811	3.82956	1.29e-09	1.92e-08
Plxnb2	7.05003	3.25115	1.24e-09	1.85e-08
Cd84	7.02873	3.09252	1.06e-09	1.61e-08
Pfn1	7.02166	1.6596	3.53e-10	5.78e-09
Prkar1b	-7.01706	-2.42733	1.64e-11	3.22e-10
Nfe2l2	7.01688	2.14465	4.76e-10	7.68e-09
Ppp1r1a	-7.00559	-1.87536	3.57e-11	6.7e-10
Ntrk2	7.00151	1.18414	1.08e-10	1.87e-09
Abhd8	-6.9851	-2.57143	1.8e-11	3.51e-10
Col3a1	6.97499	7.1676	2.9e-09	3.94e-08
Lingo1	-6.94579	-3.07552	2.23e-11	4.28e-10
Gabbr1	-6.9457	-1.9709	4.19e-11	7.79e-10
Mt3	6.94127	0.347242	7.07e-11	1.26e-09
Ptp4a2	6.93932	1.47318	3.43e-10	5.65e-09
Pdpn	6.93879	3.74599	2.23e-09	3.15e-08
Nap1l5	-6.93753	-1.7149	5.68e-11	1.01e-09
Cotl1	6.93193	2.55302	1.22e-09	1.83e-08
Ubc	6.92459	0.938639	1.74e-10	2.98e-09
Slc16a1	6.90067	4.44747	2.94e-09	3.97e-08
Col1a2	6.86238	7.63795	4.56e-09	5.93e-08
Tbr1	-6.86129	-26.4695	5.08e-11	9.34e-10
Camkv	-6.84841	-3.06653	4.12e-11	7.7e-10
Pycard	6.83964	2.95793	2.66e-09	3.69e-08
Meg3	-6.81194	-2.06198	9.72e-11	1.71e-09
Phf24	-6.79877	-3.48089	5.28e-11	9.57e-10
Cadps	-6.79855	-4.31865	5.38e-11	9.7e-10
Dhrs1	6.7869	1.80062	1.41e-09	2.08e-08
Clec7a	6.77661	2.54911	2.75e-09	3.79e-08
Vsir	6.74924	2.37748	2.09e-09	2.98e-08
Aqp4	6.72982	1.98116	2.88e-09	3.93e-08
Wfdc17	6.71137	2.87863	4.14e-09	5.42e-08
Hnrnpf	6.70924	2.07089	2.44e-09	3.41e-08
AU020206	6.70707	3.439	4.71e-09	6.09e-08
Smim13	-6.70463	-2.41569	1.1e-10	1.9e-09
Tgfbr1	6.69036	2.78809	3.41e-09	4.54e-08
Tcirg1	6.64289	3.4179	5.87e-09	7.45e-08
Tmem176a	6.6351	2.49343	4.3e-09	5.61e-08
Synpr	-6.62169	-26.4588	2.06e-10	3.49e-09
Pgls	6.6214	1.63416	1.94e-09	2.8e-08
Ndufa5	-6.60762	-1.02324	7.97e-10	1.23e-08
Ppp3r1	-6.60515	-1.45155	5.53e-10	8.74e-09
Sh3glb1	6.60452	1.74957	2.46e-09	3.44e-08
Capns1	6.6033	1.73026	2.12e-09	3e-08
Plek	6.5894	2.0865	2.92e-09	3.95e-08
Glmp	6.5809	2.94166	7.02e-09	8.68e-08
Litaf	6.57937	3.15876	7.63e-09	9.34e-08
Ninj1	6.57869	2.84069	7.32e-09	9.03e-08

## Sheet: DEG - 0 - APPPS1 stroke Vs AD
	p_val	avg_log2FC	pct.1	pct.2	p_val_adj
Apoe	2.61148e-25	2.83463	0.857	0.596	4.16427e-21
H2-D1	3.68226e-14	0.809165	0.954	0.856	5.87174e-10
Rps29	2.06543e-12	0.699672	0.92	0.913	3.29353e-08
Selplg	2.46069e-10	-0.445298	0.962	0.982	3.92382e-06
Rps28	1.00596e-09	0.840548	0.836	0.712	1.6041e-05
C4b	1.49361e-09	4.00678	0.139	0.018	2.38171e-05
Cst3	7.68958e-09	-0.278932	0.996	0.997	0.000122618
Rps27	1.86006e-08	0.490882	0.937	0.905	0.000296606
B2m	4.44153e-08	0.373419	0.992	0.995	0.000708246
Sparc	6.64966e-07	-0.424034	0.941	0.982	0.0106036
Cbfb	9.09506e-07	-1.50577	0.059	0.206	0.014503
Fau	1.08739e-06	0.628833	0.819	0.735	0.0173395
Siglech	1.13589e-06	-0.357639	0.916	0.979	0.018113
Rpl37a	1.79303e-06	0.611937	0.815	0.704	0.0285916
Rnase4	2.61419e-06	-0.514701	0.761	0.915	0.0416859
Actb	2.95874e-06	-0.225235	0.992	0.995	0.0471801
Fcrl2	3.9812e-06	-0.46544	0.878	0.938	0.0634843
Mylip	4.62389e-06	-0.589156	0.475	0.661	0.0737326
Hagh	4.68266e-06	-1.79466	0.08	0.219	0.0746697
Eeig2	5.59699e-06	-0.652858	0.408	0.589	0.0892497
Rps23	5.68148e-06	0.642841	0.79	0.679	0.0905969
Tmem35b	6.82299e-06	-3.05851	0.038	0.152	0.108799
Cux2	7.45548e-06	0.292314	0.912	0.805	0.118885
mt-Ts1	1.18937e-05	0.512623	0.84	0.71	0.189657
P2ry12	1.27744e-05	-0.326239	0.941	0.977	0.203701
Vsir	1.29723e-05	-0.391634	0.895	0.974	0.206857
Cep97	1.30113e-05	-0.270778	0.706	0.54	0.207478
Cd164	1.34633e-05	-0.466431	0.622	0.784	0.214686
Rps9	1.57132e-05	0.459852	0.845	0.802	0.250563
Axl	1.57322e-05	1.29427	0.235	0.105	0.250866
Prrx1	1.6278e-05	0.742849	0.357	0.19	0.259568
Ppp3ca	1.71545e-05	-0.767493	0.252	0.427	0.273546
mt-Co2	2.09142e-05	0.633057	0.933	0.915	0.333499
P2ry13	2.24357e-05	-0.429253	0.718	0.861	0.357759
Gscdt	2.322e-05	-0.502795	0.542	0.375	0.370267
Tmem50a	2.65776e-05	-0.430951	0.664	0.82	0.423807
Laptm5	2.76925e-05	-0.30227	0.966	0.992	0.441585
Ripor2	2.9693e-05	0.62867	0.836	0.72	0.473484
Hnrnpa3	3.26142e-05	-0.904353	0.252	0.404	0.520066
Clstn1	3.42546e-05	-0.678369	0.08	0.208	0.546224
Tmem119	3.76727e-05	-0.308298	0.891	0.964	0.600729
Dusp6	4.38337e-05	-0.617055	0.567	0.725	0.698972
Ywhaz	4.46773e-05	-0.592128	0.534	0.679	0.712425
Pdlim4	5.58108e-05	-1.17557	0.105	0.234	0.88996
Kidins220	5.73476e-05	-1.33427	0.155	0.293	0.914465
Rps27rt	6.01576e-05	0.575088	0.777	0.622	0.959273
Jun	6.22529e-05	-1.32249	0.113	0.244	0.992685
mt-Rnr2	6.43416e-05	0.359638	1	0.987	1
Slc39a3	6.61912e-05	-1.90989	0.017	0.1	1
Sall1	7.65395e-05	-0.596428	0.534	0.694	1
Slc7a8	7.65604e-05	-0.795561	0.433	0.568	1
Gna15	7.8644e-05	-0.717513	0.391	0.55	1
Tanc2	8.00773e-05	-0.532845	0.803	0.856	1
Cep290	8.04006e-05	0.312326	0.87	0.753	1
Tpt1	8.39002e-05	0.731774	0.702	0.586	1
Abhd12	9.40674e-05	-0.404865	0.794	0.879	1
Hook2	9.71069e-05	1.41264	0.538	0.393	1
Sptlc2	9.87412e-05	-0.7306	0.164	0.306	1
Tuba1a	0.000100201	-0.629173	0.223	0.38	1
Psenen-ps	0.000101122	-1.64133	0.076	0.188	1
Rps23-ps1	0.000102412	0.740973	0.727	0.666	1
Cdca2	0.000131364	-0.053146	0.176	0.077	1
Slc1a1	0.000136417	0.575781	0.613	0.452	1
Slco2b1	0.000163366	-0.290237	0.811	0.915	1
Ywhah	0.000165712	-0.419582	0.735	0.82	1
H2-Q10	0.000166293	0.612311	0.546	0.383	1
Rnaset2b	0.000168999	-0.335538	0.933	0.946	1
Tnfaip2	0.00017463	-2.13147	0.034	0.121	1
Foxr1	0.000175854	0.310358	0.437	0.293	1
Fth1	0.000179979	0.260118	0.958	0.974	1
Cbl	0.000190107	-0.58744	0.315	0.47	1
Golm1	0.000196122	-0.34116	0.597	0.784	1
Znrf1	0.000199936	-1.24116	0.097	0.211	1
Cep85	0.000202878	0.689629	0.857	0.802	1
Rpl18-ps1	0.000203565	0.728252	0.378	0.234	1
Ric1	0.000212155	-1.04504	0.181	0.311	1
Rps21	0.000213814	0.918267	0.483	0.357	1
Upk1b	0.000218456	-0.836812	0.16	0.29	1
Armc7	0.000219058	-3.24379	0.038	0.123	1
AI506816	0.000219608	0.260464	0.647	0.522	1
Adam22	0.000224238	0.241377	0.752	0.576	1
Zfp800	0.000229999	-1.77405	0.05	0.144	1
Or8b39	0.000239879	0.457787	0.739	0.581	1
Rpl18a	0.00024015	0.440685	0.92	0.897	1
AI593442	0.000244725	1.55186	0.718	0.558	1
Tcn2	0.000253954	-0.391832	0.517	0.671	1
Ski	0.000255697	-0.576438	0.412	0.563	1
Nova1	0.000261621	0.276753	0.744	0.609	1
Mcl1	0.000265792	-0.727568	0.273	0.419	1
Svop	0.000277664	1.12151	0.143	0.057	1
Asb4	0.000277823	4.05825	0.034	0	1
Sall3	0.000297557	-0.397631	0.294	0.447	1
Or10g9	0.000297753	0.297268	0.181	0.085	1
Bmp2k	0.000313961	-0.334799	0.87	0.943	1
Tbc1d8	0.000332747	0.711724	0.202	0.098	1
Rpl27	0.000337921	0.752323	0.462	0.342	1
Lgals9	0.000359131	-0.796318	0.387	0.519	1
Atp6v1h	0.000360416	1.50319	0.357	0.226	1
Bcl9l	0.000368573	-1.68038	0.101	0.206	1
Oaz1	0.000371647	-0.467042	0.492	0.658	1
Sh2b3	0.000390344	-0.452523	0.256	0.411	1
Rpl27a	0.000403482	0.572483	0.689	0.586	1
Eif2a	0.000404947	0.12431	0.912	0.861	1
Hexb	0.000415995	-0.171575	0.992	0.997	1
Ywhae	0.000433751	-0.398278	0.592	0.717	1
Eny2	0.000440703	-1.24346	0.105	0.213	1
Usf1	0.000451794	-0.996526	0.088	0.195	1
Cspg5	0.000465239	1.84267	0.517	0.373	1
Camk2n1	0.000465898	-1.38373	0.092	0.195	1
Ptgs1	0.000469592	-0.43084	0.681	0.802	1
Atp6-ps	0.000484643	0.383232	0.987	0.961	1
Sema4b	0.000503858	-0.586323	0.168	0.293	1
Arhgap15	0.000528329	2.55579	0.063	0.013	1
Capzb	0.00053274	-0.34403	0.471	0.635	1
Stx2	0.000533127	-0.369418	0.109	0.216	1
Capn11	0.000543615	-5.04876	0	0.049	1
Vmn1r13	0.000552373	0.383508	0.895	0.774	1
Srp72	0.000567977	-1.01017	0.286	0.401	1
Jmjd1c	0.000569585	-0.903803	0.454	0.566	1
Ccdc78	0.000573691	-0.191632	0.63	0.481	1
Rpl13	0.000573823	0.47326	0.819	0.758	1
Or10p1	0.000579732	-0.707678	0.151	0.064	1
Bin2	0.000581994	-0.488636	0.756	0.807	1
Pax6	0.000594836	0.0642356	0.815	0.666	1
Entpd1	0.000621059	-0.391882	0.739	0.823	1
Gpx1	0.000627363	0.833405	0.546	0.468	1
Strbp	0.000636826	0.468943	0.672	0.501	1
Actg1	0.000642009	-0.332848	0.584	0.712	1
Rps27a-ps2	0.000646445	-1.13389	0.122	0.226	1
C4a	0.000683906	-0.102599	0.097	0.031	1
Ppp1cc	0.000686538	-0.903898	0.16	0.278	1
Chn2	0.000709597	-1.06989	0.29	0.416	1
Xdh	0.000731286	1.1373	0.55	0.44	1
Or4f14d	0.000752917	1.47177	0.311	0.198	1
Abcc3	0.000756921	-0.522125	0.286	0.429	1
Myc	0.000757093	-1.87354	0.063	0.149	1
Fancl	0.000758341	-2.70003	0.021	0.087	1
Lamtor4	0.000762613	-0.229289	0.269	0.422	1
Larp4	0.000786963	0.398933	0.71	0.535	1
Slc2a5	0.000787505	-0.192783	0.517	0.722	1
Abi3	0.000789532	-0.455903	0.63	0.771	1
Mrtfb	0.000793343	0.223618	0.395	0.265	1
Sema5b	0.000818114	4.37862	0.076	0.021	1
Palld	0.000822257	1.55914	0.782	0.643	1
Ppp1ca	0.000825538	-0.483601	0.391	0.535	1
Tmem184b	0.000836763	-0.806846	0.105	0.211	1
Idh2	0.000844055	-0.641166	0.155	0.275	1
Slc22a8	0.000861682	0.373772	0.092	0.031	1
Or8b44	0.000868527	0.606869	0.866	0.73	1
S100b	0.000869327	0.158882	0.706	0.591	1
Rpl13-ps1	0.000877786	1.10749	0.319	0.208	1
H2-K1	0.000882	0.374497	0.849	0.805	1
Vwa5a	0.0008892	-0.437799	0.172	0.296	1
Adhfe1	0.000894201	-1.19489	0.071	0.162	1
Macroh2a1	0.000898201	-0.827717	0.315	0.429	1
Cpne8	0.000898252	-0.616851	0.227	0.357	1
Btbd8	0.000904867	-2.8583	0.013	0.072	1
Otp	0.000909997	0.278542	0.244	0.136	1
Ccl6	0.000924778	-0.969046	0.248	0.373	1
mt-Rnr1	0.000929147	0.436463	0.945	0.933	1
Rps7	0.000959495	0.469993	0.756	0.689	1
Ccl9	0.000962024	-0.502541	0.387	0.506	1
Nckap1l	0.000984258	-0.422466	0.529	0.671	1
Msrb3	0.00100212	3.1103	0.122	0.049	1
Zfp706	0.00100364	-0.471635	0.529	0.666	1
Tns1	0.00100575	-0.518935	0.193	0.311	1
Lipe	0.00102581	0.258219	0.912	0.856	1
Ift22	0.00103257	-3.2657	0.004	0.054	1
Arfgef3	0.00105199	0.263625	0.773	0.65	1
Ing1	0.0010557	-1.77888	0.046	0.126	1
Tnks2	0.00105691	-0.7626	0.5	0.609	1
C1qc	0.00107169	-0.156507	0.987	0.997	1
Rps15a	0.00109002	0.674177	0.576	0.463	1
Il1a	0.00109282	-0.651996	0.16	0.278	1
Trac	0.00110174	0.299028	0.765	0.638	1
Ptger4	0.00112558	2.57087	0.042	0.005	1
Slc40a1	0.00112865	-0.472784	0.286	0.414	1
Lrp8	0.00114721	0.596831	0.378	0.265	1
Myoz3	0.00115911	1.59979	0.147	0.067	1
Inka1	0.0011672	-0.742697	0.197	0.316	1
EU599041	0.001207	0.702884	0.697	0.558	1
Tmem220	0.00120772	2.59876	0.151	0.072	1
Olfml3	0.00122565	-0.256011	0.903	0.974	1
Ctss	0.00129671	0.161469	0.992	0.997	1
Midn	0.00133101	-1.20193	0.063	0.147	1
Cand1	0.00133726	-0.565125	0.092	0.193	1
Tmem86a	0.00138419	-0.444275	0.357	0.496	1
Inpp5d	0.00139024	-0.269129	0.832	0.923	1
Alg11	0.00139979	0.391037	0.815	0.666	1
Tspan14	0.00146615	-1.02818	0.277	0.388	1
Psmd7	0.00147668	-0.980639	0.139	0.242	1
Rpl17	0.00149335	0.83019	0.466	0.357	1
Septin7	0.00150246	-0.22496	0.357	0.509	1
Cct5	0.0015085	-0.707882	0.193	0.308	1
Ccdc12	0.00155117	-0.565316	0.273	0.388	1
Cd63	0.00156937	0.446759	0.769	0.684	1
Csta1	0.00157463	-0.244731	0.046	0.008	1
Selenow	0.00160576	1.60383	0.218	0.134	1
Gal3st2c	0.00160857	0.858454	0.403	0.272	1
Sft2d2	0.00163611	-0.278276	0.261	0.396	1
Hspe1-rs1	0.00164621	1.6288	0.092	0.033	1
Pnp	0.00164693	-0.488959	0.462	0.568	1
Rnf44	0.00168023	-1.02624	0.13	0.231	1
Gal3st4	0.00169704	-0.372693	0.479	0.617	1
Crybb1	0.00173368	-0.54425	0.403	0.519	1
Pip5k1c	0.00174551	-0.696641	0.092	0.188	1
Ecscr	0.00176217	-0.428915	0.319	0.46	1
Gpaa1	0.00178061	-0.976391	0.113	0.211	1
Rplp1	0.00179985	0.370918	0.849	0.828	1
Zmiz1	0.00180814	-0.352014	0.387	0.522	1
Acadsb	0.00182426	0.47627	0.504	0.383	1
Aldh3b3	0.0018336	0.687842	0.071	0.021	1
Rtn1	0.0018469	-0.424351	0.118	0.221	1
Gvin3	0.00184995	1.18126	0.13	0.059	1
Mpc1	0.00185974	-0.351555	0.307	0.434	1
Rpl37	0.00186228	0.568434	0.634	0.581	1
Qki	0.00187176	-0.370211	0.891	0.9	1
Ssbp1	0.00189598	-0.375125	0.282	0.414	1
Eef1a1	0.00192165	0.285292	0.971	0.956	1
Zar1	0.00196143	1.20251	0.088	0.031	1
Swi5	0.00200956	-0.203365	0.412	0.54	1
Bzw1	0.0020771	-0.388126	0.277	0.414	1
Hpgd	0.00208534	-0.368792	0.454	0.591	1
Nlgn1	0.00210955	1.62567	0.55	0.393	1
Zbtb44	0.00211096	-0.26412	0.819	0.681	1
Pak1ip1	0.00213302	0.408923	0.097	0.19	1
Cenpx	0.00215744	-0.850754	0.113	0.208	1
Akt3	0.00216355	-1.33532	0.038	0.108	1
Vmn1r55	0.00216493	0.577894	0.735	0.614	1
Preb	0.00219795	-1.00197	0.172	0.278	1
Mark4	0.00219983	-0.968019	0.029	0.095	1
Alox5	0.00220187	-1.31588	0.063	0.141	1
Fscn1	0.0022553	-0.530807	0.479	0.604	1
Prkd2	0.00225709	-0.0634119	0.336	0.224	1
Rad9a	0.00228264	-1.16185	0.063	0.141	1
Snx7	0.00229603	0.574318	0.748	0.622	1
Gnb1	0.00229774	-0.565513	0.685	0.73	1
Coro7	0.00232229	0.108533	0.853	0.735	1
Shtn1	0.0023227	2.2477	0.151	0.075	1
Whrn	0.00233883	-0.737401	0.282	0.391	1
Eno1	0.00236254	-0.42529	0.45	0.571	1
Dcc	0.00236381	1.08508	0.143	0.067	1
Sdhaf2	0.0023714	0.194717	0.399	0.27	1
Alpk2	0.00237252	-0.200105	0.87	0.9	1
Ppp1r15b	0.00239953	-0.590457	0.084	0.175	1
Gosr1	0.00241318	-1.56603	0.05	0.123	1
Orc2	0.00242503	1.20768	0.151	0.077	1
Or1e33	0.0024492	1.01841	0.555	0.445	1
Esr1	0.00249485	-1.11463	0.092	0.175	1
Tfap2a	0.00250707	0.451651	0.437	0.316	1
Gtf3c2	0.00250714	-0.691548	0.185	0.29	1
Snrpa	0.00251209	-0.32579	0.118	0.216	1
Phb2	0.00252881	-1.04601	0.147	0.244	1
Pcdh10	0.0025438	2.40571	0.206	0.121	1
Krt80	0.00254395	0.372106	0.265	0.162	1
Frmd5	0.00256276	1.80944	0.21	0.121	1
Bbof1	0.00257159	0.206819	0.437	0.306	1
Psg28	0.00258199	2.21008	0.063	0.018	1
Rassf5	0.00259509	-1.1912	0.189	0.288	1
Snn	0.0025976	-0.574283	0.206	0.311	1
Csf1r	0.00262227	-0.177209	0.987	0.992	1
Plscr1l1	0.00263142	-1.80037	0.025	0.085	1
Numb	0.00264987	-0.540369	0.441	0.563	1
Tsga13	0.0026511	0.387995	0.668	0.55	1
Klhl31	0.00267687	0.131103	0.697	0.558	1
Dusp7	0.00268656	-0.779266	0.214	0.326	1
Far2	0.00268924	0.947498	0.118	0.051	1
Acaca	0.00270848	1.95833	0.525	0.411	1
Rps2-ps10	0.00271836	0.514933	0.731	0.612	1
Psme2b	0.002721	-0.53285	0.185	0.298	1
Eng	0.00272699	-0.644375	0.176	0.285	1
Slc16a10	0.00273981	-0.774398	0.513	0.594	1
Slc35a4	0.00274264	-0.959401	0.08	0.165	1
Cpsf2	0.0027532	-0.879904	0.067	0.149	1
Plekhs1	0.00278282	-1.13526	0.067	0.147	1
Ifi207	0.00280029	3.55386	0.071	0.023	1
Slc11a1	0.00282581	-0.395022	0.483	0.586	1
Sec11c	0.00285283	-0.27858	0.466	0.594	1
Csmd2	0.00286672	0.42503	0.761	0.638	1
Gp9	0.00287754	-3.26451	0.017	0.069	1
Mbnl2	0.00289892	-0.157961	0.37	0.496	1
Rps27l	0.0029003	-0.548007	0.231	0.342	1
Cep68	0.00291941	-0.71122	0.16	0.262	1
Psmb2	0.0029478	-0.293561	0.248	0.368	1
Adgra1	0.00294891	-0.838586	0.055	0.129	1
Hdlbp	0.00295348	-0.462594	0.227	0.339	1
Cfl1	0.00298223	-0.339951	0.794	0.892	1
Selenop	0.00298951	0.284361	0.937	0.936	1
Ehd2	0.00299605	2.68537	0.155	0.08	1
Entpd7	0.00299669	0.0963996	0.79	0.658	1
Itga1	0.00302847	0.605353	0.601	0.47	1
Uba52	0.00303276	0.61122	0.647	0.563	1
Tbc1d15	0.00304088	-0.649323	0.08	0.165	1
Creg1	0.00311684	-0.337432	0.529	0.671	1
H2-T11-ps	0.00313393	2.28797	0.181	0.095	1
Pdgfb	0.00316503	-0.699621	0.214	0.326	1
Sox8	0.00317761	0.42765	0.109	0.046	1
Slc38a6	0.00318987	-0.325628	0.895	0.91	1
Dalrd3	0.00320684	-0.390585	0.147	0.252	1
B3gnt2	0.00322075	-0.491223	0.101	0.193	1
Prlr	0.00323404	1.79784	0.487	0.383	1
Rbl2	0.00324452	0.625326	0.16	0.082	1
Cdk2ap1	0.00324505	-0.910673	0.105	0.193	1
Tmem59	0.00327439	-0.23308	0.634	0.761	1
Or4a74	0.00333287	0.631411	0.731	0.609	1
H2bc8	0.00334238	-1.47549	0.008	0.054	1
Or2y7	0.00334954	0.828665	0.626	0.501	1
Rpl41	0.00337702	0.323682	0.807	0.82	1
Lamtor5	0.00340071	-0.469765	0.193	0.308	1
Rbx1-ps	0.00340491	-1.34288	0.055	0.129	1
Rpl34	0.00341066	0.509187	0.685	0.614	1
Ntpcr	0.00343147	-0.327503	0.399	0.519	1
Fcf1	0.00343263	-0.468381	0.189	0.298	1
Spsb1	0.00347481	-0.722748	0.118	0.213	1
Inpp4b	0.00348922	-0.438773	0.21	0.321	1
Tnfrsf13c	0.00349449	0.549097	0.29	0.185	1
Sec13	0.00357351	-0.580784	0.214	0.326	1
Zfp771	0.0035936	-0.914332	0.021	0.077	1
Cxcl9	0.00360772	0.76136	0.113	0.051	1
Speg	0.00364057	-0.17611	0.5	0.355	1
Itpripl1	0.00365568	-0.234197	0.412	0.56	1
Hsd17b3	0.00366066	3.64064	0.029	0.003	1
Rpl36	0.00366264	0.791155	0.605	0.55	1
Shank1	0.00368992	0.631389	0.714	0.586	1
Rsbn1	0.00372242	-0.379798	0.118	0.216	1
Acvr2b	0.00372959	-0.844786	0.084	0.167	1
Adcy8	0.00375009	0.585289	0.311	0.201	1
Agap2	0.00375907	0.290201	0.433	0.306	1
Atp8a2	0.00378352	-0.453815	0.29	0.409	1
Rpl23a-ps1	0.00379079	-0.831644	0.109	0.049	1
Snx18	0.00379993	-0.123485	0.424	0.584	1
Rpl18a-ps4	0.00380711	2.92937	0.134	0.067	1
Ctnna1	0.00384967	0.433714	0.433	0.319	1
Plcg1	0.00385838	-0.667398	0.139	0.234	1
Amd2	0.00386653	1.15523	0.282	0.188	1
Gngt2	0.00386793	-0.357607	0.378	0.509	1
Arhgdia	0.00395622	-0.264337	0.378	0.501	1
Ddah2	0.00399165	-1.3872	0.034	0.095	1
Apol10b	0.00401248	1.98236	0.118	0.054	1
Fam110a	0.00403386	-0.818597	0.088	0.172	1
Tmem128	0.00405156	1.13514	0.197	0.116	1
Rps18-ps1	0.00408348	0.975573	0.155	0.082	1
Sipa1	0.00409493	-0.439418	0.399	0.512	1
Ubb-ps	0.00412329	-0.311433	0.895	0.933	1
Ewsr1	0.00414055	-0.474039	0.45	0.558	1
AY358078	0.00415181	2.35669	0.021	0	1
Rps15a-ps1	0.00415181	2.31768	0.021	0	1
Redic1	0.00415181	3.9027	0.021	0	1
Acadvl	0.00416333	-0.718511	0.08	0.162	1
Mettl16	0.00416848	1.77108	0.269	0.172	1
Med1	0.00418152	0.647329	0.508	0.391	1
Rps13	0.00418463	0.839264	0.525	0.455	1
Syndig1l	0.00420183	-0.910764	0.668	0.55	1
Ctns	0.0042129	0.575041	0.336	0.226	1
Spg21	0.00424069	-0.745766	0.143	0.237	1
Tmc3	0.00424765	-1.2682	0.004	0.044	1
Pex2	0.00427826	-0.974969	0.139	0.229	1
Rpl13-ps3	0.00429421	0.179283	0.193	0.111	1
Jakmip2	0.00431053	0.594585	0.534	0.429	1
Man1c1	0.00437091	-0.740943	0.34	0.437	1
Rap2b	0.00437714	1.08864	0.534	0.427	1
Pdcd4	0.00439978	-0.477886	0.319	0.427	1
Itgb5	0.00442347	-0.253185	0.79	0.879	1
Scyl3	0.00444671	-0.773043	0.265	0.368	1
Bahd1	0.00446795	-1.98283	0.017	0.067	1
Mir142hg	0.00447791	1.09847	0.345	0.249	1
Lyrm4	0.00451087	0.519987	0.45	0.314	1
Lzts1	0.00454453	0.522452	0.735	0.614	1
Or10c1	0.00459602	0.589875	0.517	0.406	1
Fhl3	0.00460107	-0.615555	0.265	0.373	1
Rpl21	0.00462737	0.535157	0.718	0.686	1
Tmem192	0.00465352	-0.853057	0.034	0.095	1
Raly	0.00468814	-0.777585	0.214	0.311	1
Pan3	0.00470971	-0.204264	0.714	0.823	1
Pld4	0.00473418	-0.21438	0.882	0.936	1
Lpxn	0.00474569	-0.540255	0.252	0.362	1
Ect2l	0.00475151	0.502739	0.286	0.185	1
Pde4c	0.0047527	0.144308	0.244	0.144	1
Cxxc1	0.00486354	-0.670603	0.055	0.126	1
Eef1a1-ps1	0.00487122	0.521459	0.395	0.298	1
Ggnbp1	0.0048758	0.4857	0.668	0.558	1
Maf	0.00487645	-0.350256	0.819	0.851	1
H2-Q5	0.00489986	-0.799117	0.231	0.136	1
Or56a3	0.004904	0.636047	0.134	0.067	1
Adarb2	0.00491221	1.42945	0.185	0.108	1
Ero1b	0.0049136	-0.980946	0.185	0.278	1
Rps19	0.00497924	0.362528	0.782	0.743	1
Gjd4	0.00498504	2.16869	0.105	0.046	1
Pacsin2	0.0050056	-0.40115	0.311	0.419	1
Rpl26-ps4	0.0050466	1.1756	0.05	0.013	1
Prr5l	0.00506811	1.08135	0.193	0.113	1
Ppa2	0.00511808	-1.04428	0.059	0.129	1
Cd81	0.00515159	-0.153769	0.958	0.99	1
Ociad1	0.00517431	-0.279483	0.307	0.424	1
Il23a	0.00519617	0.542284	0.5	0.391	1
Wdr6	0.00519799	-2.4957	0.042	0.103	1
H2-T7	0.00522794	0.73922	0.483	0.38	1
Khdrbs3	0.00528433	-2.11495	0.038	0.098	1
Elmo1	0.00547261	-0.375888	0.634	0.73	1
Ppp1r3b	0.00548707	-1.45368	0.092	0.17	1
Egln2	0.00549237	-1.50488	0.059	0.126	1
Stat6	0.00559778	-0.462324	0.197	0.293	1
Uba52rt	0.00560773	0.604701	0.592	0.509	1
H2-Q7	0.00562714	1.0182	0.525	0.432	1
Hgsnat	0.00563283	-0.76126	0.261	0.357	1
Sass6	0.00571198	-0.395448	0.777	0.656	1
Nip7	0.00574484	0.647145	0.592	0.483	1
Cyb5r3	0.00576554	-0.399802	0.626	0.504	1
Gstp1	0.00579359	-0.937848	0.197	0.288	1
Cutal	0.00581007	1.48782	0.034	0.005	1
Trpm1	0.00593456	-1.00879	0.118	0.208	1
Rnf26rt	0.00593683	0.953266	0.815	0.686	1
Rps15a-ps4	0.00594039	0.891722	0.235	0.149	1
Psmb5	0.00597463	-0.213232	0.139	0.237	1
Mlxipl	0.0060038	-0.364845	0.571	0.658	1
Arhgdib	0.00601084	-0.467223	0.471	0.573	1
Itm2b	0.00610728	0.174141	0.971	0.99	1
Ddx60	0.00611771	1.24692	0.185	0.111	1
Jmy	0.00614666	-1.03948	0.046	0.111	1
Pgbd1	0.00614846	1.12952	0.063	0.021	1
Asphd1	0.00619703	0.516195	0.685	0.548	1
Erv3	0.00620085	0.775433	0.063	0.021	1
Smt3h2-ps4	0.00623619	0.417218	0.008	0.049	1
Cyp4f17	0.00626128	0.328159	0.399	0.296	1
Rpl32	0.00628165	0.449289	0.752	0.72	1
Ccl4	0.00633915	-0.598299	0.021	0.072	1
Iffo1	0.00642573	-0.391761	0.618	0.681	1
Grk2	0.0064517	-0.0538354	0.37	0.478	1
Pld1	0.00650125	-0.522008	0.685	0.72	1
Rbfa	0.00652079	-1.46879	0.063	0.131	1
Klhdc4	0.0065212	-0.410697	0.029	0.085	1
Sertad2	0.00655424	-1.07805	0.08	0.154	1
Pdlim3	0.00655642	-0.541966	0.067	0.023	1
Gadd45g	0.00659189	-1.00101	0.021	0.072	1
Calb1	0.00666499	0.218664	0.202	0.121	1
Cxxc5	0.0067406	-0.564941	0.311	0.424	1
Milr1	0.00676168	1.28438	0.34	0.254	1
Chodl	0.0068212	0.498531	0.492	0.373	1
Fermt3	0.00688054	-0.360264	0.622	0.712	1
Or5w14	0.00689132	1.37296	0.193	0.116	1
Slc44a2	0.00689524	-0.778383	0.378	0.476	1
Calr	0.0070242	-0.360729	0.643	0.722	1
Lnpep	0.00702608	0.40945	0.496	0.383	1
F2rl1	0.00702728	0.418364	0.311	0.211	1
Ptdss1	0.0070436	-1.27197	0.067	0.136	1
Tubb5	0.00707422	-0.345103	0.634	0.725	1
Ikzf1	0.00712315	-0.247205	0.445	0.553	1
Cd180	0.00714731	-0.695257	0.37	0.465	1
Mgat4b	0.00716128	-1.03268	0.122	0.203	1
Naa35	0.00719	0.102742	0.256	0.388	1
Aftph	0.00720388	-0.612721	0.21	0.314	1
Stoml2	0.00720789	-1.02086	0.076	0.147	1
Cox5a	0.00722842	-0.642422	0.147	0.237	1
Efr3b	0.00723813	1.57691	0.303	0.219	1
Or4a39	0.00732154	0.129265	0.214	0.129	1
Or4c127	0.00733268	1.50454	0.265	0.17	1
Ict1os	0.00737424	1.09277	0.235	0.152	1
Six3	0.00740221	0.966867	0.239	0.152	1
Vmn2r7	0.00742035	0.707491	0.424	0.326	1
Nhlrc4	0.00742115	1.04003	0.239	0.154	1
Vmn2r79	0.00748651	0.672692	0.702	0.607	1
Cebpzos	0.00748787	-0.596211	0.231	0.326	1
Foxn3	0.00756803	0.263955	0.618	0.751	1
Spred1	0.00757764	-0.249113	0.097	0.18	1
Vps13c	0.00760665	0.523211	0.374	0.275	1
Acp2	0.00764389	-0.329234	0.437	0.545	1
Gpx4	0.00770401	-0.318919	0.277	0.396	1
Anxa4	0.00770763	0.0413678	0.479	0.365	1
Dnah17	0.00773969	0.787139	0.239	0.159	1
B4galt1	0.00774863	-0.312983	0.605	0.722	1
Zfp617	0.00775737	0.219124	0.332	0.229	1
Ybx1-ps2	0.00777319	-0.152259	0.038	0.008	1
Ctrcos	0.00781919	0.705119	0.193	0.116	1
Vmn2r59	0.00783282	0.641053	0.723	0.604	1
Yju2b	0.00784363	-1.77077	0.05	0.111	1
Serinc3	0.00785701	-0.113998	0.962	0.987	1
Dnah2os	0.00786205	0.135296	0.038	0.008	1
Dph7	0.00796577	-4.82827	0.004	0.039	1
Fkbp1a	0.00798001	-0.838488	0.21	0.301	1
Vmn2r56	0.00817657	0.741311	0.58	0.465	1
Fbxo38	0.00820217	-0.528783	0.134	0.224	1
Eef2	0.00820449	-0.467847	0.563	0.656	1
Arpc5l	0.00821115	-0.0899682	0.282	0.396	1
P3h3	0.00823997	1.34252	0.387	0.285	1
Plagl2	0.00826464	-1.89015	0.084	0.152	1
Slc9a8	0.00829656	0.481227	0.353	0.252	1
Gpr183	0.00832277	-0.333156	0.366	0.481	1
Pura	0.00835273	0.171085	0.214	0.308	1
Arpc1b	0.00835817	-0.310787	0.647	0.735	1
Cbfa2t3	0.0084574	-0.632629	0.134	0.221	1
Abcb8	0.00849172	-2.06538	0.034	0.087	1
Med12l	0.0085383	-0.32912	0.605	0.712	1
Son	0.00855234	-0.26882	0.916	0.972	1
Cacna1a	0.00861771	0.263188	0.059	0.126	1
Mapkapk3	0.00865044	-0.897952	0.038	0.095	1
Zbtb46	0.00866416	1.22288	0.197	0.121	1
Emc10	0.00873828	-0.581933	0.164	0.254	1
Ovgp1	0.0087403	0.700311	0.349	0.26	1
Ube2o	0.00877367	-0.681479	0.017	0.062	1
Ighm	0.00877571	-0.351844	0.508	0.62	1
Nfasc	0.00881461	1.47993	0.176	0.105	1
Or12k7	0.00886049	2.30863	0.025	0.003	1
Sp100	0.00891653	0.788393	0.45	0.355	1
Mpp2	0.00892551	3.96713	0.025	0.003	1
Ccdc121rt3	0.00892551	4.21301	0.025	0.003	1
Ddx23	0.00893709	-0.0357759	0.748	0.645	1
Fcgr2b	0.00893716	0.344526	0.807	0.73	1
Dner	0.00894688	-2.30788	0	0.028	1
Epb42	0.00894804	0.803541	0.29	0.198	1
Tuba1b	0.00902151	-0.209966	0.513	0.632	1
Cdhr1	0.00905683	2.09526	0.025	0.003	1
Map7d1	0.00908702	-0.68406	0.088	0.162	1
Etfb	0.00909306	-0.471843	0.113	0.198	1
Abl1	0.0091227	-0.515892	0.525	0.612	1
Rwdd4a	0.00915473	-3.24917	0.021	0.067	1
Arl2	0.00916423	-0.219496	0.055	0.121	1
Cops5	0.00918552	-0.547295	0.13	0.216	1
Abcd4	0.00920442	0.032161	0.567	0.429	1
Dffa	0.00921641	0.505757	0.508	0.414	1
Prr15	0.00922828	-0.0629013	0.744	0.64	1
Rin2	0.00926842	-0.605413	0.479	0.555	1
Nmt1	0.00926977	-0.267923	0.576	0.692	1
Thoc6	0.00927431	-1.47855	0.025	0.075	1
Eml5	0.00927606	-2.25778	0.202	0.275	1
Prkcq	0.00928579	0.545326	0.479	0.365	1
Dok1	0.00932381	-1.08375	0.113	0.188	1
Dnm2	0.00937613	-0.538866	0.429	0.517	1
Or51s1	0.00939793	1.09737	0.483	0.388	1
Hbs1l	0.00943855	-0.811057	0.101	0.177	1
Sccpdh	0.00950267	0.603849	0.269	0.175	1
Lamtor3l	0.00951899	-0.71436	0.168	0.257	1
Pfdn4	0.00955698	0.924474	0.122	0.062	1
Slc37a1	0.00957688	2.07024	0.374	0.272	1
Abcc4	0.00961944	-0.210103	0.042	0.1	1
Tyrobp	0.00964019	-0.251671	0.933	0.979	1
Klhl36	0.00974792	-1.14772	0.025	0.075	1
Stambpl1	0.00982717	-0.920059	0.185	0.267	1
Fiz1	0.00983081	-1.46051	0.164	0.242	1
H2-Q6	0.00983218	1.0525	0.408	0.301	1
Mark2	0.00991981	-0.198897	0.134	0.221	1
Rnf13	0.00995957	-0.315159	0.571	0.661	1
Tnni3	0.00998167	3.21977	0.05	0.015	1
Prune2	0.0100538	0.688961	0.55	0.455	1
Gak	0.010075	-0.452736	0.357	0.463	1
Gcnt1	0.0100838	-0.25088	0.378	0.517	1
Nuak1	0.0101189	-0.325769	0.269	0.37	1
Or52m1	0.0101319	-0.244596	0.739	0.62	1
Col27a1	0.0101396	-0.464117	0.475	0.576	1
Or5g9	0.0101647	0.584541	0.151	0.085	1
Ap2a1	0.0101725	-0.645651	0.071	0.141	1
Or4c111	0.0101921	0.641177	0.298	0.211	1
Bcat1	0.0101936	0.219404	0.134	0.069	1
Cd53	0.0102283	-0.231637	0.891	0.92	1
Tnfaip8l1	0.0103294	1.11603	0.223	0.144	1
Mindy1	0.0103531	-0.399578	0.055	0.116	1
Cfb	0.0104251	5.59651	0.017	0	1
Phgdh-ps1	0.0104251	0.758604	0.017	0	1
Or4ad2-ps1	0.0104251	1.59709	0.017	0	1
Snord42a	0.0104251	0.782783	0.017	0	1
Prdm15	0.0104639	-0.805131	0.151	0.239	1
Tmem250	0.0104902	0.269007	0.891	0.823	1
Mgat5	0.0105153	-0.365069	0.374	0.46	1
Rpl18-ps2	0.0105355	0.640365	0.084	0.036	1
Nup160	0.0105416	-0.210133	0.097	0.172	1
Scoc	0.0105686	-0.241605	0.639	0.756	1
Sgip1	0.0105749	-0.218296	0.723	0.751	1
Stx8	0.0105752	0.0312456	0.345	0.244	1
Pitpnm1	0.0105782	1.3855	0.239	0.154	1
Ripk2	0.010583	-1.0588	0.076	0.144	1
Ythdf2	0.0106001	-0.467177	0.5	0.586	1
Zfp87	0.0106058	-1.34158	0.021	0.067	1
Vmn2r114	0.0106091	0.540182	0.727	0.627	1
Ckb	0.0106334	-0.316682	0.5	0.625	1
Nedd8	0.0106736	-0.354348	0.261	0.36	1
Abca3	0.0107273	-0.238079	0.185	0.28	1
Abra	0.0107432	2.54421	0.151	0.085	1
Akt1	0.0107461	-0.47475	0.197	0.296	1
Camta1	0.0107595	-1.04137	0.105	0.177	1
Vmn1r68	0.0107699	0.748228	0.458	0.383	1
Ccnd2	0.0108526	1.42646	0.155	0.087	1
Arpin	0.0109261	3.39137	0.05	0.015	1
Rps14	0.0109409	0.559193	0.71	0.717	1
Prpsap1	0.0109474	-0.814213	0.176	0.262	1
Rps11	0.0109783	0.431421	0.735	0.704	1
Clk4	0.011024	1.00273	0.399	0.314	1
Cd33	0.0111088	-0.195183	0.773	0.846	1
Rpl23a	0.0111174	0.610375	0.458	0.375	1
Meg3	0.0111904	1.42327	0.29	0.201	1
Zfp950	0.0112123	-0.404651	0.597	0.658	1
Rab22a	0.0112351	-1.13095	0.059	0.121	1
Itpkc	0.0113794	-0.922197	0.172	0.257	1
Dll3	0.0113996	0.74754	0.282	0.19	1
Txnrd1	0.0114054	-0.986552	0.05	0.111	1
Lsm7	0.0114066	-0.846874	0.118	0.195	1
Wdr1	0.0114423	-0.438591	0.332	0.434	1
Mef2d	0.0114425	-0.255499	0.147	0.237	1
Apc	0.0114544	-0.420599	0.244	0.334	1
Sephs1	0.0114648	-0.986082	0.046	0.103	1
Trappc14	0.0114865	-0.414075	0.353	0.452	1
Lratd1	0.0115348	0.594088	0.55	0.427	1
Nmt2	0.011571	0.951952	0.303	0.216	1
Fam78a	0.011581	-3.34325	0.004	0.036	1
Gemin7	0.0116397	-0.863074	0.08	0.149	1
Csnk1g2	0.0116539	-0.458855	0.139	0.221	1
Or6c65	0.0116562	0.851206	0.324	0.231	1
Saraf	0.0116634	-0.427003	0.492	0.594	1
Dok3	0.0116778	-1.11515	0.076	0.141	1
Ndufv1	0.0116879	-0.798641	0.097	0.17	1
Nom1	0.0116891	0.445579	0.807	0.799	1
Chd6	0.0117031	-0.28987	0.235	0.329	1
Spryd3	0.0117572	-2.51261	0.013	0.051	1
Ormdl2	0.0117813	-0.743598	0.143	0.224	1
Ms4a15	0.011817	-0.360106	0.076	0.031	1
Gpr26	0.0118193	0.513071	0.357	0.275	1
Yaf2	0.0118337	-0.606596	0.05	0.111	1
Sav1	0.0118637	0.750286	0.059	0.021	1
Rarres2	0.0118669	-2.0929	0.004	0.036	1
Snrnp35	0.0118734	-4.34566	0.008	0.044	1
Or10v9	0.0118977	-2.34817	0.013	0.051	1
Uqcrq	0.0119222	-0.276123	0.218	0.319	1
Frmd8os	0.0119248	-0.787812	0.004	0.036	1
Smarcad1	0.0119582	1.05301	0.601	0.501	1
Wdr54	0.01196	0.638569	0.059	0.021	1
Obi1	0.0119647	1.1386	0.269	0.188	1
Rpap3-ps2	0.0120539	0.128739	0.466	0.362	1
Reep5	0.0120776	-0.244886	0.433	0.537	1
Cyb5a	0.0121551	-0.236197	0.244	0.365	1
Timm23	0.0121743	-0.532345	0.185	0.272	1
Kmt2d	0.012182	-0.227616	0.66	0.686	1
Kcnj10	0.0121855	-0.0203719	0.248	0.167	1
Stxbp1	0.0122628	-0.346433	0.025	0.072	1
Chmp1a	0.012278	-0.609834	0.109	0.185	1
Vmn2r60	0.0122935	0.60243	0.643	0.56	1
Ldhb	0.0123147	-0.26836	0.601	0.702	1
Or10v1	0.0123461	-0.306122	0.042	0.095	1
Trappc1	0.0123547	-0.706708	0.088	0.157	1
Rnf187	0.0123597	-0.652116	0.16	0.247	1
Cisd1	0.0123624	-1.28178	0.055	0.113	1
Anxa7	0.0123863	-0.628977	0.261	0.35	1
Bbs9	0.0124714	-0.527612	0.176	0.26	1
Sarnp	0.0124899	-0.527639	0.277	0.362	1
Ago1	0.0125	-0.764118	0.134	0.213	1
Kctd12	0.0125296	-0.297042	0.735	0.797	1
Supt16	0.0125478	-1.31517	0.067	0.131	1
Ltc4s	0.0125537	-0.313303	0.647	0.771	1
Kdelr2	0.0125855	-0.340146	0.697	0.735	1
Fcgr3	0.0125931	-0.158945	0.962	0.977	1
Cep112os1	0.012595	-0.681457	0.113	0.057	1
Ccdc85c	0.0125993	-0.661764	0.214	0.303	1
Cops7b	0.012729	1.14926	0.353	0.252	1
Foxo3	0.0127615	-0.135318	0.223	0.316	1
Pou5f1	0.0127624	-3.04583	0	0.026	1
Dscaml1	0.0127624	-4.039	0	0.026	1
Ccdc33	0.0127624	-3.21462	0	0.026	1
Col23a1	0.0127624	-3.98797	0	0.026	1
Ddost	0.0127714	-0.463578	0.462	0.563	1
Jmjd7	0.0127787	-1.87683	0.008	0.044	1
Ubr5	0.0127925	-0.313672	0.168	0.26	1
Htr1b	0.0128163	1.08409	0.139	0.077	1
Kifap3	0.0128388	-0.37265	0.063	0.126	1
Anks1	0.0128592	-0.600189	0.088	0.159	1
Epha3	0.0128715	2.04571	0.118	0.062	1
Anxa3	0.0129486	-0.166214	0.672	0.763	1
Sipa1l1	0.0129977	-0.281829	0.252	0.35	1
Catsperb	0.0130034	0.765733	0.176	0.108	1
Stradb	0.0130247	-1.18512	0.05	0.108	1
Zc3h15	0.0130731	-0.786479	0.092	0.162	1
Arpc5	0.0130807	-0.282827	0.387	0.496	1
Rab11fip1	0.0130924	-0.899324	0.252	0.17	1
Rac1	0.0131054	-0.283513	0.643	0.712	1
Mrps25	0.013108	-1.05844	0.08	0.147	1
Rffl	0.0131175	-0.0475125	0.189	0.288	1
Ctsl	0.0132024	0.295418	0.937	0.943	1
Dgcr6	0.0132482	-2.47106	0.021	0.064	1
Gamt	0.0132823	-0.825208	0.008	0.044	1
Lpcat1	0.0133283	-0.181197	0.458	0.548	1
Eif5a	0.0133611	-0.641226	0.357	0.442	1
Ighj4	0.0133664	1.11891	0.092	0.044	1
Usp21	0.0134074	-0.513355	0.197	0.29	1
Agps	0.0134242	-0.34885	0.218	0.316	1
Slc29a3	0.0134355	-0.273147	0.559	0.668	1
Recql5os1	0.0134401	1.77271	0.029	0.005	1
Gnat1	0.0134431	0.48231	0.382	0.278	1
Dcaf7	0.0134589	-0.677074	0.13	0.213	1
Irf2bp2	0.0135167	-0.211144	0.332	0.44	1
Rad51b	0.0135297	1.45084	0.092	0.044	1
Rps20	0.013565	0.581068	0.697	0.668	1
Tmem9	0.0136528	-1.45611	0.042	0.095	1
Emc4	0.0136723	-0.64014	0.185	0.272	1
Arl5c	0.0137834	0.145146	0.399	0.296	1
Adgrl3	0.0137897	0.550378	0.433	0.326	1
Or2y1	0.0138114	0.793592	0.689	0.594	1
Lysmd4	0.0138895	0.0897307	0.101	0.049	1
Ppib	0.0139574	-0.288018	0.584	0.648	1
Rhob	0.0140574	-0.263505	0.685	0.753	1
Cyb561d2	0.0141117	-0.715149	0.046	0.103	1
Tax1bp3	0.0141318	-0.423231	0.361	0.45	1
Zfp952	0.0141349	-2.16627	0.151	0.224	1
Slc38a7	0.0141916	0.0761986	0.088	0.165	1
Rabggtb	0.0142614	-0.652023	0.055	0.113	1
Vamp3	0.0143092	-0.477895	0.668	0.769	1
Rab3il1	0.014314	-0.215259	0.605	0.704	1
Cat	0.0143555	-0.606463	0.122	0.201	1
Ppfia4	0.014396	-0.289098	0.504	0.596	1
Tmem30c	0.0144276	0.73027	0.345	0.262	1
Tbc1d16	0.0144437	-0.451474	0.139	0.219	1
Zcchc17	0.0145331	-0.856726	0.16	0.239	1
Ubl7	0.014551	-0.280269	0.071	0.139	1
Kbtbd11	0.014563	-1.16132	0.151	0.085	1
Alkbh7	0.0146179	-1.44781	0.029	0.077	1
Med8	0.0146362	1.0858	0.147	0.085	1
Gramd4	0.0146802	-0.644026	0.021	0.064	1
Ypel3	0.0146922	-0.312514	0.412	0.514	1
Kpnb1	0.014723	-0.223737	0.218	0.321	1
Zmym4	0.0147274	-0.618743	0.092	0.162	1
Nlk	0.0148214	-0.982551	0.088	0.157	1
Or6c70	0.0148362	0.571712	0.143	0.082	1
Veph1	0.015001	1.36876	0.332	0.244	1
Rpl13a	0.0150055	0.303217	0.811	0.805	1
Mpp7	0.0150379	1.442	0.479	0.404	1
Wdfy3	0.0150456	-0.208376	0.273	0.378	1
Zfyve28	0.0151173	0.802029	0.21	0.136	1
Prpsap2	0.0151185	-0.413215	0.189	0.275	1
Shisa3	0.0152138	0.0487134	0.223	0.147	1
Ccdc93	0.0152272	-0.78226	0.445	0.509	1
Tlcd2	0.0152425	0.251898	0.223	0.147	1
Ctdsp2	0.0153046	1.5913	0.147	0.087	1
Hsd17b7	0.0153625	1.03387	0.109	0.057	1
Dtx4	0.0153864	-0.206622	0.256	0.365	1
Arap1	0.0154045	-0.362045	0.206	0.301	1
Pak1	0.015405	-0.302731	0.139	0.219	1
Ier2	0.0154918	-1.76657	0.017	0.057	1
Cpn2	0.0155312	1.9561	0.08	0.036	1
Zfp747	0.0155563	-0.548297	0.025	0.069	1
Cttnbp2nl	0.0156246	-0.289387	0.525	0.625	1
Pes1	0.0156272	-0.352355	0.08	0.147	1
Havcr2	0.0156317	-0.436184	0.458	0.548	1
Paqr6	0.0157042	0.662613	0.256	0.175	1
Lhx5as1	0.0157347	0.403792	0.088	0.041	1
Rps15	0.0158489	0.485884	0.588	0.506	1
Nanos1	0.0158884	-0.187015	0.756	0.638	1
Eif3b	0.0158894	-1.37266	0.147	0.221	1
Calm2	0.0159212	-0.24908	0.861	0.91	1
Tns4	0.0159515	0.907633	0.298	0.216	1
Ostn	0.015965	1.01886	0.202	0.131	1
M6pr	0.0160227	-0.355056	0.361	0.47	1
Rps11-ps3	0.0160267	1.36069	0.034	0.008	1
Vangl2	0.016083	1.48122	0.336	0.242	1
Plxna1	0.0161217	-4.46312	0.004	0.033	1
Hrc	0.0161899	1.06365	0.126	0.069	1
Ankdd1b	0.0162002	-3.047	0.004	0.033	1
Slc39a7	0.0162063	-0.521721	0.197	0.285	1
Rpl19	0.0162338	0.552963	0.639	0.589	1
Tmem207	0.0162353	-2.82405	0.013	0.049	1
Dip2a	0.0162657	-0.502987	0.034	0.082	1
Ptprk	0.0162997	-4.58277	0.008	0.041	1
Vmn2r5	0.0163084	0.470817	0.277	0.201	1
Psen2	0.0163667	0.971047	0.42	0.334	1
Sort1	0.0165072	-0.0899994	0.282	0.388	1
Art3	0.0165176	-3.17436	0.004	0.033	1
Ccr1	0.0165606	1.97398	0.034	0.008	1
Slc38a2	0.0166475	-0.596119	0.231	0.316	1
Map1s	0.0166754	-0.455438	0.231	0.306	1
Fkbp2	0.0166979	-0.187883	0.265	0.373	1
Wtap	0.0168379	-0.438112	0.647	0.704	1
Klc1	0.0168397	0.84892	0.172	0.105	1
Ppp1r12c	0.0168923	-0.720566	0.176	0.252	1
Fcgr4	0.0169056	1.49762	0.143	0.085	1
Vmn2r9	0.0170857	-1.44393	0.008	0.041	1
Hnrnpa2b1	0.0171131	0.389687	0.786	0.774	1
Rngtt	0.0171173	-0.00024556	0.634	0.532	1
Aldh2	0.0171405	-0.850436	0.042	0.095	1
Sec62	0.0171652	-0.261871	0.441	0.55	1
Tubb2b	0.0171876	-2.72329	0.029	0.075	1
Ifitm2	0.017194	1.12064	0.084	0.039	1
Ergic3	0.0172581	-0.248695	0.273	0.383	1
Fam89b	0.0175253	-0.0269902	0.084	0.152	1
Tlr6	0.0175567	1.39349	0.168	0.105	1
Srsf4	0.0175928	-0.541129	0.071	0.134	1
Lrrc51	0.0176131	0.0164648	0.013	0.049	1
Atxn2l	0.0176247	-0.197431	0.496	0.599	1
Ifit2	0.017678	-1.51827	0.008	0.041	1
Rbbp5	0.0176984	-0.736202	0.046	0.1	1
Vmn1r236	0.0177881	0.368711	0.559	0.465	1
Pik3r2	0.017868	-1.23599	0.038	0.087	1
Alpk3	0.0179376	3.64142	0.071	0.031	1
Pink1	0.0179995	-0.943935	0.08	0.141	1
Elp6	0.0180007	1.73628	0.286	0.201	1
Txk	0.0180748	0.468763	0.361	0.278	1
Pts	0.0181523	-0.295775	0.45	0.524	1
Rpl35	0.0181733	0.32639	0.794	0.848	1
Mon2	0.0182425	-1.35885	0.34	0.404	1
Zfhx4	0.0182487	-3.86052	0	0.023	1
Reck	0.0182487	-3.37652	0	0.023	1
Dnaaf4	0.0182487	-3.987	0	0.023	1
Cox7a2	0.0182586	-0.279218	0.303	0.396	1
Arhgap5	0.0182809	-0.341027	0.664	0.735	1
Cfap44	0.0183752	1.99085	0.067	0.028	1
Zfpl1	0.0184273	-0.67567	0.122	0.195	1
Clk2	0.0184493	-0.900531	0.134	0.206	1
Pcm1	0.018464	0.697306	0.273	0.195	1
Btf3l4	0.018635	-0.614598	0.101	0.172	1
Mertk	0.0186519	-0.295435	0.777	0.815	1
Nr2e1	0.0186565	1.68707	0.038	0.01	1
Nup214	0.0186704	0.0514149	0.218	0.308	1
Edc3	0.0186853	-1.16981	0.038	0.087	1
Vps18	0.0187682	-0.913869	0.147	0.221	1
Speer5-ps1	0.0187737	0.712614	0.685	0.609	1
Tmtc2	0.0188511	4.09514	0.059	0.023	1
Ubqln1	0.0188656	-0.427453	0.155	0.229	1
Cadm1	0.018867	-0.514313	0.387	0.465	1
Fgd3	0.0188852	-1.17912	0.08	0.141	1
Kcnj9	0.019029	1.98593	0.038	0.01	1
Txnip	0.019052	-0.0269472	0.391	0.53	1
Klrb1c	0.0190991	3.74043	0.042	0.013	1
Pex7	0.0191527	0.523708	0.231	0.154	1
Hadhb	0.0191715	-0.338531	0.382	0.476	1
Mical1	0.0192761	-1.27161	0.042	0.093	1
Vmn1r183	0.0192767	0.310933	0.697	0.568	1
Csnk2a2	0.0192872	0.292163	0.214	0.136	1
Grb2	0.0192952	-0.225368	0.218	0.311	1
Ywhaq	0.0193327	-0.218626	0.261	0.357	1
Rbm6	0.0194837	-0.579031	0.647	0.681	1
Ccdc50-ps	0.0194849	-0.288406	0.618	0.522	1
Rnft1	0.0195027	1.08502	0.139	0.082	1
Prr5	0.0195137	1.27102	0.113	0.062	1
Palb2	0.0195713	1.50863	0.231	0.154	1
Rps18-ps6	0.0195876	0.527172	0.382	0.303	1
Vmn2r124	0.0196012	0.596468	0.517	0.416	1
Orc6	0.0196567	1.31109	0.143	0.085	1
Ccdc62	0.0196795	-1.09011	0.349	0.419	1
Neto1	0.0197168	1.66912	0.08	0.036	1
Or4d11	0.0197222	0.105756	0.504	0.393	1
Ints5	0.0198135	2.3536	0.042	0.013	1
Mymk	0.0198351	-1.11274	0.021	0.062	1
Paupar	0.0198464	2.16478	0.05	0.018	1
Mllt1	0.0198908	-2.87221	0.025	0.067	1
Rab39	0.0199038	-1.22383	0.092	0.154	1
Smad3	0.0199297	-0.768151	0.134	0.208	1
Neurod6	0.0199432	1.32054	0.214	0.147	1
Cdk2	0.0199596	1.3973	0.181	0.116	1
Tbkbp1	0.0200144	-0.716487	0.042	0.093	1
Rpl31	0.0200244	0.487832	0.487	0.419	1
Dsg3	0.0200578	2.13546	0.046	0.015	1
Zfp637	0.0200985	-0.42815	0.122	0.193	1
Marchf1	0.0201175	-0.317391	0.332	0.429	1
Or14a259	0.0201407	0.749558	0.164	0.1	1
Or5ac22	0.0201788	0.778923	0.66	0.558	1
Atp6v0c	0.0202598	-0.130351	0.668	0.774	1
Yipf2	0.0202797	-0.175392	0.055	0.111	1
Lrrc10b	0.0202857	0.896624	0.231	0.159	1
Snx2	0.0203183	-0.407548	0.277	0.373	1
Vmn1r59	0.0203458	0.0652246	0.206	0.136	1
Or9q1	0.0203481	2.23677	0.063	0.026	1
Tmc1	0.0203578	0.056138	0.702	0.586	1
Pmp22	0.0203675	-0.276305	0.45	0.532	1
Slc30a9	0.0203875	0.183276	0.853	0.774	1
Rpn1	0.020412	-0.266054	0.353	0.442	1
Or13c7c	0.0204604	0.879606	0.668	0.563	1
Eif4a3	0.0204878	-0.315858	0.126	0.203	1
Arid3a	0.0205107	0.0266687	0.101	0.17	1
Gtf3c1	0.0205411	-0.0518844	0.395	0.298	1
Plpp2	0.0205511	0.926243	0.042	0.013	1
Mn1	0.0205606	0.290121	0.597	0.496	1
Vps26b	0.0206117	-0.37833	0.042	0.093	1
Appbp2os	0.0206709	1.7743	0.05	0.018	1
Glb1l2	0.0206773	-0.014387	0.269	0.19	1
Clcn2	0.0207135	-1.17277	0.063	0.026	1
Scaf1	0.0207659	-0.437146	0.164	0.244	1
Slc9a9	0.0207808	-0.0181029	0.277	0.393	1
Nup107	0.0208588	-2.01108	0.025	0.067	1
Cracd	0.0209501	0.717552	0.303	0.219	1
Nfx1	0.0210101	-0.999213	0.21	0.29	1
Rpl34-ps2	0.0210268	0.923898	0.046	0.015	1
Rpl32-ps	0.0211199	1.17418	0.042	0.013	1
Zfp30	0.0211487	0.418581	0.223	0.149	1
Rabgef1	0.021185	-0.479443	0.046	0.098	1
Mrto4-ps2	0.0212073	0.831223	0.046	0.015	1
Abhd15	0.0212412	-0.60664	0.218	0.296	1
Lhpp	0.0212981	0.903788	0.046	0.015	1
Slc26a7	0.0213254	3.86452	0.021	0.003	1
Zfp442	0.0214137	1.23237	0.101	0.051	1
Ppm1l	0.0214148	-1.5427	0.038	0.085	1
Or6c208	0.0214182	-0.01192	0.672	0.73	1
Lrba	0.0214282	0.264701	0.416	0.532	1
Rpl37rt	0.0214427	0.114266	0.756	0.702	1
Got2-ps1	0.0214777	2.40208	0.021	0.003	1
Vmn1r88	0.0214823	0.535151	0.676	0.586	1
Mlec	0.0214867	-0.374856	0.382	0.478	1
Prmt9	0.0215285	0.227868	0.534	0.422	1
Slc5a12	0.0216123	3.71749	0.05	0.018	1
Dgkeos	0.0216203	0.483721	0.16	0.1	1
Nostrin	0.021631	2.81402	0.021	0.003	1
Nexn	0.0216364	0.982195	0.134	0.077	1
Ykt6	0.0216989	-0.164012	0.151	0.231	1
Dusp18	0.0217136	3.19358	0.181	0.118	1
F3	0.0217853	1.83769	0.021	0.003	1
Zfp595	0.0218058	0.678463	0.017	0.054	1
Chtop	0.0218068	0.141406	0.168	0.26	1
Sfxn3	0.0218869	-1.24217	0.118	0.183	1
Mical2	0.021922	0.495219	0.345	0.262	1
Pgap6	0.0219405	-0.699689	0.021	0.003	1
Tnfsf13os	0.0219405	1.04046	0.021	0.003	1
Sap30bpos	0.0219405	0.264952	0.021	0.003	1
Tpd52	0.0219446	-0.380696	0.353	0.434	1
Ppp2r3c	0.0219852	-0.463819	0.16	0.234	1
Nosip	0.0220536	-0.425559	0.176	0.257	1
Nucb1	0.0221421	-0.431832	0.534	0.589	1
Bag5	0.0221477	-0.94297	0.05	0.103	1
Ptpn13	0.0221971	0.983086	0.122	0.067	1
Wbp2	0.0222462	-0.532976	0.277	0.362	1
Ndufb4c	0.0222502	-0.343528	0.235	0.329	1
Plek	0.0223431	-0.206081	0.546	0.625	1
Tbrg1	0.0223598	-1.16388	0.055	0.108	1
Tmem170	0.0224203	1.14941	0.311	0.224	1
Gpatch11	0.0224777	-0.279001	0.286	0.206	1
Hcls1	0.0224986	-0.29503	0.336	0.432	1
Hibadh	0.0225685	-0.0448685	0.097	0.165	1
Oma1	0.0226456	-0.225204	0.168	0.252	1
Mical3	0.0226693	0.51804	0.063	0.123	1
Scaf4	0.0226753	-0.794012	0.084	0.144	1
Slfn8	0.0227244	0.795521	0.479	0.391	1
Zfhx3	0.0227541	-0.258328	0.765	0.841	1
Septin2	0.0227967	-0.980919	0.34	0.404	1
Rpl31-ps8	0.0228902	0.625663	0.387	0.314	1
Ube2s	0.0228916	1.30078	0.378	0.296	1
Zfp661	0.0229267	-0.655279	0.172	0.105	1
Tgif2	0.0230155	-3.14124	0.004	0.031	1
Thoc3	0.0230386	-1.64999	0.05	0.1	1
Fdxacb1	0.0231501	0.280935	0.479	0.375	1
Heatr6	0.0232126	-0.634417	0.197	0.275	1
Ipo7	0.0232281	0.609698	0.395	0.301	1
Thumpd1	0.0232644	-2.0123	0.034	0.077	1
Tshz1	0.0233386	-2.61051	0.021	0.059	1
Mrps21	0.0233678	-0.387558	0.202	0.285	1
Ube2z	0.0234293	-1.07537	0.076	0.134	1
Ang	0.023451	-0.246513	0.429	0.527	1
Arl4c	0.0234587	-0.0292904	0.29	0.391	1
Enah	0.023527	1.01984	0.702	0.602	1
Nek1	0.0235565	1.07176	0.164	0.1	1
Mirt1	0.0236512	-2.3168	0.055	0.105	1
Stard13	0.0236891	-1.01534	0.004	0.031	1
Zdhhc1	0.0238349	-1.29163	0.029	0.072	1
Or10w1	0.0239034	1.31737	0.147	0.087	1
Prkar1a	0.0239257	-0.020183	0.395	0.514	1
Car7	0.0240079	-0.421164	0.202	0.136	1
Tmem205	0.0240307	-2.75229	0.008	0.039	1
Tmppe	0.0240443	-1.76444	0.021	0.059	1
Limk1	0.0240966	1.03506	0.239	0.17	1
Fat4	0.0242334	2.69718	0.008	0.039	1
Drg2	0.0242973	-1.06682	0.042	0.09	1
Stat5a	0.0242983	0.518897	0.172	0.108	1
Rims4	0.0243239	1.60824	0.126	0.072	1
Lpin1	0.0243298	-0.314322	0.097	0.167	1
Rps3a1	0.0243648	0.534797	0.609	0.56	1
Tcea1	0.0244151	-1.02956	0.298	0.368	1
Or8g2	0.0244197	-1.97903	0.013	0.046	1
D7Ertd443e	0.0244297	2.32932	0.197	0.131	1
Zfp628	0.0244376	-1.96376	0.008	0.039	1
Ddo	0.0244686	-0.611033	0.21	0.141	1
Txnl4b	0.0245102	0.676936	0.739	0.635	1
Glis3	0.0245191	-1.77555	0.445	0.35	1
Serinc4	0.0245403	-1.51982	0.008	0.039	1
Tars3	0.024563	-0.300256	0.471	0.36	1
Vmn2r102	0.0245707	0.0449461	0.496	0.409	1
Hyal2	0.0246052	-0.703426	0.013	0.046	1
Or6k14	0.024763	-1.28804	0.05	0.103	1
Fcrl1	0.0247864	-0.377235	0.13	0.201	1
Eif2d	0.0248149	-1.16606	0.042	0.09	1
Prkaa1	0.0248427	-1.0479	0.059	0.113	1
Med11	0.0248521	-1.38863	0.067	0.121	1
Syk	0.024909	-0.172392	0.223	0.306	1
Pfn2	0.0249546	-1.46633	0.008	0.039	1
Mpc1-ps	0.0250689	-1.06577	0.055	0.105	1
Snapc1	0.0250944	1.19643	0.21	0.147	1
Atg3	0.0251828	-0.258624	0.16	0.239	1
Gon4l	0.0252634	0.801512	0.298	0.226	1
Klhl12	0.0253116	0.764638	0.429	0.334	1
Dido1	0.0253465	0.512201	0.853	0.761	1
Tdp1	0.0254085	-0.994442	0.042	0.09	1
Akirin2	0.0254309	-0.297729	0.134	0.208	1
Mutyh	0.025481	-0.0558889	0.008	0.039	1
Rpl18a-ps1	0.0255256	3.52186	0.185	0.121	1
Rab1a	0.0256326	-0.345348	0.45	0.54	1
Il15	0.0257096	-1.21658	0.046	0.095	1
Rap1gap2	0.0257436	-1.08529	0.042	0.09	1
Atp6v0b	0.0257687	-0.160264	0.714	0.815	1
Ints3	0.0258096	-1.2616	0.092	0.152	1
Vmn2r115	0.025811	0.17072	0.651	0.568	1
Psmb11	0.025854	0.223225	0.433	0.347	1
Ube2d3	0.0258748	-0.251563	0.836	0.835	1
Ankhd1	0.0259004	1.36044	0.504	0.416	1
Otoa	0.0259063	0.801029	0.357	0.28	1
Psmc5	0.0259797	-0.325008	0.143	0.221	1
Pik3cg	0.025996	-0.0720931	0.395	0.486	1
Rexo1	0.0260804	-0.528136	0.118	0.185	1
Akip1	0.0260937	-0.825424	0.076	0.134	1
Cd3g	0.0261468	-1.30122	0.034	0.077	1
Pard6a	0.026174	-4.53262	0	0.021	1
Paqr8	0.026174	-4.43613	0	0.021	1
Col9a1	0.026174	-2.14241	0	0.021	1
Aff3	0.026174	-2.73526	0	0.021	1
Prss53	0.026174	-4.07956	0	0.021	1
Esp24	0.026174	0.11388	0	0.021	1
Umad1	0.0262236	-0.339808	0.672	0.545	1
Entpd6	0.0262289	0.43798	0.248	0.175	1
Stab1	0.02623	-0.300823	0.777	0.843	1
Atp5f1d	0.0262395	-0.139039	0.172	0.254	1
Alms1	0.0262785	1.05323	0.487	0.393	1
Tmem258	0.0263069	-0.373334	0.256	0.35	1
Hmbs	0.0263207	0.763875	0.223	0.157	1
Rps25	0.0263825	0.479662	0.756	0.743	1
Grik4	0.0265348	-0.0430376	0.748	0.635	1
Ndor1	0.0266134	-0.200708	0.097	0.162	1
Lpcat4	0.0266921	3.09449	0.013	0	1
Car14	0.0266921	6.14714	0.013	0	1
Terb1	0.0266921	2.48582	0.013	0	1
Or9e1	0.0266921	3.10683	0.013	0	1
Rgs10	0.0268545	-0.229551	0.748	0.859	1
Rex2	0.0268651	0.662877	0.353	0.267	1
Parvb	0.026916	0.666591	0.538	0.44	1
Zfp629	0.0269708	-0.588733	0.034	0.077	1
Vmn1r229	0.027008	0.596406	0.66	0.56	1
Trim24	0.027049	0.569479	0.664	0.566	1
Glce	0.0270949	-2.92628	0.025	0.064	1
Vmn1r219	0.0271536	-1.07026	0.017	0.051	1
Arf1	0.0272115	-0.219378	0.458	0.578	1
Or4c11c	0.027212	-0.341779	0.319	0.237	1
Acaa2	0.0272925	-1.52056	0.038	0.082	1
Ubp1	0.0273568	-0.41124	0.168	0.244	1
Dcst1	0.027394	1.95922	0.256	0.183	1
Ash1l	0.0274687	-0.0946126	0.529	0.586	1
Pde4dip	0.0274838	-0.56168	0.261	0.332	1
Trmt10c	0.0275492	-0.29869	0.055	0.108	1
Gatc	0.0276043	-0.954478	0.206	0.28	1
Cox16	0.0276113	0.9874	0.261	0.193	1
mt-Atp8	0.0276294	0.130035	0.975	0.915	1
Vmn2r73	0.0276736	0.226105	0.466	0.386	1
Sec11a	0.0276933	-0.533375	0.29	0.368	1
Arhgef10	0.0277288	0.370733	0.017	0.051	1
Med22	0.027756	-0.556086	0.076	0.134	1
Trarg1	0.027797	0.33679	0.265	0.188	1
Tmem115	0.0278332	-0.904046	0.059	0.111	1
Tgfb1	0.027871	0.338785	0.37	0.278	1
Matn2	0.0278923	0.880268	0.445	0.36	1
Psmc4	0.0279027	-0.422898	0.16	0.234	1
Tbc1d22b	0.0279601	1.02063	0.223	0.154	1
Sgta	0.0280196	-0.717406	0.088	0.149	1
Col6a3	0.0280863	-0.144899	0.046	0.095	1
Pde1a	0.0280911	1.63977	0.231	0.159	1
Lrp10	0.0280986	-0.501243	0.134	0.206	1
Adamts17	0.0281546	0.503182	0.231	0.154	1
Zfp260	0.0282358	-0.170162	0.803	0.692	1
Heatr3	0.0282419	-0.367577	0.16	0.098	1
Lrrn4cl	0.0282442	0.350588	0.424	0.329	1
H2-DMa	0.0282876	-0.0941087	0.391	0.522	1
Sall2	0.0286112	-2.18625	0.017	0.051	1
Wt1os	0.028641	-0.252949	0.063	0.116	1
Ppfia3	0.0287108	-2.32868	0.017	0.051	1
Lipa	0.0287112	-0.0215536	0.256	0.36	1
Ttc28	0.0287152	-0.429746	0.202	0.283	1
Chid1	0.0287371	-0.626467	0.403	0.293	1
Tmem140	0.028767	-0.359279	0.126	0.195	1
Creld2	0.0287756	-0.49059	0.13	0.198	1
Fndc7	0.0290111	0.153287	0.017	0.051	1
Stx4a	0.0290187	-0.610582	0.261	0.339	1
Acss1	0.0290301	-0.301356	0.214	0.293	1
Cdk11b	0.0290328	0.84993	0.328	0.252	1
Letm1	0.0291276	-0.402218	0.403	0.473	1
Tsnax	0.0292351	0.0452305	0.34	0.252	1
Taok2	0.0292597	0.488743	0.441	0.352	1
Qdpr	0.0292957	-0.420498	0.084	0.144	1
Mul1	0.029373	-1.71925	0.05	0.098	1
Ilk	0.0293759	-0.168667	0.197	0.283	1
Cope	0.0293774	-0.286349	0.273	0.357	1
Or2y1f	0.0294162	0.394044	0.193	0.126	1
Haus1	0.029476	0.0883837	0.5	0.398	1
Ankdd1a	0.0294895	3.21664	0.025	0.005	1
Acly	0.0295027	-0.486149	0.197	0.275	1
Nfatc3	0.0295341	-0.182141	0.559	0.465	1
Bpnt2	0.0295615	-1.00903	0.055	0.105	1
Ppp2r2b	0.0296643	3.72749	0.025	0.005	1
Gabarapl2	0.0296902	-0.516728	0.29	0.373	1
Vmn2r76	0.0297729	0.319315	0.735	0.63	1
Mybl2	0.029809	0.9658	0.139	0.082	1
Fosb	0.0298401	1.22347	0.025	0.005	1
Otulin	0.0299079	1.78982	0.101	0.057	1
Prrc2a	0.029965	-0.518985	0.248	0.329	1
Lpcat3	0.0300343	-0.362508	0.214	0.298	1
Ppp2r1b	0.0301698	-0.363032	0.088	0.149	1
Ntf5	0.0301942	3.33533	0.025	0.005	1
Alyreffm14	0.0301942	2.05447	0.025	0.005	1
Alyreffm13	0.0301942	2.05447	0.025	0.005	1
Ufl1	0.0303551	-1.00281	0.261	0.329	1
Akr1c13	0.0303727	1.33903	0.025	0.005	1
Tsbp1	0.0305306	-1.00057	0.042	0.087	1
Tnfrsf9	0.0305531	0.141604	0.118	0.067	1
Map3k3	0.0306497	-0.472579	0.176	0.26	1
Ptger1	0.0306839	-1.40929	0.092	0.149	1
Klhl23	0.0307015	-0.0843349	0.378	0.293	1
Nek6	0.0308231	-0.522861	0.34	0.429	1
Cables1	0.030849	0.0747337	0.143	0.221	1
Cabyr	0.0309134	0.373872	0.025	0.005	1
Lrrc14	0.0311142	-0.828838	0.118	0.183	1
Ssr2	0.0312047	-0.398843	0.214	0.298	1
Tmt1a	0.0312528	1.33289	0.164	0.108	1
Sdhb	0.0312677	-0.277814	0.273	0.362	1
Spata6	0.031352	-0.963186	0.029	0.069	1
Itgb2	0.0313981	-0.398141	0.588	0.661	1
Pygo1	0.0315115	0.97372	0.303	0.231	1
Or10h5	0.0315207	0.665892	0.298	0.224	1
Rragd	0.0315364	-0.504348	0.122	0.188	1
Prorsd1	0.0315674	-0.19846	0.307	0.38	1
Angptl3	0.0316057	0.502976	0.021	0.057	1
Usf2	0.0316713	0.170025	0.189	0.275	1
Exosc10	0.0316819	-0.168348	0.126	0.193	1
Trps1	0.0316853	2.05215	0.143	0.087	1
Brf1	0.0318162	-0.450097	0.189	0.265	1
Glns-ps1	0.031842	-0.532575	0.311	0.231	1
Pgap1	0.0318798	-0.0134379	0.193	0.131	1
Dnaaf10	0.0320172	-2.24612	0.021	0.057	1
Ndufs5-ps	0.0320172	-1.20233	0.021	0.057	1
Ncan	0.032022	0.280009	0.895	0.794	1
Rbbp4	0.0320731	-0.258942	0.471	0.537	1
Trappc10	0.0322601	-0.827199	0.101	0.159	1
Rab3a	0.0322929	-1.67245	0.013	0.044	1
Pramel33	0.0323372	0.352848	0.097	0.051	1
Kif14	0.0323981	0.826762	0.252	0.18	1
Cubn	0.0324135	-1.5121	0.013	0.044	1
Ogdh	0.0324137	-0.860437	0.189	0.254	1
Cfhr2	0.0324301	-2.5674	0.038	0.08	1
Pdlim5	0.0324448	-0.478896	0.109	0.17	1
Pfdn5	0.0324647	0.578301	0.462	0.401	1
Or1l4	0.0324695	0.90136	0.727	0.648	1
Nfxl1	0.0325278	1.46627	0.34	0.267	1
Megf10	0.0325768	-2.8314	0.004	0.028	1
Sphkap	0.0325768	-1.78774	0.004	0.028	1
Tmprss11d	0.0325973	0.170015	0.084	0.144	1
Mzt1	0.0325993	-0.313297	0.311	0.231	1
Rbm45	0.0326017	0.468139	0.756	0.648	1
Gne	0.0326168	-0.420912	0.059	0.111	1
Pde2a	0.0327109	-0.460221	0.223	0.296	1
Ociad2	0.0327423	0.869328	0.261	0.183	1
Prkag1	0.0327673	-1.07568	0.05	0.098	1
Smg1	0.0327872	-0.18744	0.408	0.491	1
Or14c41	0.0330107	-0.0193654	0.761	0.632	1
Tamm41	0.0330283	-1.01952	0.029	0.069	1
Mvb12a	0.0330879	-2.05386	0.084	0.136	1
Zfp330	0.0330958	1.13315	0.13	0.08	1
Ccdc50	0.0331208	-0.265171	0.441	0.519	1
Wac	0.033153	-0.448228	0.244	0.319	1
Cndp2	0.033153	-0.557729	0.244	0.319	1
Or8g26	0.0331579	0.35216	0.218	0.152	1
Kntc1	0.0332192	-1.10765	0.029	0.069	1
mt-Tq	0.0332277	0.199053	0.786	0.686	1
Map1b	0.0333443	2.30698	0.126	0.075	1
Tram2	0.0335429	-0.636912	0.059	0.108	1
Cd22	0.0335588	0.0158608	0.361	0.285	1
Nbr1	0.0336265	-0.944273	0.176	0.242	1
Cpt1c	0.0336699	-0.455465	0.311	0.229	1
Vmn2r120	0.0337548	0.210106	0.718	0.607	1
Insig2	0.0337674	-0.131904	0.118	0.188	1
Rap1a	0.0337726	-0.328195	0.315	0.404	1
Eif3e	0.033803	0.666192	0.416	0.337	1
Lamc1	0.0338178	-1.2436	0.021	0.057	1
Oat	0.0338362	-0.661555	0.084	0.141	1
Cyp46a1	0.0338422	-1.31921	0.004	0.028	1
Ylpm1	0.0338807	-0.244775	0.092	0.152	1
Gps1	0.0339705	-0.129714	0.122	0.193	1
Pttg1ip	0.0340196	-0.243981	0.315	0.406	1
Rcn1	0.0340352	-1.94253	0.008	0.036	1
Ppp1r9b	0.0342076	-1.26016	0.13	0.188	1
Or10d5	0.0342384	0.45971	0.563	0.476	1
Sgk1	0.034309	-0.183912	0.403	0.509	1
Stum	0.034317	0.393771	0.008	0.036	1
Vmn1r168	0.0343439	0.921909	0.458	0.365	1
Ldah	0.0344997	-0.940473	0.324	0.396	1
Commd3	0.0345406	-0.293938	0.214	0.296	1
Lonrf2	0.0346003	2.92009	0.088	0.046	1
Tmem254	0.0346006	-0.438906	0.008	0.036	1
Rbm42	0.0346587	-0.531094	0.151	0.219	1
Acd	0.0346734	-0.98941	0.055	0.103	1
Rin1	0.0347111	0.0546164	0.109	0.062	1
Mrc1	0.0347387	4.59946	0.029	0.008	1
Plekho1	0.0347836	-0.10306	0.492	0.617	1
Zfp988	0.0349189	3.61271	0.029	0.008	1
Myb	0.0349455	0.405484	0.181	0.121	1
Hadha	0.0349525	-0.772495	0.214	0.283	1
Emp2	0.0349873	-0.176533	0.336	0.247	1
Agtpbp1	0.0350125	0.757241	0.416	0.337	1
Camk4	0.03503	-1.37578	0.008	0.036	1
Or5be3	0.0350804	-0.123689	0.029	0.069	1
Pcnp	0.0351645	-0.240414	0.307	0.401	1
Mroh8	0.0351741	0.148696	0.008	0.036	1
Rnf40	0.0351744	0.441909	0.13	0.077	1
Plekha2	0.0351817	-1.04972	0.189	0.252	1
Pramel4	0.0352164	0.920708	0.197	0.134	1
Zfp358	0.0352526	-1.10505	0.021	0.057	1
Or5al7	0.0352912	0.273491	0.092	0.049	1
Uspl1	0.0353574	-0.061076	0.235	0.303	1
Eaf2	0.0353972	1.47853	0.248	0.18	1
Ptcd2	0.0354235	-0.695104	0.059	0.108	1
Kcnt2	0.0354643	2.79688	0.029	0.008	1
Sema3a	0.035483	0.215955	0.273	0.19	1
Ankrd10	0.0355821	-0.563881	0.357	0.422	1
Scamp3	0.0356488	0.909249	0.29	0.234	1
Plxnd1	0.0356799	3.0424	0.097	0.054	1
Eif5al3-ps	0.0357043	-0.675454	0.021	0.057	1
Rpl28-ps2	0.0357572	0.401263	0.206	0.139	1
Tpst1	0.035871	-0.643971	0.151	0.095	1
Grin2a	0.0358737	0.839898	0.454	0.373	1
Ube2j2	0.0359022	0.112406	0.332	0.247	1
Myo15a	0.0359027	1.27582	0.055	0.103	1
Tspan3	0.0359778	-0.375998	0.366	0.445	1
Or4c3	0.0359788	1.73375	0.055	0.023	1
Thap2	0.0360313	0.951335	0.391	0.324	1
Rasgrp4	0.0360694	-0.0828056	0.088	0.149	1
Mideas	0.0360796	-0.489147	0.076	0.131	1
Siglec1	0.0360816	-0.126467	0.328	0.242	1
Map1lc3a	0.0361412	-0.525049	0.109	0.172	1
Mzf1	0.036176	-1.17505	0.601	0.537	1
Cfap126	0.0362028	-0.249943	0.029	0.008	1
H2ac20	0.0362028	0.343498	0.029	0.008	1
Phkg1	0.0362198	1.00279	0.815	0.753	1
Rcor1	0.0362282	0.2199	0.076	0.131	1
Ceacam3	0.0363458	2.6703	0.315	0.244	1
Fancc	0.0365169	-1.37256	0.076	0.129	1
Lysmd1	0.0365454	-1.3054	0.038	0.08	1
Anapc1	0.0365454	-1.12783	0.256	0.324	1
Mbip	0.0365734	-0.718695	0.055	0.103	1
Tma7-ps	0.0366119	-0.0496765	0.029	0.069	1
Snx3	0.036632	-0.229004	0.218	0.301	1
Leprotl1	0.0366866	-0.0371763	0.168	0.247	1
Runx2os3	0.0367894	-0.548203	0.185	0.257	1
Vmn2r53	0.036931	0.285037	0.761	0.63	1
Flot1	0.0370736	-0.168232	0.071	0.126	1
Hmgcl	0.0371182	-0.528519	0.193	0.262	1
Exoc1	0.0371691	0.703909	0.517	0.452	1
Ppp2r5d	0.0372771	-1.25478	0.025	0.062	1
Cept1	0.0372902	-0.750841	0.231	0.293	1
Myl6	0.0373368	-0.220445	0.37	0.463	1
Ccdc180	0.0373406	-1.59152	0.017	0.049	1
Tnr	0.0373621	-0.377066	0.378	0.293	1
Nrf1	0.0373733	-0.192445	0.307	0.378	1
Golga1	0.0373797	0.329718	0.21	0.144	1
Slamf6	0.0374273	-0.122375	0.252	0.339	1
Chmp3	0.0375025	-0.991746	0.202	0.267	1
Or4a73	0.0375115	-0.0370665	0.282	0.211	1
Anks4b	0.037583	0.536342	0.319	0.239	1
Cep20	0.037657	-0.751018	0.286	0.355	1
Pla1a	0.0376923	-2.10475	0	0.018	1
Camk1g	0.0376923	-1.57262	0	0.018	1
Ly6i	0.0376923	-3.16504	0	0.018	1
Ptprf	0.0376923	-4.10787	0	0.018	1
Slc26a10	0.0376923	-4.47749	0	0.018	1
Klhl14	0.0376923	-0.580276	0	0.018	1
Snora28	0.0376923	0.0488291	0	0.018	1
Snora65	0.0376923	-0.0580503	0	0.018	1
Ifngas1	0.0376923	-1.23071	0	0.018	1
Bmp3	0.037817	-0.0136803	0.269	0.201	1
Mrfap1	0.0378257	-0.0202511	0.416	0.532	1
Zfp978	0.0378877	0.369116	0.303	0.229	1
Cdk6	0.0379365	-0.614142	0.529	0.56	1
Tsacc	0.0379703	-0.512736	0.034	0.075	1
Tlr4	0.0379828	-0.509712	0.185	0.254	1
Pptc7	0.038006	-1.50626	0.05	0.095	1
Tubb4b	0.0380065	-0.651961	0.067	0.118	1
Degs2	0.0380684	-1.21823	0.025	0.062	1
Arhgap8	0.0381155	3.99467	0.05	0.021	1
Gatad2b	0.0381228	-0.160192	0.328	0.404	1
Psmd6	0.038145	-0.341472	0.118	0.183	1
Tril	0.0382254	3.5614	0.038	0.013	1
Gstp-ps	0.0382416	-1.97673	0.017	0.049	1
Lzts2	0.038249	1.92132	0.034	0.01	1
Prkca	0.0382861	-0.427124	0.143	0.211	1
Ncaph2	0.0383373	-0.0934352	0.13	0.198	1
Ppp2r5e	0.0384465	-0.93723	0.063	0.113	1
Syt15	0.0384569	-0.375856	0.168	0.111	1
Cacybp	0.0384639	-0.477559	0.118	0.18	1
Ntng2	0.0385291	2.24989	0.046	0.018	1
Dync1h1	0.038586	-0.473723	0.37	0.447	1
Daam2	0.0385976	0.665789	0.487	0.391	1
Snord22	0.0386073	1.7571	0.034	0.01	1
Rhog	0.0386112	-0.382773	0.319	0.409	1
Oxr1	0.0386293	-0.136459	0.134	0.201	1
Cyc1	0.0386498	-0.0482254	0.21	0.288	1
Fkbp3	0.0386616	0.243091	0.504	0.414	1
Tjap1	0.038758	-1.47839	0.025	0.062	1
Xcr1	0.0387594	0.294117	0.261	0.188	1
Tspo2	0.0387964	-2.01101	0.088	0.046	1
Rps19bp1	0.0388913	-0.266835	0.071	0.126	1
Trappc3	0.0389327	-0.750691	0.101	0.157	1
B4galt4	0.0389841	-0.272123	0.176	0.252	1
Nt5dc2	0.0390286	-1.35242	0.017	0.049	1
Tmem191	0.039097	1.35978	0.05	0.021	1
Pno1	0.0391184	0.96981	0.084	0.044	1
Klhdc1	0.0391611	-1.42947	0.017	0.049	1
Tpcn2	0.0391982	-1.48798	0.05	0.095	1
Telo2	0.0392132	-0.0779737	0.5	0.422	1
Fbxl2	0.0392288	1.95709	0.038	0.013	1
Aqp7	0.0392493	0.405676	0.441	0.365	1
Gdap1	0.0393341	2.44854	0.307	0.231	1
Noct	0.0393747	-0.203114	0.916	0.913	1
Zkscan2	0.0394109	0.425882	0.294	0.224	1
Tmbim6	0.0394234	-0.174507	0.739	0.83	1
Hint1	0.0396096	-0.338836	0.218	0.296	1
Apobec3	0.0396497	0.44242	0.71	0.635	1
Rplp2-ps1	0.03965	0.602611	0.084	0.044	1
St6gal1	0.0396991	0.782709	0.155	0.1	1
Pygb	0.0397162	-0.722671	0.071	0.123	1
mt-Td	0.039884	1.16267	0.034	0.01	1
Il1rl1	0.0399443	-1.66605	0.122	0.18	1
Ppp1r18	0.0399467	-0.488467	0.286	0.36	1
Chd1l	0.0400265	1.89477	0.046	0.018	1
Cep295	0.0400609	0.499578	0.508	0.437	1
Ift70b	0.0400819	2.74876	0.038	0.013	1
Rpl31-ps16	0.0400999	1.35997	0.05	0.021	1
Or8k17	0.0401209	2.26239	0.197	0.144	1
Chmp5	0.0401495	-0.0534988	0.122	0.185	1
Rp1	0.0402544	0.148035	0.038	0.013	1
Ndufa11	0.0402876	-0.643103	0.122	0.185	1
Klk8	0.0403277	-0.476356	0.122	0.183	1
Jam3	0.0403333	-1.27443	0.08	0.131	1
Sdf4	0.0403393	-0.422882	0.378	0.452	1
Rgs7	0.0403935	0.0382466	0.101	0.057	1
Ro60	0.0404248	0.287003	0.655	0.558	1
Cd38	0.0404761	-0.258732	0.122	0.072	1
Pax3	0.040503	1.12707	0.244	0.18	1
Itsn1	0.040527	0.736609	0.424	0.362	1
Rpl21-ps14	0.0405463	2.40922	0.042	0.015	1
Armc6	0.0406013	1.48488	0.038	0.013	1
Or10j7	0.0406197	3.92261	0.08	0.041	1
Vmn2r63	0.0406562	0.143887	0.567	0.496	1
Stx6	0.0406566	-1.15059	0.206	0.265	1
Vhl	0.0406928	-0.231426	0.16	0.231	1
Faap20	0.0407549	-0.208865	0.067	0.121	1
Col19a1	0.0407697	0.962274	0.025	0.062	1
Tsg101-ps	0.0407757	3.74766	0.038	0.013	1
Rasa4	0.0408079	-0.340426	0.345	0.434	1
Tada2b	0.0408108	-3.5961	0.013	0.041	1
Dus3l	0.0408237	-0.897385	0.092	0.147	1
Slc4a11	0.0408733	2.42915	0.042	0.015	1
Gapdhrt2	0.0408908	2.56861	0.076	0.039	1
Thoc5	0.0408909	-2.38562	0.038	0.077	1
Tmem60	0.0409329	-0.73475	0.113	0.172	1
Mrpl38	0.0409785	-0.962378	0.071	0.121	1
Ss18l2	0.0409914	1.7545	0.088	0.049	1
Eif4a1	0.0410052	-0.0675748	0.639	0.758	1
Lrp1	0.0411082	-0.266252	0.66	0.738	1
Shcbp1	0.041146	-0.0703634	0.803	0.694	1
Syt12	0.0411583	0.824522	0.181	0.121	1
Sinhcaf	0.0411798	0.78858	0.319	0.231	1
Mapk8ip2	0.0412024	0.469369	0.042	0.015	1
Bcl7c	0.0412126	-2.51356	0.139	0.198	1
Parl	0.0412273	-0.405067	0.092	0.149	1
Cep135	0.0413451	0.214025	0.181	0.118	1
Brd10	0.04138	-0.777309	0.101	0.157	1
Slc16a14	0.0414797	0.537499	0.038	0.013	1
Carm1	0.0415322	-1.05815	0.029	0.067	1
Npm1	0.0415401	0.640064	0.492	0.437	1
Lrrc71	0.0417004	0.343973	0.042	0.015	1
Tmed2	0.04175	-0.225558	0.483	0.573	1
Maml2	0.0417615	-0.632954	0.374	0.427	1
Cd302	0.0417641	-0.350097	0.218	0.293	1
Cln3	0.0417737	0.417811	0.349	0.27	1
Slc22a12	0.0418316	-0.222049	0.122	0.072	1
Rhoa	0.041874	-0.154915	0.748	0.779	1
Psma5-ps	0.0418882	-1.11582	0.046	0.018	1
Aldoart1	0.0419054	0.381172	0.055	0.023	1
Smpd4	0.0419429	0.459835	0.529	0.445	1
Brsk2	0.0419499	0.569243	0.084	0.044	1
Snhg1	0.0420194	0.266671	0.185	0.123	1
Pom121	0.0421454	0.07184	0.067	0.121	1
Prkab2	0.0422035	0.420007	0.042	0.015	1
Nmnat3	0.0422178	-2.17046	0.021	0.054	1
Sord	0.0422339	0.346599	0.735	0.64	1
Map4k5	0.0422371	-0.955396	0.097	0.152	1
Or10al7	0.042265	0.199431	0.424	0.332	1
Csmd3	0.0422708	-0.253074	0.571	0.635	1
Dnajc15	0.0423033	-0.225813	0.076	0.129	1
Gja1	0.0423156	0.29453	0.42	0.337	1
Msto1	0.042319	0.915297	0.412	0.476	1
Serp1	0.0423846	-0.275213	0.441	0.53	1
Dnmt3aos	0.0424135	-1.24064	0.038	0.077	1
Rpl11	0.0424701	0.508426	0.58	0.553	1
Rps15a-ps5	0.0425624	0.267822	0.08	0.041	1
Llgl1	0.0426194	-2.62397	0.021	0.054	1
Pkp2	0.0426268	0.351707	0.05	0.021	1
Snhg5	0.04273	-0.240844	0.181	0.249	1
Aatf	0.0427662	0.184646	0.067	0.121	1
Foxf2	0.0427848	0.417772	0.206	0.144	1
Exoc6b	0.0427901	0.577067	0.454	0.357	1
Clca3a2	0.0428692	0.201439	0.025	0.062	1
Scara5	0.0428701	1.6125	0.084	0.136	1
Psme4	0.0429345	-0.0222288	0.185	0.254	1
Manf	0.0429645	-0.170933	0.303	0.398	1
Rpl14	0.0430032	0.541086	0.5	0.447	1
Dnajc30	0.0430296	-0.475445	0.063	0.113	1
Pa2g4	0.0430398	-0.0916265	0.109	0.172	1
Ciapin1	0.0430828	-0.0827602	0.445	0.373	1
Dlg4	0.0431172	0.447584	0.63	0.53	1
Trpm3	0.0431842	0.926377	0.479	0.386	1
Bmi1	0.0432692	-0.543367	0.05	0.095	1
Tarbp1	0.0432829	-1.94999	0.013	0.041	1
Mtx1	0.0433227	-1.04964	0.063	0.111	1
Tln1	0.0433262	-0.365606	0.504	0.591	1
Rpl26	0.0433588	0.417755	0.664	0.573	1
Mfsd4b4	0.0433969	0.527529	0.113	0.067	1
Gab1	0.0434164	-1.02974	0.063	0.111	1
Ankrd24	0.0434292	-1.94602	0.122	0.177	1
Kdm2b	0.0435205	-0.317521	0.361	0.437	1
Pym1	0.0435685	-0.95039	0.029	0.067	1
Stx11	0.0435876	0.557499	0.202	0.139	1
Sf3a3	0.043596	0.998641	0.345	0.278	1
Mc3r	0.0436296	0.80284	0.076	0.039	1
Pgm2l1	0.0437258	2.17674	0.185	0.126	1
Cldn19	0.0437823	-0.225735	0.324	0.249	1
Arel1	0.0437837	-0.465774	0.084	0.139	1
Npc2	0.0437888	0.217156	0.857	0.828	1
Dyrk2	0.0438665	-0.349939	0.151	0.219	1
Slc7a2	0.0439053	0.364085	0.336	0.26	1
Zfp867	0.0439204	-1.15904	0.013	0.041	1
Psmb3	0.0439462	-0.25949	0.239	0.321	1
Clcn4	0.0439859	-0.338923	0.328	0.409	1
Rmdn3	0.0439888	-1.15314	0.034	0.072	1
Cmklr1	0.0440057	0.56163	0.34	0.26	1
A4galt	0.0440639	-0.373998	0.071	0.121	1
Rexo2	0.0440729	-0.187268	0.109	0.17	1
Ralgds	0.0440976	-1.1993	0.038	0.077	1
Mcrip1	0.0440987	-0.426966	0.202	0.275	1
Sepsecs	0.0441195	-1.32773	0.021	0.054	1
Ubc	0.0441514	-0.155359	0.739	0.815	1
Or4c12	0.0441845	0.269871	0.113	0.067	1
Ptgr1	0.0441865	-0.339875	0.05	0.095	1
Dhrs3	0.0441994	-0.303108	0.668	0.699	1
Tgfa	0.0443025	-0.709632	0.218	0.283	1
BC031181	0.0443399	-0.234201	0.433	0.527	1
Apeh	0.0443475	-0.971866	0.105	0.159	1
Wdr74	0.0443926	-0.857634	0.05	0.095	1
Htt	0.0443945	0.386482	0.395	0.314	1
Tmub2	0.044559	-0.469317	0.151	0.216	1
Gpatch8	0.0445781	-0.259832	0.197	0.272	1
Pkig	0.044634	-0.294481	0.252	0.332	1
Padi3	0.0446973	0.153088	0.101	0.057	1
H2-K2	0.0447436	1.52303	0.118	0.072	1
Rtn4rl1	0.0447852	-0.334517	0.319	0.393	1
Obscn	0.044816	-0.702921	0.021	0.054	1
Pxmp4	0.0450479	0.598009	0.672	0.581	1
Stn1	0.0450498	-0.321422	0.155	0.219	1
Hdac4	0.0451117	0.438864	0.748	0.661	1
Asf1a	0.0451331	-1.07848	0.063	0.111	1
Gpr182	0.0451386	1.47348	0.218	0.154	1
Klf12	0.045281	-0.452911	0.622	0.674	1
Or4c52	0.0452942	0.307478	0.151	0.1	1
Gins4	0.0453082	-0.683368	0.029	0.067	1
Acot13	0.0454016	-0.354548	0.097	0.154	1
Sf1	0.0454072	-0.0279097	0.218	0.301	1
Arid1a	0.0454365	-0.151002	0.517	0.584	1
Fads1	0.0455084	-0.531571	0.122	0.18	1
Mtpap	0.045656	-0.694573	0.059	0.105	1
Srgap3	0.0456726	0.478535	0.282	0.216	1
Usp24	0.04569	-0.612886	0.231	0.293	1
Herc2	0.0457177	0.102325	0.513	0.653	1
Septin3	0.0457688	1.34082	0.349	0.262	1
Zfp710	0.0457739	-0.217777	0.563	0.609	1
Capg	0.0457747	-0.502613	0.08	0.134	1
Asap3	0.0457875	-0.351809	0.092	0.149	1
Vmn2r111	0.0457982	1.91354	0.231	0.165	1
Tmem141	0.0458081	-0.854923	0.055	0.1	1
Slc13a3	0.0458159	-0.498341	0.029	0.067	1
Dstn	0.0458196	-0.372468	0.214	0.288	1
Kcnh7	0.0458203	0.32781	0.391	0.319	1
Vdac1	0.0458768	-0.522149	0.126	0.188	1
Pou2f1	0.0459269	1.253	0.307	0.239	1
Dlx1	0.0459365	0.994016	0.294	0.224	1
Rps16	0.0460167	0.430962	0.655	0.596	1
Pear1	0.0460705	-0.741479	0.05	0.095	1
Borcs5	0.0460931	-1.37668	0.021	0.054	1
Or52i2	0.0461771	-0.141414	0.004	0.026	1
Aldoa-ps4	0.0461771	0.476058	0.004	0.026	1
Rps15-ps2	0.0462255	1.33513	0.084	0.046	1
Trmt10a	0.046241	0.274095	0.475	0.393	1
Acadm	0.0463897	-0.404631	0.13	0.193	1
Ptma-ps2	0.0464284	0.513889	0.286	0.221	1
Enpp3	0.0464304	0.354066	0.13	0.08	1
Abhd18	0.0465994	0.949868	0.571	0.522	1
Eid2	0.0466157	-2.48281	0.004	0.026	1
Cyp4a31	0.0466854	0.965696	0.223	0.159	1
Rab11b-ps2	0.0467089	-1.28544	0.046	0.087	1
Rad51ap1	0.0467482	-1.24587	0.206	0.141	1
Fut11	0.0468521	0.0914098	0.122	0.188	1
Ptges2	0.0468798	-0.277533	0.13	0.19	1
Rps6	0.0469469	0.427163	0.655	0.602	1
Tnfaip3	0.0469473	1.50221	0.088	0.049	1
Pcmtd1	0.0470856	-0.513535	0.223	0.29	1
Retreg1	0.0470883	-0.292047	0.399	0.491	1
Mocos	0.047157	-1.98781	0.008	0.033	1
Zbed4-ps1	0.0472801	-3.21674	0.004	0.026	1
Or10d1	0.0473043	0.389378	0.13	0.08	1
Chrnd	0.0473414	1.17352	0.223	0.162	1
C2cd4d	0.0475034	-0.441855	0.004	0.026	1
Or2z9	0.0475062	0.574736	0.244	0.177	1
Vkorc1	0.0475662	-0.175645	0.244	0.329	1
Rps10-ps1	0.0475946	1.07535	0.071	0.036	1
Atp6v0a4	0.0477275	-0.970278	0.004	0.026	1
Plch1	0.0477329	-1.99249	0.008	0.033	1
Ablim1	0.0477626	0.384439	0.063	0.113	1
Ptges3	0.0478106	-0.417455	0.34	0.424	1
Tpbpa	0.0478153	-0.199987	0.378	0.298	1
Exosc9	0.047831	-1.29451	0.113	0.17	1
Col4a3	0.0478675	0.416833	0.597	0.491	1
Mterf4	0.0479073	-1.17447	0.059	0.105	1
Or6b2b	0.0479625	-0.368681	0.042	0.082	1
Cd8a	0.0480277	1.9248	0.088	0.049	1
Ifitm3	0.0480325	0.499175	0.172	0.116	1
Psg19	0.0480703	-2.14738	0.046	0.087	1
Atad3aos	0.0481201	-1.02714	0.008	0.033	1
Rnaseh2a	0.0482208	-0.223416	0.172	0.242	1
Cacna2d4	0.0482259	0.0210609	0.45	0.355	1
Rasgrp3	0.0482426	-0.119953	0.496	0.586	1
Wdr12	0.0482581	0.784809	0.668	0.599	1
Tbc1d23	0.0483559	-0.61735	0.378	0.432	1
Tifab	0.0484077	-0.299587	0.286	0.368	1
Polr2f	0.0484159	0.638107	0.534	0.432	1
Car10	0.0485351	0.694527	0.193	0.131	1
Ets1	0.0486172	0.0258508	0.277	0.36	1
Or10al4	0.048633	3.53185	0.067	0.033	1
Or8j3b	0.0487432	0.713471	0.105	0.062	1
Or10ak7	0.0488096	0.784195	0.265	0.198	1
Acnat1	0.0488668	0.566555	0.761	0.658	1
Zfp74	0.0488682	-0.175519	0.353	0.278	1
Bcl2l12	0.0489043	-1.1228	0.05	0.093	1
Dock2	0.0489113	-0.261549	0.492	0.586	1
Rps12	0.0489396	0.664409	0.433	0.362	1
Ndufa2	0.0490035	-0.238247	0.328	0.411	1
Cand2	0.049006	-1.64574	0.529	0.422	1
Cemip	0.0490683	-0.325179	0.034	0.072	1
Tpp1	0.0491138	-0.192068	0.555	0.63	1
Abcf2	0.0492022	-0.512449	0.076	0.126	1
Katnbl1	0.0492061	-1.0065	0.025	0.059	1
Cacnb2	0.0492152	1.04743	0.147	0.095	1
Psenen	0.049261	-0.111396	0.307	0.411	1
Rpl6	0.049282	0.36998	0.727	0.717	1
Galns	0.0493502	-1.82456	0.025	0.059	1
Psmc3	0.0493518	-0.0054357	0.269	0.36	1
Fut1	0.049494	0.79489	0.113	0.067	1
Or2t35	0.0495073	1.07644	0.109	0.064	1
Inafm1	0.0495218	-1.22758	0.042	0.082	1
Calhm2	0.0496053	0.911248	0.168	0.116	1
Clec7a	0.0496453	0.97407	0.21	0.152	1
Sdc3	0.0497533	0.960357	0.16	0.108	1
Bnip5	0.049768	1.81798	0.239	0.177	1
Zwilch	0.049786	0.715146	0.134	0.085	1
Pcdhb14	0.0498471	-0.0879962	0.374	0.283	1
Hmg20a	0.0499192	-0.669007	0.206	0.272	1
Bcl10	0.0499378	-0.814004	0.113	0.17	1

## Sheet: DEG -1 - APPPS1 stroke Vs AD
	p_val	avg_log2FC	pct.1	pct.2	p_val_adj
Apoe	5.17609e-13	4.22156	0.749	0.553	8.25379e-09
Trac	1.59186e-07	1.37202	0.916	0.865	0.00253838
Ift20	1.77917e-07	1.17686	0.916	0.865	0.00283706
Arfgef3	2.03468e-07	1.02171	0.892	0.851	0.0032445
Cep85	3.4141e-07	1.60967	0.814	0.745	0.00544412
Rps27	1.0732e-06	0.47881	0.904	0.83	0.0171132
P2ry12	2.30492e-06	-0.57669	0.892	0.95	0.0367542
Lipe	3.48348e-06	0.920863	0.97	0.957	0.0555476
Cux2	4.19005e-06	0.946862	0.964	0.929	0.0668145
Cep290	4.42236e-06	0.843558	0.922	0.887	0.070519
Pax6	5.60129e-06	0.886122	0.856	0.844	0.0893181
Prr15	6.66962e-06	0.425924	0.856	0.766	0.106354
Rbm45	1.24329e-05	-0.411727	0.856	0.78	0.198255
Rasa4	2.05273e-05	-0.769362	0.198	0.426	0.327328
Rps29	2.59242e-05	0.758432	0.886	0.865	0.413387
Vmn1r13	2.84624e-05	0.30459	0.934	0.922	0.453862
B2m	3.04604e-05	0.290635	0.964	0.965	0.485722
Cisd3	4.00396e-05	0.57473	0.808	0.652	0.638471
Ctss	5.86035e-05	0.294292	0.982	1	0.934491
Cd164	6.2819e-05	-0.923546	0.413	0.61	1
Mgrn1	6.57055e-05	-1.27892	0.096	0.277	1
Keap1	6.67364e-05	-2.27713	0.048	0.191	1
H2-D1	7.42785e-05	0.49361	0.856	0.723	1
Txndc15	7.60232e-05	-1.44334	0.246	0.447	1
Man1a2	8.49331e-05	-0.849508	0.329	0.546	1
Or14c41	8.84005e-05	0.712257	0.82	0.759	1
Mir142hg	0.000123147	-1.03241	0.18	0.369	1
Or52m1	0.000124065	1.42696	0.85	0.787	1
Gimap1	0.000141435	-1.2638	0.156	0.34	1
Srgap2	0.000145063	-1.0044	0.563	0.709	1
Hpgd	0.000170293	-1.25658	0.293	0.496	1
Rere	0.000195637	-1.67902	0.21	0.39	1
Rplp1	0.00021269	0.512135	0.82	0.773	1
Rpl35	0.000228958	0.721613	0.772	0.688	1
Ldhb	0.00024544	-0.557738	0.449	0.66	1
Dedd	0.000247672	-1.02642	0.174	0.355	1
Upk1b	0.000281589	-0.864938	0.102	0.262	1
Gabarapl1	0.000291983	-5.62982	0.006	0.092	1
Parp2	0.000307768	-2.26662	0.186	0.355	1
Anxa3	0.000314555	-0.634807	0.509	0.716	1
Myl2	0.000321411	-3.1461	0.006	0.092	1
Sema4b	0.000322296	-1.62407	0.156	0.333	1
Ccl6	0.000346579	-1.15044	0.156	0.333	1
Mgat4a	0.00037913	-1.0844	0.401	0.589	1
Phospho1	0.000388842	-2.18805	0.036	0.149	1
Ttc39b	0.000397606	-1.64139	0.156	0.326	1
Plpp1	0.000437344	-1.63304	0.066	0.199	1
Pmp22	0.000453608	-0.664843	0.335	0.518	1
Zfp87	0.000482351	-7.20439	0	0.071	1
Slc25a37	0.000514338	-1.44386	0.126	0.284	1
Tln1	0.000526893	-0.662544	0.323	0.518	1
Fcrl2	0.000528279	-0.598019	0.796	0.865	1
Rnf13	0.000546195	-0.78723	0.419	0.652	1
Cst3	0.000569803	-0.244586	0.994	1	1
Elk3	0.000592105	-1.96371	0.12	0.27	1
Nop14	0.000594958	-1.83333	0.018	0.113	1
Or8b40	0.000600604	-0.500601	0.299	0.504	1
Rpl13a	0.00061994	0.73568	0.725	0.709	1
Zbtb44	0.000643477	-1.11699	0.916	0.837	1
Slc7a8	0.00067591	-0.492801	0.299	0.496	1
Umad1	0.000682053	3.00819	0.731	0.574	1
Nova1	0.000700862	0.0145325	0.796	0.709	1
Eif2a	0.000720886	0.143758	0.964	0.95	1
Hmga1	0.000734232	-1.62946	0.03	0.135	1
Gadl1	0.000785635	-1.61621	0.12	0.262	1
Rps9	0.000794901	0.882529	0.725	0.638	1
Sparc	0.000798056	-0.500469	0.844	0.922	1
Ppp6r3	0.000801641	-1.63625	0.15	0.298	1
Cdk6	0.000811131	-1.42189	0.365	0.518	1
Lars1	0.000829092	-0.943401	0.072	0.199	1
Tnfaip2	0.000870113	-5.01141	0.018	0.106	1
Flot2	0.000947699	-5.39573	0	0.064	1
Topors	0.00096186	-2.08005	0.036	0.142	1
Calr	0.00104729	-1.01892	0.479	0.631	1
Acer3	0.00104752	-0.809186	0.599	0.73	1
Rasgrp3	0.00105446	-0.977399	0.371	0.553	1
Zfp729b	0.00110235	-2.74091	0.03	0.128	1
Cryl1	0.00110237	-1.14617	0.12	0.262	1
Itgam	0.00111703	-0.344261	0.587	0.759	1
Ccnd3	0.00113899	-1.31311	0.874	0.78	1
Nptn	0.00116671	-1.20743	0.24	0.397	1
Stxbp3	0.00118051	-1.15202	0.108	0.248	1
Lrrc8d	0.0011813	-0.600541	0.449	0.631	1
Smurf1	0.00118159	-2.83909	0.03	0.128	1
Mta2	0.00120238	-1.88065	0.102	0.234	1
Gfra2	0.00126946	-1.53304	0.066	0.184	1
Ehmt1	0.00127481	-1.65283	0.096	0.227	1
Fhod1	0.00127519	-2.29609	0.126	0.262	1
Rps24	0.00135144	0.795292	0.725	0.631	1
Plcl2	0.00141438	-0.579698	0.293	0.468	1
Terf1	0.00141885	-0.584433	0.431	0.596	1
Basp1	0.00147281	-0.877703	0.287	0.482	1
Myo1d	0.00148051	-1.28961	0.03	0.128	1
Ccdc115	0.00148204	-3.05001	0.036	0.135	1
Runx2	0.00149069	-0.652392	0.048	0.156	1
Ahdc1	0.00152964	0.4443	0.048	0.156	1
Eeig2	0.00153324	-1.15361	0.365	0.532	1
Rnf141	0.0015707	-1.78511	0.204	0.362	1
Gnao1	0.00161175	-1.43476	0.036	0.135	1
Gria2	0.00161816	0.161096	0.198	0.34	1
Tmem43	0.0016806	-1.37137	0.048	0.156	1
Cradd	0.00172671	-0.563362	0.132	0.277	1
Sall1	0.0017872	-0.764043	0.491	0.667	1
mt-Atp8	0.0017955	0.461332	0.916	0.887	1
Slc39a1	0.00180466	-0.427893	0.581	0.73	1
Cacna2d1	0.0018633	-0.861297	0	0.057	1
Osm	0.0018633	-6.70594	0	0.057	1
Selplg	0.00201656	-0.302745	0.922	0.943	1
Npl	0.00202789	-0.049318	0.222	0.39	1
Marcks	0.0020395	-0.644753	0.868	0.908	1
Arhgap5	0.00203972	-0.416806	0.509	0.709	1
Them4	0.00204764	-4.79224	0.012	0.085	1
P2ry13	0.00206932	-0.620686	0.617	0.745	1
Bin2	0.00209892	-0.343481	0.611	0.759	1
Stat5a	0.00218907	-2.2789	0.03	0.121	1
Spsb1	0.00219123	-1.29676	0.072	0.191	1
Adam15	0.00220982	-0.464042	0.174	0.34	1
Pdk2	0.00221242	-1.5263	0.018	0.099	1
Tmem74bos	0.00221497	-1.16515	0.006	0.071	1
Maf	0.00221801	-0.571068	0.707	0.816	1
Vwa5a	0.00224163	-1.33494	0.144	0.284	1
Zfp69	0.00226851	-0.943046	0.21	0.362	1
Slc44a2	0.00227558	-1.40125	0.281	0.433	1
H2-Q7	0.00239798	1.64097	0.413	0.262	1
Alg11	0.00239897	0.820172	0.856	0.759	1
Slc1a1	0.00240355	1.08087	0.689	0.589	1
Rptor	0.00241153	-1.2369	0.269	0.426	1
Plk3	0.00260401	-1.11511	0.06	0.17	1
Rilpl1	0.00276002	-1.36596	0.072	0.184	1
Efcab12	0.00284264	-2.99524	0.024	0.106	1
Gnl3	0.00288678	-0.918607	0.431	0.56	1
Slc35f1	0.00292967	-0.83913	0.024	0.106	1
Proser3	0.00293227	1.80991	0.228	0.099	1
Ssr3	0.00296744	-0.818709	0.126	0.262	1
Fbxo31	0.00299632	-0.175022	0.048	0.149	1
Gdf3	0.00308778	-0.646966	0.12	0.255	1
Msi2	0.00313475	-1.84906	0.054	0.156	1
Slc8a1	0.00316279	-0.21028	0.21	0.369	1
Retn	0.00317144	0.15891	0.132	0.035	1
Arcn1	0.00324179	-0.734037	0.575	0.716	1
Wipi2	0.00324982	-1.41402	0.246	0.404	1
Rps18	0.00327053	1.00954	0.689	0.617	1
Sall3	0.00334984	0.701747	0.21	0.369	1
Fam72a	0.0033939	-0.445983	0.054	0.156	1
Dnajc8	0.00344706	-0.937114	0.204	0.355	1
Slc30a9	0.00345418	0.167092	0.904	0.908	1
mt-Rnr1	0.0034564	0.73051	0.868	0.83	1
Atxn2l	0.0034601	-0.838138	0.377	0.511	1
Naa80	0.00347771	-2.1983	0.018	0.092	1
Rpl35rt	0.00354509	0.604248	0.754	0.695	1
Tbc1d20	0.00357884	-0.912133	0.078	0.191	1
Psmb4	0.00360732	-0.968304	0.102	0.227	1
Rpl10-ps2	0.00364204	4.15293	0.09	0.014	1
Rabl3	0.00367031	-2.9064	0	0.05	1
Rnft2	0.00367031	-1.33744	0	0.05	1
Zswim4	0.00367031	-4.75933	0	0.05	1
Pdcd4	0.00368657	-0.542925	0.305	0.475	1
Raly	0.00372426	-1.60041	0.126	0.248	1
Rps2-ps11	0.00374895	0.701594	0.192	0.078	1
Wdpcp	0.00376038	-5.68616	0.012	0.078	1
Aimp2	0.00378842	-2.77621	0.042	0.135	1
Crybb1	0.00382825	-0.11195	0.257	0.426	1
Fmo5	0.00385214	-2.93655	0.09	0.199	1
Zfhx3	0.00385534	-0.393306	0.647	0.759	1
E2f3	0.00387488	-2.72328	0.054	0.149	1
Cacna2d2	0.00388599	-1.02442	0.042	0.135	1
Zfp65	0.00390926	-0.33155	0.251	0.418	1
Rpl32	0.0039788	0.665496	0.671	0.553	1
Jund	0.00399039	-0.349614	0.449	0.617	1
Plcg1	0.00403144	-2.21905	0.054	0.149	1
Rps26	0.0040656	0.770278	0.521	0.418	1
Gsr	0.00412943	-3.4115	0.012	0.078	1
Asic1	0.0041778	-3.84757	0.012	0.078	1
Cmtm6	0.00417837	-0.66934	0.533	0.688	1
Tead3	0.00425121	-1.82825	0.072	0.177	1
Rpl3	0.00425967	0.603822	0.557	0.426	1
Gpx4-ps2	0.00427609	-3.94999	0.012	0.078	1
Rps23	0.00427848	0.506299	0.713	0.624	1
Tuba1a	0.0043101	-1.19031	0.186	0.319	1
Cstf1	0.0043498	-2.57941	0.036	0.121	1
mt-Ts1	0.00436773	0.297449	0.844	0.865	1
BC085271	0.00437648	-2.719	0.012	0.078	1
Specc1	0.00441991	-1.11267	0.234	0.376	1
Pus1	0.00445286	-4.15586	0.006	0.064	1
Or11m3	0.00450981	-0.924142	0.204	0.362	1
Znrf1	0.00453368	-1.79261	0.072	0.177	1
Mef2d	0.00456031	-0.349149	0.096	0.22	1
Acaca	0.00456924	-1.13264	0.246	0.418	1
Ccdc12	0.0046056	-0.798792	0.216	0.362	1
Rpl13	0.00462175	0.798246	0.677	0.61	1
Ccz1	0.0046255	-1.22785	0.353	0.504	1
Camkmt	0.00463139	-2.30342	0.006	0.064	1
Yju2b	0.00467249	-2.83522	0.024	0.099	1
Dnal4	0.00469232	-1.18942	0.006	0.064	1
Bag3	0.00469232	-1.67806	0.006	0.064	1
Nudt6	0.00469232	-1.24208	0.006	0.064	1
Plpp7	0.00469232	-1.18753	0.006	0.064	1
Slc25a3	0.00481952	-0.559878	0.275	0.44	1
Uqcc3	0.00489073	-1.3435	0.078	0.191	1
Ramacl	0.00491116	3.05439	0.072	0.007	1
Mobp	0.00496015	-3.62835	0.078	0.184	1
Nudt3	0.00501072	-1.40457	0.132	0.255	1
Fam168b	0.00501494	-0.904685	0.126	0.255	1
Mylip	0.00502561	-0.585038	0.329	0.475	1
Golm1	0.00509266	-0.472827	0.533	0.667	1
Grb2	0.00511431	-1.29767	0.174	0.305	1
Rela	0.0051502	-1.00819	0.072	0.177	1
Csmd3	0.00515487	-0.0317268	0.491	0.652	1
Mrpl23-ps1	0.00516942	0.26902	0.928	0.929	1
Csf1r	0.00521717	-0.275893	0.958	0.957	1
Ppp5c	0.00525572	-1.14688	0.156	0.284	1
Chrna5	0.0052607	1.65955	0.054	0	1
Rpl21-ps12	0.0052607	-0.0401664	0.054	0	1
Ifitm2	0.0052607	5.90084	0.054	0	1
Mtch2	0.00526691	-1.53223	0.192	0.319	1
Pnp2	0.00531362	-1.84668	0.066	0.17	1
Arih2	0.0053559	-0.148899	0.575	0.723	1
Hsp90b1	0.00537495	-0.484169	0.635	0.752	1
Cdip1	0.00543137	-0.323545	0.377	0.525	1
Smarca5	0.00543866	-0.232754	0.21	0.362	1
Strip2	0.00547405	-0.750131	0.24	0.376	1
Fth1	0.00548475	0.281467	0.904	0.872	1
Myzap	0.00557988	-1.35214	0.138	0.262	1
Syndig1l	0.00561735	0.720635	0.79	0.73	1
Ier5	0.0056384	-1.04369	0.096	0.213	1
Lrrc8a	0.00564117	-0.64101	0.293	0.44	1
Nos1ap	0.00576489	-1.46526	0.054	0.149	1
Rps12-ps3	0.00583561	1.68069	0.359	0.227	1
Rps23-ps1	0.00585743	-0.128255	0.677	0.617	1
Dusp6	0.00586181	-0.629664	0.521	0.667	1
Rnf8	0.00587085	0.741785	0.371	0.546	1
Pdlim4	0.00590836	-0.971543	0.12	0.241	1
Gabrb1	0.00592792	0.459778	0.24	0.128	1
Cyp4x1os	0.00594777	0.291985	0.12	0.248	1
Ptk2b	0.00596934	-1.38765	0.096	0.213	1
Clip1	0.00599258	0.339248	0.383	0.574	1
Fcgr4	0.00604246	5.12338	0.108	0.028	1
Trappc14	0.00604691	-0.00289298	0.263	0.426	1
Csgalnact2	0.00609343	2.53514	0.198	0.085	1
Gapvd1	0.0061	-0.915791	0.263	0.433	1
Rbis	0.00615183	-1.36413	0.138	0.255	1
Marchf1	0.00624821	-1.00149	0.287	0.426	1
Acadvl	0.00632016	-2.08444	0.048	0.135	1
Adam11	0.00637636	-0.210694	0.102	0.213	1
Plxnb2	0.00638708	-0.0287429	0.359	0.518	1
Nckap1l	0.0064114	-0.592329	0.437	0.589	1
Atn1	0.00647931	3.66452	0.096	0.021	1
Rusf1	0.00650335	2.77487	0.168	0.071	1
Kcnq3	0.00650498	-0.377818	0.234	0.376	1
Psg29	0.00652442	-1.38203	0.018	0.085	1
Cklf	0.00654475	-1.08586	0.269	0.411	1
Spns1	0.00658592	-1.6315	0.066	0.163	1
Vmn1r214	0.00660527	-0.772478	0.263	0.404	1
Dipk1c	0.00660898	-0.389235	0.054	0.149	1
Gscdt	0.00665481	0.512045	0.545	0.461	1
Med31	0.00672497	2.39708	0.096	0.021	1
Cap1	0.00676273	0.173957	0.365	0.504	1
Dpp3	0.00687059	-1.33308	0.03	0.106	1
Mgst3	0.00694372	0.103612	0.018	0.085	1
Plekhh2	0.00696506	0.396342	0.15	0.277	1
Hnrnpa2b1	0.00697334	-0.427594	0.569	0.702	1
Rreb1	0.00705208	-1.25242	0.174	0.298	1
Tra2a	0.00719888	-0.765334	0.246	0.383	1
Add1	0.00720077	-0.272535	0.198	0.326	1
Gdi2	0.00721524	-0.401193	0.653	0.809	1
Vmn2r94	0.0072289	0.036456	0.263	0.433	1
Zbtb12	0.00725501	-3.08908	0	0.043	1
Brsk2	0.00725501	-0.882118	0	0.043	1
Mir466f-1	0.00725501	-0.752516	0	0.043	1
BC024063	0.00725501	-3.90397	0	0.043	1
Fam167a	0.00738427	0.204588	0.03	0.106	1
Wbscr25	0.00741935	2.18326	0.114	0.035	1
Ranbp1	0.00743143	-0.541955	0.144	0.277	1
Flvcr1	0.00745591	-3.19987	0.012	0.071	1
Ppm1l	0.00746337	-0.158463	0.018	0.085	1
Rnaset2a	0.00749353	-0.627316	0.683	0.794	1
Or5m9	0.00752589	-0.785999	0.09	0.199	1
Or13a27	0.00758199	-1.10746	0.084	0.184	1
Med13l	0.00765989	0.811498	0.138	0.27	1
Celf2	0.0076631	-0.421578	0.497	0.631	1
Rab3ip	0.00769053	0.362287	0.096	0.206	1
Oprd1	0.00774951	-0.538039	0.066	0.163	1
Dgkz	0.00779006	1.49544	0.246	0.128	1
Cntln	0.00780384	-2.93401	0.012	0.071	1
Wasf2	0.00784238	-0.386127	0.467	0.617	1
Mlxipl	0.00784776	-0.975813	0.395	0.532	1
Zfand1	0.00785683	-0.880347	0.084	0.191	1
Pierce2	0.00789671	1.51834	0.108	0.22	1
Ighm	0.00793792	-0.737461	0.389	0.532	1
Gng7	0.0079832	-2.45237	0.012	0.071	1
Tut1	0.00807425	-2.40487	0.012	0.071	1
Vmn1r89	0.00807425	-1.62945	0.012	0.071	1
Pak1	0.00814301	-1.67328	0.12	0.227	1
Tbc1d13	0.00814616	-2.76541	0.078	0.177	1
Lonp1	0.00816624	-1.97767	0.012	0.071	1
Dppa2	0.0081981	0.431493	0.204	0.099	1
Maml2	0.00819829	0.635994	0.329	0.482	1
AI593442	0.00822503	0.343794	0.778	0.688	1
Hecw1	0.00830597	1.77161	0.066	0.007	1
Ipo11	0.00832476	-2.45455	0.054	0.142	1
Kcnh3	0.00837501	-1.73602	0.006	0.057	1
Muc15	0.00838484	-1.20244	0.036	0.113	1
Esr1	0.00842779	0.734474	0.06	0.149	1
Pdia3	0.0084285	-0.363372	0.623	0.745	1
Or5a3	0.00844785	-0.745474	0.012	0.071	1
Plaur	0.00845006	-1.62876	0.054	0.142	1
Pttg1ip	0.00848323	-1.01002	0.186	0.319	1
Fkbp2	0.00851459	-0.735465	0.168	0.298	1
Jak3	0.00852896	2.39044	0.222	0.113	1
Psmd14	0.00856616	-1.58515	0.072	0.163	1
Timm10	0.00862788	5.59756	0.048	0	1
Prkag2	0.00862788	4.24524	0.048	0	1
Isca1	0.00863149	-0.136291	0.353	0.525	1
Or13d1	0.00865764	-1.24545	0.024	0.092	1
Ovgp1	0.00867529	-1.25624	0.192	0.305	1
Ccr5	0.00867911	-0.420888	0.665	0.794	1
Rhoq	0.00877566	-0.126387	0.072	0.17	1
Pcmtd1	0.00877665	-1.08011	0.15	0.277	1
Slc47a1	0.00881986	-0.538221	0.006	0.057	1
Sae1	0.00888219	-0.311011	0.174	0.312	1
Ptgfrn	0.0088958	-1.51477	0.036	0.113	1
Ntm	0.00896831	-0.969556	0.054	0.142	1
Dnm2	0.00901782	-0.828778	0.299	0.426	1
Sigmar1	0.00904613	-0.697553	0.084	0.191	1
Gcsam	0.00905011	-0.287144	0.006	0.057	1
Zar1	0.00905011	-0.284336	0.006	0.057	1
Rbm15b	0.00907914	0.513842	0.024	0.092	1
BC024386	0.00910706	-1.67176	0.228	0.369	1
Tmem250	0.00917614	0.371982	0.934	0.936	1
Arl10	0.00918353	-1.33468	0.108	0.213	1
Arap3	0.0091991	-1.0574	0.749	0.773	1
Ptrh2	0.00923274	-1.91757	0.096	0.199	1
Klhl32	0.0092525	0.501804	0.329	0.199	1
Vegfa	0.0092528	-0.890236	0.024	0.092	1
Rab3il1	0.00937699	-0.415245	0.425	0.574	1
Pmf1	0.00942981	-0.290702	0.293	0.44	1
Arl2	0.00946432	0.932547	0.03	0.106	1
Smox	0.00954683	-0.769527	0.132	0.248	1
Gba1	0.0095906	-1.56252	0.114	0.22	1
Mia3	0.00959828	-1.31137	0.138	0.255	1
Washc5	0.00976696	4.66644	0.09	0.021	1
Acadl	0.00978128	-2.14455	0.042	0.121	1
Atp6v0b	0.00979551	-0.675407	0.533	0.638	1
Prl8a1	0.00979746	0.40731	0.329	0.489	1
H2-K2	0.00980987	2.43182	0.078	0.014	1
Vmn2r52	0.00984913	-0.983487	0.066	0.156	1
Slc25a48	0.00991759	0.799925	0.15	0.057	1
Cox14	0.00992256	-0.921981	0.677	0.723	1
Gnai2	0.0099235	-0.384512	0.569	0.681	1
Dpysl2	0.0100115	-0.206634	0.838	0.879	1
Large1	0.0100154	-1.66435	0.072	0.163	1
Mgat4b	0.0100779	-0.813936	0.138	0.255	1
Hdhd2	0.0100854	-1.07396	0.036	0.113	1
Vps4b	0.0100861	-0.132648	0.132	0.248	1
Rnf31	0.0101377	-1.17446	0.216	0.348	1
Rpl13-ps1	0.0101601	0.801619	0.329	0.206	1
Trbc1	0.0101703	1.17299	0.593	0.496	1
Gbp7	0.0101801	-1.45035	0.042	0.121	1
Olfml3	0.0101818	-0.181316	0.844	0.915	1
Rpl36-ps3	0.0102048	0.719689	0.102	0.028	1
Adam10	0.0102151	-0.246695	0.527	0.674	1
Eri1	0.0102663	-1.33942	0.066	0.156	1
Sncaip	0.0104375	-2.96306	0.048	0.128	1
Fbxo3	0.0104979	-2.019	0.072	0.163	1
Trib1	0.0105095	-1.60207	0.042	0.121	1
Fau	0.0105483	0.667607	0.82	0.809	1
Pdik1l	0.0105933	2.27593	0.114	0.035	1
Skic2	0.0105968	-1.10038	0.06	0.149	1
Entpd1	0.0106572	-0.400854	0.587	0.759	1
Ypel5	0.0106994	-0.0969963	0.479	0.645	1
AI506816	0.0108834	-0.164198	0.605	0.454	1
Nat9	0.0109635	-2.1131	0.03	0.099	1
Zfp260	0.0109955	-0.821713	0.85	0.801	1
Nap1l4	0.0110746	-1.92148	0.072	0.163	1
Cd72	0.0111036	2.85228	0.102	0.028	1
Rfx7	0.0111659	-0.0677302	0.922	0.936	1
Pde3b	0.0112764	-0.799604	0.575	0.695	1
Igflr1	0.0112935	-2.85766	0.018	0.078	1
Pde7a	0.0113698	-0.566124	0.06	0.149	1
Atp5k-ps3	0.0114564	-0.265674	0.03	0.099	1
Ddx52	0.0114566	-0.193806	0.066	0.156	1
Sod1	0.0114592	0.935303	0.389	0.255	1
Rpl27a-ps4	0.0115434	0.576136	0.24	0.128	1
Klhl2	0.0117156	-0.767437	0.102	0.206	1
Fam219b	0.0117414	-0.730233	0.126	0.241	1
Crat	0.0118693	-1.94558	0.054	0.135	1
Tfdp1	0.0118799	-1.89212	0.018	0.078	1
Mmrn2	0.0118876	-0.441078	0.078	0.17	1
Bbs9	0.0119143	-0.89081	0.096	0.199	1
Rps21	0.011952	1.58672	0.425	0.326	1
Cyp2c29	0.0120004	-0.177744	0.018	0.078	1
Ell2	0.0120199	0.776476	0.204	0.099	1
Coro1a	0.0120772	-0.365769	0.425	0.574	1
Rab30	0.012173	0.798282	0.102	0.028	1
Abhd4	0.0123028	-0.68014	0.042	0.121	1
Cables2	0.0123683	-1.81128	0.018	0.078	1
Glul	0.0123733	-0.204075	0.617	0.773	1
Slc17a9	0.0124192	-4.37966	0.06	0.142	1
Sgip1	0.0125787	-0.026723	0.599	0.716	1
Arf6	0.0125903	0.365637	0.09	0.191	1
Adipor2	0.0126322	-1.65781	0.084	0.177	1
Scamp5	0.0126685	-0.851722	0.162	0.277	1
Irf2bpl	0.0126964	-0.966436	0.126	0.234	1
Commd3	0.0127263	-0.189144	0.132	0.248	1
Abhd17a	0.012831	-0.901195	0.03	0.099	1
Khdrbs3	0.012831	-1.29283	0.03	0.099	1
Bnip3l	0.0128513	0.230072	0.192	0.34	1
Psmc3	0.012979	-0.9898	0.168	0.291	1
Atp5pb-ps	0.0130037	-3.1307	0.018	0.078	1
Dpf1	0.0130648	0.705712	0.701	0.61	1
Rps6ka1	0.0131593	-0.720439	0.329	0.461	1
Afap1	0.0134306	1.87279	0.138	0.248	1
Adam22	0.0134995	1.74412	0.749	0.723	1
Zrsr2-ps1	0.0135581	-1.316	0.629	0.702	1
Zfp458	0.0135623	-0.928566	0.066	0.156	1
Eif4ebp2	0.0136221	-0.777741	0.054	0.135	1
Or4k6	0.0136911	-0.0475491	0.275	0.426	1
Foxo1	0.0138048	-0.187492	0.838	0.752	1
H2-Q6	0.0138217	1.97768	0.329	0.213	1
Ppp2r2a	0.0138496	-1.49582	0.18	0.291	1
Prrg2	0.0138701	-4.10585	0.012	0.064	1
Gcnt1	0.0138729	-0.188782	0.323	0.475	1
Ints2	0.0139113	-1.39261	0.204	0.326	1
BC046251	0.0140194	0.405122	0.204	0.106	1
Lama2	0.0140253	-4.00127	0.012	0.064	1
Srpk2	0.0140448	-0.423676	0.269	0.411	1
Tmed5	0.0141394	-0.698316	0.617	0.688	1
Scarf2	0.0141868	4.45365	0.042	0	1
Nup210l	0.0141868	3.10291	0.042	0	1
Pdgfra	0.0141868	1.83034	0.042	0	1
Zfp580	0.0141868	4.94731	0.042	0	1
H2ac14-ps	0.0141868	0.692708	0.042	0	1
Ttc28	0.0143145	-0.802734	0.12	0.227	1
Impdh1	0.0144257	-4.88453	0	0.035	1
Relt	0.0144257	-5.50457	0	0.035	1
Sav1	0.0144257	-2.09767	0	0.035	1
Angel1	0.0144257	-5.00771	0	0.035	1
Aqp4	0.0144257	-1.34072	0	0.035	1
Ccl2	0.0144257	-4.47414	0	0.035	1
Glra3	0.0144257	-1.19703	0	0.035	1
Hoxd11	0.0144257	-1.20402	0	0.035	1
Capn11	0.0144257	-4.37485	0	0.035	1
Ccdc102a	0.0144257	-5.37923	0	0.035	1
Man2c1os	0.0144257	-2.56224	0	0.035	1
Mir690	0.0144257	-1.30689	0	0.035	1
Zfp292	0.0145162	-0.712121	0.168	0.284	1
Eef1a1-ps1	0.0145235	0.325311	0.413	0.312	1
Reg2	0.0146368	-0.0229373	0.371	0.525	1
Or4c105	0.014643	-1.06575	0.174	0.291	1
Mmachc	0.0147206	-0.162431	0.09	0.191	1
Vmn1r191	0.0147377	-0.506764	0.275	0.411	1
Filip1l	0.0147382	-1.71257	0.054	0.135	1
Fbxl3	0.0147732	-0.934495	0.204	0.326	1
Fbxo17	0.0147852	-1.04563	0.06	0.142	1
Spcs3	0.0149811	-1.4844	0.192	0.298	1
Ino80c	0.014983	-2.7956	0.024	0.085	1
Hectd4	0.0149992	0.210346	0.144	0.27	1
Gnb1	0.0150493	-0.928559	0.623	0.688	1
Cand1	0.0150943	-2.71818	0.06	0.142	1
Wdr36	0.0150943	-1.52155	0.06	0.142	1
Dip2b	0.0151342	-0.623409	0.407	0.553	1
Trappc13	0.015149	0.545111	0.293	0.17	1
Trank1	0.0151636	-2.05734	0.054	0.135	1
Plgrkt	0.0151694	-0.659038	0.216	0.333	1
Banp	0.015185	3.46722	0.096	0.028	1
Atp5pb	0.0152211	-0.381337	0.18	0.305	1
Trim26	0.0152311	-0.3275	0.186	0.305	1
Zbtb37	0.0152389	-0.51489	0.347	0.504	1
Rps27rt	0.0152643	0.0924517	0.772	0.759	1
Tbc1d14	0.0152891	-0.873119	0.246	0.355	1
Skint8	0.0153234	1.66252	0.407	0.262	1
Vmn1r198	0.0153803	-0.190659	0.054	0.135	1
Dph1	0.0154027	-1.88707	0.024	0.085	1
Timm22	0.0154471	-0.0190413	0.228	0.121	1
Iscu	0.0154781	-0.320821	0.359	0.532	1
Rps8	0.0154857	0.745552	0.527	0.411	1
Ttc3	0.0155256	1.07902	0.365	0.518	1
Plscr2	0.0155678	-0.794037	0.216	0.34	1
Elmo1	0.0156067	-0.129777	0.521	0.66	1
Or51a42	0.0156857	-0.279832	0.269	0.404	1
Gfus	0.0156962	-1.55703	0.24	0.362	1
Pyroxd1	0.0157105	-1.18086	0.054	0.135	1
Gtf2i	0.0157126	-0.820619	0.281	0.411	1
Ddx18	0.0157131	2.32628	0.138	0.057	1
Stab1	0.0157355	-0.228644	0.629	0.709	1
Cdc42ep2	0.0157686	-0.65029	0.335	0.482	1
H2ac19	0.0158359	-0.796026	0.012	0.064	1
Kif18a	0.0159564	0.341222	0.263	0.39	1
Fgfrl1	0.0159647	-5.0735	0.006	0.05	1
Setdb2	0.0159647	-4.17578	0.006	0.05	1
Cacna2d3	0.0159867	-1.07895	0.042	0.113	1
Iffo1	0.0160306	-1.46107	0.497	0.596	1
Elavl4	0.0161698	-8.50571	0.006	0.05	1
Or2f1	0.0161698	-1.32189	0.006	0.05	1
Pex5	0.0161894	3.10876	0.084	0.021	1
Usp24	0.0162075	-0.741656	0.156	0.27	1
Zfp184	0.0163608	-0.930066	0.042	0.113	1
H2-K1	0.016371	0.480449	0.784	0.702	1
Decr1	0.0164138	-2.76121	0.072	0.156	1
Ccdc71	0.0164763	-1.45624	0.054	0.128	1
Sema4g	0.0165609	-0.351232	0.162	0.277	1
Fgf1	0.0167242	0.271561	0.024	0.085	1
Junb	0.0167623	-0.340825	0.21	0.348	1
Ncbp2as2	0.016915	-1.79749	0.084	0.17	1
Tmx4	0.0170013	0.508816	0.263	0.39	1
Sh3bp5	0.0170134	-2.78964	0.006	0.05	1
Gramd4	0.0170134	-2.50282	0.006	0.05	1
Ist1	0.0170288	0.921718	0.515	0.426	1
Rpl29	0.0170839	-0.0712168	0.335	0.227	1
Ighj4	0.0171863	-1.26497	0.024	0.085	1
Ubqln4	0.0172303	-1.89369	0.006	0.05	1
Cwc27	0.0172303	-1.86179	0.006	0.05	1
Zfp781b	0.0172303	-1.07662	0.006	0.05	1
Rab3gap1	0.0172424	-1.61681	0.581	0.73	1
Or8b39	0.0174365	1.27711	0.743	0.716	1
Slain2	0.0174936	1.14873	0.168	0.078	1
BE692007	0.0174936	1.10659	0.168	0.078	1
Myg1	0.0175399	-0.63393	0.06	0.142	1
G3bp2	0.01756	-0.57059	0.377	0.496	1
Creg1	0.0176439	-0.441454	0.419	0.56	1
Ppp1r17	0.0176596	-0.334436	0.024	0.085	1
Txndc17	0.017664	-1.45347	0.042	0.113	1
Ccl3	0.0176974	1.15925	0.036	0.106	1
Snhg20	0.0177308	-0.327456	0.144	0.255	1
Rpl30	0.0177789	0.441662	0.569	0.454	1
G3bp1	0.0179359	-1.23537	0.216	0.326	1
Tax1bp3	0.0180318	-0.257936	0.24	0.369	1
Senp8	0.0180723	-0.436125	0.042	0.113	1
Mgme1	0.0181443	-0.484887	0.024	0.085	1
Rnf40	0.0181443	-0.717676	0.024	0.085	1
Casp6	0.0182644	-0.636831	0.06	0.142	1
Mettl8	0.0182674	-1.88789	0.102	0.199	1
Rigi	0.0182842	0.00918394	0.437	0.56	1
Wdr11	0.0183282	-2.28982	0.054	0.128	1
Chmp2a	0.0183691	-1.58721	0.144	0.248	1
Platr9	0.0183771	-1.1872	0.114	0.213	1
Smu1	0.0184243	-0.733339	0.246	0.355	1
Zc3hc1	0.0185265	-2.83332	0.491	0.582	1
Cmpk1	0.0185526	-1.58389	0.132	0.234	1
Sirt2	0.0185614	0.0216072	0.257	0.383	1
Or8b53	0.0186925	-0.0357871	0.204	0.333	1
Bltp3a	0.0187566	-1.35212	0.084	0.17	1
Vmn1r-ps47	0.0187566	-1.71146	0.084	0.17	1
Tub	0.0188881	-0.3638	0.06	0.142	1
Txnl4b	0.0189333	0.332091	0.808	0.752	1
Smc3	0.0190247	0.706052	0.084	0.177	1
Slc35b2	0.0190382	-0.818891	0.132	0.234	1
Sgk1	0.0190931	-0.398304	0.269	0.397	1
Rin2	0.0192264	-0.885081	0.353	0.461	1
Lrba	0.0192846	-0.580358	0.305	0.44	1
Lrp1	0.0193344	-0.469763	0.491	0.624	1
Elfn1	0.0193472	-0.387478	0.042	0.113	1
Pex1	0.0194985	0.13786	0.293	0.418	1
Myrf	0.019523	-1.97464	0.138	0.234	1
Acin1	0.0195341	-0.723031	0.335	0.461	1
Vmn1r81	0.0196125	0.171785	0.868	0.766	1
Ivns1abp	0.0196545	-0.345777	0.749	0.837	1
Or4k5	0.0196719	1.44853	0.425	0.326	1
Colgalt1	0.0196828	-1.16275	0.18	0.291	1
Slc33a1	0.0199738	-2.04845	0.06	0.135	1
Rfx5	0.0200087	-2.94737	0.018	0.071	1
Arpc2	0.020051	-0.182655	0.425	0.574	1
Nanos1	0.0200596	1.31035	0.772	0.759	1
Tpst2	0.0200719	-0.58912	0.317	0.44	1
Slc35b4	0.0200782	-0.937947	0.078	0.163	1
Pdgfb	0.0200925	-0.824773	0.204	0.326	1
Osbpl7	0.0201213	0.586513	0.162	0.27	1
Smn1	0.0202445	-1.71886	0.03	0.092	1
Eef2-ps2	0.0202508	-0.565416	0.09	0.177	1
Cyfip1	0.0202637	-0.504184	0.713	0.844	1
Evi5l	0.0202687	4.36635	0.054	0.007	1
Elp3	0.0202687	6.32158	0.054	0.007	1
Mef2c	0.0203342	-0.464712	0.539	0.688	1
Tnni2	0.0204052	-3.76063	0.018	0.071	1
Prex1	0.0204536	-0.730216	0.371	0.504	1
Cd37	0.0204573	-0.251636	0.395	0.574	1
Gpr84	0.0205717	-0.953434	0.216	0.326	1
Utp23	0.0205799	-0.638121	0.311	0.426	1
Ube2n	0.020589	-2.17292	0.174	0.284	1
Yaf2	0.0206061	-3.0126	0.018	0.071	1
Slc35e3	0.0206061	-3.51762	0.018	0.071	1
Dnajc15	0.0206999	-0.921669	0.042	0.113	1
Ube3a	0.0207086	0.0136776	0.293	0.418	1
Adamts15	0.0207242	2.41154	0.054	0.007	1
Slc25a36	0.02073	-0.363385	0.892	0.844	1
Tmprss11a	0.0208009	-0.0723483	0.323	0.206	1
Ncapd3	0.0208522	0.450357	0.174	0.277	1
Pfn1	0.0208548	-0.375258	0.605	0.702	1
Atp2b4	0.0208856	1.06524	0.323	0.511	1
Ankub1	0.0209097	-0.727452	0.132	0.241	1
Cul2	0.0209353	-0.786747	0.03	0.092	1
Ogdhl	0.0209382	-2.78837	0.06	0.135	1
Endov	0.0209611	1.48944	0.144	0.262	1
Errfi1	0.0210129	-2.01379	0.018	0.071	1
Cisd2	0.0211078	-0.346184	0.096	0.191	1
Sag	0.0211164	-0.209674	0.569	0.667	1
Gbp2	0.0212189	-2.98121	0.018	0.071	1
Vcp	0.0212587	-1.27853	0.222	0.326	1
Zfp811	0.021309	-1.13664	0.132	0.234	1
Sass6	0.0213225	-0.93454	0.808	0.78	1
Prim2	0.021346	0.57581	0.425	0.56	1
Mrpl44	0.0214242	2.51058	0.054	0.007	1
Tmem9	0.0214267	-1.67758	0.018	0.071	1
Sgsh	0.0215074	-4.62446	0.114	0.206	1
Pex3	0.0216542	-0.712058	0.084	0.17	1
Haus3	0.0218476	-1.88287	0.018	0.071	1
Oxsm	0.0219033	-1.10491	0.192	0.305	1
Ndufb10	0.0219111	-0.80332	0.216	0.319	1
Dusp23	0.0219388	-0.277344	0.234	0.355	1
Mat2b	0.0219516	-0.657226	0.156	0.255	1
Ldhb-ps	0.0219558	-1.81116	0.102	0.184	1
Ckb	0.0219709	-0.347021	0.401	0.539	1
Fli1	0.0219898	-0.771827	0.485	0.589	1
St6gal1	0.0220008	-0.853842	0.078	0.163	1
Txlnb	0.0220898	2.54316	0.06	0.135	1
Tpd52l2	0.0220973	-0.925843	0.126	0.234	1
Vps54	0.0221425	0.154759	0.874	0.773	1
Mark4	0.0221937	-0.175116	0.03	0.092	1
Rnf26rt	0.0222376	-1.1741	0.82	0.773	1
Ski	0.0222429	-0.109232	0.329	0.475	1
Inpp1	0.0222678	-2.8597	0.269	0.376	1
Hmgn3	0.0222757	-1.21765	0.018	0.071	1
Anxa7	0.0223033	-1.05273	0.144	0.248	1
Syngr2	0.0223082	-0.467758	0.383	0.504	1
Pdp2	0.022487	-0.0672559	0.533	0.397	1
Ung	0.022602	0.112761	0.234	0.135	1
Trip4	0.0226502	-0.198756	0.24	0.369	1
Rad51b	0.0227111	4.71393	0.066	0.014	1
Repin1	0.0227528	-0.869719	0.03	0.092	1
Aspscr1	0.02277	-0.536504	0.162	0.27	1
Cct8	0.0227735	-0.98835	0.18	0.305	1
Vsnl1	0.0228961	-0.332468	0.048	0.121	1
Erg	0.0228975	-0.279424	0.054	0.128	1
Ttc38	0.0229893	-2.75459	0.138	0.227	1
Mzt2	0.0231076	-1.05937	0.084	0.17	1
Fhip2a	0.0231323	-1.01319	0.03	0.092	1
Rps13-ps2	0.0233411	2.1215	0.168	0.085	1
Zfp235	0.0233697	-0.955755	0.078	0.163	1
Ptgs1	0.0233739	-0.0948096	0.563	0.723	1
Satb2	0.0233779	0.119235	0.066	0.014	1
Gjc3	0.0234075	-1.09453	0.377	0.518	1
Ovca2	0.0234173	-2.90251	0.042	0.106	1
Kif20a	0.023422	2.71841	0.036	0	1
Ebf2	0.023422	2.0202	0.036	0	1
Mtmr11	0.023422	3.47663	0.036	0	1
Or5ae1	0.023422	-0.0255709	0.036	0	1
Mir6240	0.023422	-0.117348	0.036	0	1
Rps15a-ps2	0.023422	-0.0855586	0.036	0	1
Ermardl1	0.023422	6.93155	0.036	0	1
Or52n2c	0.0234775	-1.23933	0.036	0.099	1
Coro7	0.0234811	0.192032	0.814	0.745	1
Taok2	0.0235366	-1.63582	0.246	0.355	1
Invs	0.0235918	-0.13966	0.216	0.319	1
Gon7	0.0237249	-0.657583	0.407	0.504	1
Lca5l	0.0237457	-1.02194	0.12	0.213	1
Rps10-ps1	0.0237887	0.0339681	0.09	0.028	1
Spry2	0.0238627	0.213503	0.335	0.234	1
Srp14	0.0238923	-1.29453	0.15	0.255	1
Or8g4	0.0238923	-0.354157	0.15	0.255	1
Gpr37	0.0239523	-0.151183	0.287	0.418	1
Sult2a8	0.0240618	0.427306	0.066	0.014	1
Rpl31-ps13	0.0240618	0.122563	0.066	0.014	1
Rps12l1	0.0241414	-0.816219	0.401	0.284	1
Wwc2	0.0241839	0.102158	0.054	0.128	1
Wapl	0.0242071	-0.507257	0.509	0.61	1
Prkaca	0.0242451	-0.83926	0.072	0.156	1
Ddx39b	0.0242645	-0.413325	0.263	0.404	1
Rrp1	0.0243911	-0.842817	0.144	0.241	1
Mrps10	0.0244243	-1.27163	0.234	0.348	1
Dbr1	0.0245272	2.99753	0.066	0.014	1
Nrros	0.0246076	-0.299792	0.533	0.631	1
Limch1	0.0248253	1.21004	0.078	0.021	1
Taok1	0.024982	-0.470458	0.234	0.355	1
Vmn1r167	0.0249925	-0.355145	0.036	0.099	1
Rpl18a	0.0250515	0.600469	0.82	0.83	1
Nucks1	0.0251215	1.04257	0.251	0.149	1
Dnajc19	0.0251567	-0.685905	0.228	0.121	1
Dennd2a	0.0252546	-0.72284	0.419	0.56	1
Pals1	0.0253113	-0.551975	0.072	0.149	1
Atg5	0.0253546	-0.212089	0.066	0.149	1
Zfp983	0.0253552	-1.3975	0.066	0.142	1
Rpl37rt	0.0253644	0.0924589	0.707	0.631	1
Rbm18	0.0254001	0.162569	0.24	0.348	1
Or5p78	0.0254101	-0.857807	0.078	0.163	1
Ten1	0.0254293	-1.47133	0.174	0.27	1
Zbed5-ps	0.0254396	-1.09473	0.15	0.248	1
Kcnq5	0.0255324	1.54515	0.054	0.128	1
Zfp91	0.0256462	-0.288724	0.09	0.177	1
Uckl1os	0.0256539	-0.864694	0.012	0.057	1
Stxbp4	0.0256554	-0.346486	0.389	0.504	1
P2ry1	0.0257233	-0.731454	0.138	0.234	1
Tubb5	0.0258282	-0.220641	0.473	0.631	1
Mfsd2b	0.025939	-0.454958	0.096	0.184	1
Jam2	0.0260861	-0.555386	0.204	0.312	1
Papola	0.0261187	0.546946	0.216	0.333	1
Or10h1	0.0261435	0.503833	0.078	0.021	1
Capns1	0.0261639	-1.3761	0.132	0.227	1
Cep104	0.0262127	-3.80511	0.012	0.057	1
Rnf216	0.0262381	-1.12627	0.144	0.241	1
Dctn5	0.0262718	-0.953042	0.21	0.319	1
Il6st	0.0263369	-0.0909302	0.383	0.525	1
Lsm14b	0.0263567	-2.5707	0.024	0.078	1
Tnfsf12	0.026369	1.61798	0.078	0.021	1
Akap9	0.026431	-0.359976	0.293	0.418	1
Rpl13-ps3	0.0264355	0.263622	0.222	0.128	1
Fkbp8	0.0264888	-0.548984	0.347	0.475	1
Rgs10	0.0266364	-0.413202	0.629	0.752	1
Ep400	0.0266557	-0.773807	0.204	0.312	1
Tpm3-rs7	0.026718	-0.305055	0.234	0.34	1
Tunar	0.0267529	-0.379587	0.15	0.262	1
Polr1c	0.0267749	-2.04226	0.042	0.106	1
Numb	0.0268205	-0.254226	0.389	0.532	1
Atxn7	0.0269185	-1.28931	0.072	0.149	1
Gstz1	0.0269346	0.0262289	0.162	0.27	1
Gabpa	0.0269731	-1.88919	0.042	0.106	1
Or9r7	0.0270556	1.5748	0.078	0.021	1
Chaf1a	0.0270706	-2.97413	0.012	0.057	1
Dph7	0.0270706	-2.84433	0.012	0.057	1
Fam13c	0.0270706	-3.08041	0.012	0.057	1
Icam1	0.0270992	-0.302534	0.407	0.525	1
Tspyl1	0.0271406	-1.75875	0.144	0.241	1
Mrfap1	0.0271636	-0.152875	0.305	0.44	1
Axdnd1	0.0271823	-0.17893	0.066	0.142	1
Ndufc2	0.0271913	-1.06318	0.18	0.291	1
Aim2	0.0272729	-0.227099	0.299	0.418	1
Mymk	0.0273619	-2.24167	0.012	0.057	1
Myadml2	0.0273619	-2.38233	0.012	0.057	1
Hipk4	0.0273619	-1.03898	0.012	0.057	1
Otud1	0.0273619	-1.85203	0.012	0.057	1
Dcn	0.0273624	-1.61074	0.048	0.113	1
Zcchc24	0.0274233	-0.70485	0.036	0.099	1
Pigk	0.0274356	-2.62493	0.168	0.262	1
Sh3glb2	0.0275563	-3.05547	0.048	0.113	1
Gpsm3	0.0275816	-1.35251	0.156	0.255	1
Coq6	0.0276559	-2.17506	0.012	0.057	1
Siglech	0.0277427	-0.239466	0.88	0.929	1
A2ml1	0.0279237	-0.465809	0.24	0.348	1
Xrcc6	0.0279477	-1.81023	0.048	0.113	1
BC043934	0.0279526	0.780977	0.012	0.057	1
Ap5s1	0.0279526	-1.93172	0.012	0.057	1
Vmn1r29	0.0280368	-0.724573	0.168	0.27	1
Macc1	0.0280462	-0.382457	0.132	0.227	1
Ighmbp2	0.0281756	-2.80628	0.096	0.177	1
Vsx2	0.0281888	-1.23001	0.042	0.106	1
Fads1	0.028226	-1.00952	0.066	0.142	1
Fmo1	0.0282383	-0.655447	0.287	0.411	1
Dennd6b	0.0282521	0.0201061	0.012	0.057	1
Ppif	0.0282521	-1.79331	0.012	0.057	1
Ndst3	0.0282521	-0.554077	0.012	0.057	1
Rrp1b	0.0283478	-0.820433	0.126	0.22	1
Ap3s1	0.0283959	-1.72568	0.042	0.106	1
Itih5	0.0284699	-1.10968	0.078	0.156	1
Gtf2h5	0.0284999	-0.52055	0.168	0.277	1
Fez2	0.0285929	-0.248288	0.126	0.227	1
Fam184a	0.0286044	-1.0325	0.042	0.106	1
Timm10b	0.028628	-0.285149	0.174	0.277	1
Sin3b	0.0286291	-1.29203	0.174	0.27	1
Tpbpa	0.0286409	-0.159814	0.234	0.362	1
Lrrcc1	0.028854	0.556729	0.132	0.057	1
Nfe2l1	0.0288963	-1.60079	0.06	0.135	1
Cd247	0.0289636	-2.56393	0	0.028	1
Rarres2	0.0289636	-4.1268	0	0.028	1
Irf4	0.0289636	-5.66269	0	0.028	1
Nt5el	0.0289636	-2.44648	0	0.028	1
Enpp2	0.0289636	-3.0692	0	0.028	1
Sidt1	0.0289636	-1.15579	0	0.028	1
Cryz	0.0289636	-2.59708	0	0.028	1
Abcg3	0.0289636	-3.50037	0	0.028	1
Col1a2	0.0289636	-0.304866	0	0.028	1
Batf	0.0289636	-2.92688	0	0.028	1
Parm1	0.0289636	-1.92574	0	0.028	1
Slc30a1	0.0289636	-2.26985	0	0.028	1
Scarf1	0.0289636	-3.8644	0	0.028	1
Bub1b	0.0289636	-3.84276	0	0.028	1
Cdh12	0.0289636	-0.542039	0	0.028	1
Rnf227	0.0289636	-4.00178	0	0.028	1
Smarca5-ps	0.0289636	-0.547261	0	0.028	1
Cox6c2	0.0289636	-0.500758	0	0.028	1
Cyp2d9	0.0289636	-1.33621	0	0.028	1
Stxbp3-ps	0.0289636	-0.459938	0	0.028	1
Mup14	0.0289636	-1.87968	0	0.028	1
Dcdc2b	0.0289636	-4.22533	0	0.028	1
Tlr5	0.0289636	-3.21299	0	0.028	1
Pramel45	0.0289636	-1.42254	0	0.028	1
Pramel44	0.0289636	-3.53139	0	0.028	1
Fignl2	0.0289636	-3.9687	0	0.028	1
Kat6b-ps1	0.0289636	-0.760903	0	0.028	1
Scarb2	0.0289824	-0.0434239	0.323	0.454	1
Or1e35	0.0290329	-1.1131	0.024	0.078	1
Mcmbp	0.0291423	0.215572	0.365	0.489	1
Wwp2	0.0291518	-1.41736	0.078	0.156	1
Commd8	0.0292011	-0.851126	0.473	0.603	1
Ncoa3	0.0293403	-0.518669	0.527	0.624	1
Slc37a1	0.0293667	-0.700384	0.257	0.348	1
Gins2	0.0294514	-1.80269	0.042	0.106	1
Cd300lg	0.0294778	-0.570107	0.012	0.057	1
Mbd3	0.0294871	-0.615018	0.066	0.142	1
Snrpd3	0.0296411	-0.433923	0.114	0.206	1
Lemd2	0.0296733	-0.494898	0.072	0.149	1
Arid3a	0.0297118	-2.00443	0.102	0.184	1
Nudcd3	0.0297402	-0.0911317	0.168	0.284	1
Tmem259	0.02981	-0.335982	0.251	0.376	1
Slc4a7	0.0298563	0.351347	0.293	0.454	1
Aldh7a1	0.0299333	-2.64352	0.03	0.085	1
Glrx3	0.0299853	0.813676	0.251	0.149	1
Gtpbp8	0.0300625	-1.44397	0.024	0.078	1
Fmnl3	0.030093	-0.627131	0.21	0.319	1
Aldh4a1	0.0301076	0.215899	0.012	0.057	1
Serinc3	0.0301099	-0.21344	0.922	0.965	1
Alpk2	0.0301402	-0.671894	0.778	0.858	1
Adap2os	0.0301507	-0.310496	0.772	0.844	1
Prr5	0.0303247	-2.21613	0.024	0.078	1
Mir1946a	0.0303247	-0.552206	0.024	0.078	1
Ube2f	0.0303509	-0.0101024	0.144	0.248	1
Cltc	0.0304401	-0.63013	0.551	0.645	1
Cacna1e	0.0304768	0.782	0.341	0.447	1
C5ar2	0.0305466	-0.413338	0.359	0.504	1
Or51k2	0.0305889	-0.319838	0.024	0.078	1
Fermt3	0.0306139	-0.209419	0.545	0.688	1
Tada3	0.0306195	-1.18144	0.18	0.284	1
Sh2d4a	0.0306523	1.21903	0.186	0.099	1
Prdx5	0.0307241	-0.688384	0.234	0.34	1
Pwwp2a	0.0307241	-0.705018	0.234	0.34	1
Rpl21-ps8	0.0307624	-0.370813	0.102	0.035	1
Pptc7	0.0308241	-0.863405	0.048	0.113	1
Plekhm3	0.0308321	-0.744797	0.216	0.319	1
Plekho1	0.0309693	0.0373594	0.365	0.518	1
Arih1	0.0310751	-1.19344	0.09	0.17	1
Scrn3	0.0311	0.511315	0.078	0.156	1
Eef1a1	0.0311097	0.186838	0.91	0.915	1
Ccl4	0.0312387	-4.11562	0.006	0.043	1
Snapc5	0.0312551	-1.41208	0.048	0.113	1
Ighj1	0.0312551	-1.18479	0.048	0.113	1
Jmjd1c	0.0313672	-0.727709	0.389	0.532	1
Nrip2	0.0314116	-0.363485	0.15	0.255	1
Zfp125	0.0314597	0.740385	0.12	0.213	1
Ift56	0.0315152	-2.06408	0.138	0.227	1
Apba1	0.0316935	-2.44897	0.03	0.085	1
Rps3a2	0.0317305	4.79059	0.186	0.106	1
Recql	0.0318842	-1.43189	0.269	0.39	1
Plod1	0.031901	-0.744215	0.335	0.433	1
Lrrc9	0.0320273	-2.93869	0.006	0.043	1
Kansl2	0.0321	-0.283615	0.096	0.184	1
Rab37	0.0321338	-0.796954	0.108	0.191	1
Rps14	0.0321452	-0.196146	0.677	0.61	1
Elovl6	0.0321543	2.14394	0.168	0.085	1
Ndufaf7	0.0321768	-0.309453	0.281	0.404	1
Abl1	0.0321866	-1.11333	0.389	0.496	1
Kdm3b	0.0322088	-0.5958	0.431	0.61	1
Fuca1	0.0322569	-1.06851	0.449	0.582	1
Clcn3	0.0323215	-0.652309	0.311	0.44	1
Pdp1	0.032428	-5.25401	0.006	0.043	1
Pcdhga6	0.032428	-1.23851	0.006	0.043	1
Nup54	0.0324572	-1.95366	0.06	0.128	1
Ttc1	0.0324663	0.096922	0.12	0.22	1
Tmem160	0.0324817	-0.324156	0.078	0.163	1
Ly6h	0.0327893	-1.07567	0.126	0.213	1
Rpl36	0.0328172	0.6828	0.545	0.496	1
Fbxw20	0.0328329	-1.10638	0.006	0.043	1
Rn7s6	0.0328329	-1.19385	0.006	0.043	1
Eml4	0.0328921	-0.0442175	0.174	0.27	1
Nsd1	0.0328965	1.26139	0.617	0.525	1
Deptor	0.0329213	-1.09072	0.377	0.489	1
Slc36a4	0.0330587	0.635164	0.042	0.106	1
Cmtm7	0.0330908	-0.439451	0.437	0.567	1
Hmgb1-ps6	0.0331403	0.90637	0.048	0.007	1
Arpin	0.0332422	-0.392896	0.006	0.043	1
Mapk11	0.0332422	-1.5637	0.006	0.043	1
Rnf222	0.033272	-1.0452	0.03	0.085	1
Oxr1	0.0333294	-0.716558	0.096	0.184	1
Actb	0.0334456	-0.14703	0.988	0.979	1
Cyp2r1	0.0335051	4.32609	0.048	0.007	1
Cers6	0.0335416	-1.21172	0.03	0.085	1
Mllt10	0.0336364	-2.23462	0.09	0.163	1
Dusp1	0.0336558	-0.709851	0.006	0.043	1
Lamc1	0.0336558	-1.07935	0.006	0.043	1
Kcnk10	0.0336558	-0.32051	0.006	0.043	1
Zfp119a	0.0336558	-1.68375	0.006	0.043	1
Rbm22	0.0336761	0.909651	0.186	0.099	1
Tln2	0.0337247	-0.537131	0.401	0.504	1
Edf1	0.0337366	-0.839213	0.12	0.213	1
Cib1	0.0337733	-0.843795	0.09	0.17	1
Rc3h2	0.0338038	-0.234928	0.407	0.504	1
Rpl31-ps16	0.0338733	0.26186	0.048	0.007	1
Ndufaf4	0.0338772	-0.867194	0.06	0.135	1
Golph3l	0.0340801	1.89303	0.096	0.035	1
Csmd2	0.0343427	0.543568	0.832	0.809	1
Lurap1	0.0343614	-1.95947	0.03	0.085	1
Nckap5	0.0343626	-2.08652	0.138	0.234	1
Stip1	0.0343943	-0.826333	0.066	0.142	1
Lsm4	0.0344191	-0.557114	0.048	0.113	1
Uchl3	0.0346023	-1.57032	0.06	0.128	1
H2ax	0.0346202	3.53307	0.048	0.007	1
Abraxas2	0.0346467	-0.14769	0.24	0.355	1
Tpt1	0.0346479	-0.102056	0.701	0.61	1
Slc25a19	0.0347386	0.562514	0.06	0.135	1
Efhd2	0.0348299	-0.622064	0.305	0.426	1
Polr2d	0.0349174	-1.41348	0.03	0.085	1
Zfp991	0.0349962	1.03161	0.281	0.184	1
Mir6236	0.0350747	1.41364	0.216	0.128	1
Nbeal1	0.0350841	0.885757	0.443	0.305	1
Fam219a	0.0351763	1.33208	0.126	0.057	1
Isca2	0.0352429	-0.522864	0.132	0.227	1
Guca1b	0.0353811	2.51096	0.048	0.007	1
Cds1	0.0354117	-0.355345	0.132	0.227	1
Extl3	0.0354791	-0.178743	0.21	0.326	1
Crebl2	0.0355019	-0.948543	0.186	0.284	1
Acvr1	0.0356136	-1.36219	0.048	0.113	1
Sdc3	0.0357156	0.922199	0.138	0.064	1
Auts2	0.0357172	-0.375214	0.329	0.454	1
Numa1	0.0357231	-0.193275	0.204	0.319	1
Jkamp	0.0357299	-0.523384	0.299	0.397	1
Men1	0.0357668	1.70184	0.048	0.007	1
Mir3064	0.0357668	1.17275	0.048	0.007	1
Cd300c2	0.0359065	0.730647	0.539	0.447	1
Prep	0.0359356	-0.932348	0.114	0.199	1
Tagln2	0.0359672	-2.82084	0.036	0.092	1
Pnrc1	0.0359756	-0.414048	0.12	0.213	1
Lrch4	0.0360768	-0.821503	0.198	0.291	1
Klhdc8b	0.03609	-1.85229	0.192	0.284	1
Mrps27	0.0361347	-3.67212	0.018	0.064	1
Syt17	0.0362049	-0.966912	0.234	0.333	1
Crlf3	0.0362291	-0.531678	0.383	0.496	1
Anapc16	0.036268	-0.176541	0.766	0.66	1
Snx2	0.0363136	-0.0383515	0.222	0.34	1
Gnai3	0.0363612	-0.839558	0.078	0.156	1
Fcrl1	0.0364002	-1.01086	0.084	0.163	1
Zfp605	0.0366745	-1.37037	0.066	0.135	1
Zmpste24	0.036677	-0.203114	0.096	0.184	1
Trim2	0.0366806	-0.67668	0.204	0.305	1
Arl8b	0.036722	-1.72525	0.156	0.241	1
Npy1r	0.0367586	-1.09795	0.09	0.163	1
Srm	0.0368433	-0.328225	0.048	0.113	1
Nexn	0.0369244	-0.0937955	0.03	0.085	1
Sarm1	0.0369381	4.37496	0.084	0.028	1
Notch2	0.0370725	-0.0350653	0.557	0.681	1
Sod2	0.0370802	-0.607699	0.275	0.383	1
Tmem38b	0.037219	-1.23388	0.03	0.085	1
Limk2	0.0372551	-1.40654	0.293	0.383	1
Or52a20	0.0372626	2.12126	0.293	0.206	1
Btf3-ps1	0.0373424	3.7102	0.06	0.014	1
Cflar	0.0374015	-0.517404	0.659	0.738	1
Uncx	0.0374361	0.531721	0.126	0.057	1
Kdsr	0.037455	-0.718751	0.383	0.468	1
Tsfm	0.0374765	0.449113	0.09	0.17	1
Fcer2a	0.0374765	2.8758	0.162	0.085	1
Mrpl38	0.0375156	-0.25813	0.03	0.085	1
Per3	0.0375371	-1.48052	0.246	0.355	1
Fryl	0.0377377	-0.3827	0.144	0.241	1
Pan3	0.0378068	0.0254412	0.587	0.73	1
Bpnt2	0.0378119	-1.66042	0.066	0.135	1
Cacna1b	0.0378704	-1.88814	0.018	0.064	1
Rubcn	0.0380156	-1.67401	0.072	0.142	1
Mif-ps6	0.0380968	0.126882	0.084	0.028	1
Slc39a6	0.0382039	-2.21131	0.036	0.092	1
Tradd	0.0382259	-2.15841	0.018	0.064	1
Flt1	0.0383348	-1.00399	0.186	0.284	1
Ing4	0.0383469	-1.01711	0.503	0.61	1
Pcsk6	0.0383913	0.172285	0.084	0.028	1
Cyb5r4	0.038527	-0.931211	0.509	0.582	1
Limd2	0.0385717	-0.418479	0.353	0.468	1
Ippk	0.0385842	-2.67941	0.018	0.064	1
Ifit1	0.0385842	-0.554764	0.018	0.064	1
Rps18-ps1	0.0385902	0.509359	0.228	0.135	1
H2-Q5	0.0386351	0.419671	0.222	0.135	1
Ripor1	0.0387645	1.60108	0.06	0.014	1
Klhl42	0.0387645	2.9535	0.06	0.014	1
Rab27b	0.0389041	-0.0822615	0.12	0.213	1
Angptl2	0.0389099	3.05817	0.03	0	1
Twsg1	0.0389099	4.29761	0.03	0	1
Atp6v1g2	0.0389099	4.17341	0.03	0	1
Gpatch4	0.0389099	4.79275	0.03	0	1
Echdc2	0.0389099	1.34747	0.03	0	1
Rgs12	0.0389099	3.61307	0.03	0	1
Clec2d	0.0389099	1.51775	0.03	0	1
Tbx6	0.0389099	4.06977	0.03	0	1
Wnk4	0.0389099	4.33778	0.03	0	1
Abi3bp	0.0389099	1.36228	0.03	0	1
Simc1	0.0389099	1.70411	0.03	0	1
Dusp28	0.0389099	4.85777	0.03	0	1
Cenpj	0.0389099	4.13306	0.03	0	1
Rpl36a-ps3	0.0389099	1.2994	0.03	0	1
Efcab7	0.0389099	1.31342	0.03	0	1
Or8g2	0.0389099	2.54572	0.03	0	1
Tcf24	0.0389099	3.54584	0.03	0	1
Nudc-ps1	0.0389099	1.14104	0.03	0	1
Rpl19-ps5	0.0389099	-0.101405	0.03	0	1
Shld3	0.0389099	4.44731	0.03	0	1
AK157302	0.0389454	-1.89722	0.018	0.064	1
Or14j2	0.0389454	-0.735183	0.018	0.064	1
Carf	0.0390109	-0.581811	0.563	0.652	1
Nom1	0.0390369	-0.337641	0.569	0.667	1
Atp5if1	0.0391188	-0.216753	0.287	0.418	1
Capzb	0.0392092	-0.302768	0.467	0.574	1
Tpr	0.0392661	1.15292	0.311	0.206	1
Ntrk2	0.0392682	1.15131	0.269	0.177	1
Marf1	0.0394605	1.02674	0.677	0.553	1
Rpl30-ps1	0.0394926	0.705541	0.06	0.014	1
Pnp	0.0396534	0.0657082	0.341	0.475	1
Gnb2	0.0396561	-0.917877	0.246	0.348	1
Trem5	0.0396765	-0.979857	0.018	0.064	1
Faap20	0.0396765	-1.47718	0.018	0.064	1
Or52p1	0.0397636	0.0450724	0.329	0.454	1
Cdk13	0.0398753	-0.177997	0.18	0.277	1
Sema4c	0.0398927	1.50533	0.084	0.028	1
Atp5mf	0.039947	-0.270403	0.21	0.305	1
Nectin3	0.0400463	-0.280216	0.018	0.064	1
Fdx2	0.0400463	-1.23572	0.018	0.064	1
Calm1	0.0400807	-0.550251	0.419	0.546	1
Ndufa6	0.0401073	1.00273	0.341	0.262	1
Fbxw5	0.0401144	1.26083	0.144	0.071	1
Med12l	0.0401369	0.44695	0.431	0.603	1
Cdk5rap3	0.0401769	-1.58811	0.066	0.135	1
Sqle	0.0401769	-2.19276	0.066	0.135	1
Magoh	0.0401769	-1.69967	0.066	0.135	1
Heatr3	0.0401769	-1.82449	0.066	0.135	1
Hps3	0.0401922	-0.675722	0.347	0.461	1
Bcat2	0.0402103	-0.89018	0.198	0.298	1
Zfyve9	0.040257	-1.81923	0.036	0.092	1
Sorbs2os	0.040257	-1.11244	0.036	0.092	1
Psmd7	0.0403174	0.476285	0.132	0.234	1
Pard3b	0.0403952	-1.05742	0.18	0.27	1
Tssc4	0.0404864	1.79655	0.072	0.021	1
Chmp2b	0.0405578	-1.65187	0.036	0.092	1
Rcor3	0.0405923	-2.44226	0.15	0.241	1
Epha5	0.0406094	4.77916	0.269	0.383	1
Hyi	0.0407963	-0.980897	0.054	0.121	1
Uba3	0.0408175	-0.71042	0.126	0.213	1
Wdr77	0.041047	-3.27535	0.102	0.177	1
Zfp663	0.0411126	-0.887647	0.084	0.163	1
Zfand2b	0.0411735	-0.7728	0.018	0.064	1
Sephs1	0.0411735	-1.03552	0.018	0.064	1
Trpv3	0.0411735	-0.440179	0.018	0.064	1
Rbm11	0.0412418	-0.68736	0.156	0.248	1
Selenow	0.0413401	2.25722	0.156	0.085	1
Lrrc75b	0.041364	0.468362	0.06	0.014	1
Cyp11b1	0.0414716	-0.201507	0.036	0.092	1
Dpm3	0.0416553	-0.977489	0.066	0.135	1
Gabpb1	0.041778	-1.17293	0.06	0.128	1
Ccdc106	0.0417801	-1.19327	0.036	0.092	1
Adh5	0.0417971	-0.658374	0.174	0.27	1
Or2ak4	0.0419398	-0.351925	0.018	0.064	1
Cst7	0.0419654	-1.2322	0.096	0.177	1
Pcdhga12	0.0420228	0.657449	0.084	0.163	1
Kif28	0.0420782	0.600954	0.084	0.028	1
Slc16a3	0.0420905	-1.12535	0.036	0.092	1
Get4	0.0421286	0.632475	0.138	0.064	1
Bbx	0.0421562	0.0593232	0.114	0.199	1
Scn2a	0.042159	-0.601963	0.108	0.191	1
Tmem87b	0.0421908	-1.6372	0.09	0.17	1
Rgl2	0.0422437	0.202076	0.353	0.482	1
App	0.04225	-0.718297	0.335	0.44	1
Fgl2	0.0422654	2.67253	0.138	0.071	1
Hexb	0.0423187	-0.122243	0.982	1	1
Gpatch8	0.0423665	-1.04318	0.162	0.248	1
Lrrc70	0.0425224	-2.91957	0.06	0.014	1
Fth-ps3	0.0425509	-0.211938	0.072	0.021	1
Rax	0.0425824	-1.33194	0.078	0.149	1
Gpcpd1	0.0425902	-0.560846	0.198	0.298	1
Zfp148	0.0426215	-0.335781	0.138	0.227	1
Pcna	0.0426432	-0.385662	0.09	0.17	1
Nmi	0.0426675	-0.482657	0.054	0.121	1
H2-Eb2	0.0427172	0.669995	0.036	0.092	1
Sort1	0.0427198	-0.900845	0.216	0.312	1
Gngt2	0.0430266	-0.238331	0.311	0.426	1
Mrps18b	0.0430888	-0.496064	0.06	0.128	1
Lig3	0.0430998	-0.168307	0.09	0.17	1
Gadd45g	0.0431118	-0.719665	0.018	0.064	1
Rps15a-ps7	0.0431628	-2.87308	0.042	0.099	1
Abca12	0.0432131	-1.67801	0.246	0.333	1
Arhgap35	0.0432253	-1.5312	0.102	0.177	1
Ppp2ca	0.0433025	-0.522044	0.347	0.454	1
Bmp2k	0.0434303	-0.292799	0.802	0.872	1
Cyb5d2	0.0435798	-0.991676	0.216	0.312	1
Prdx3	0.0437736	-1.59383	0.042	0.099	1
Casp4	0.0438634	-0.33954	0.251	0.149	1
Fus	0.0438822	-0.911507	0.641	0.66	1
Bcl9	0.043922	-3.59354	0.054	0.113	1
Mtpn	0.0439336	-0.0171133	0.21	0.312	1
H2-T13	0.043952	-0.050149	0.473	0.369	1
Gbe1	0.0439942	-1.03613	0.036	0.092	1
Camk2a	0.0440496	-1.78684	0.078	0.149	1
Ddx47	0.0441082	-0.179723	0.275	0.369	1
Srrm1	0.0441231	-0.41281	0.407	0.525	1
Stk17b	0.0442083	-0.443671	0.096	0.177	1
Cherp	0.0442592	-0.807556	0.09	0.17	1
Vcf1	0.0442921	0.281374	0.102	0.191	1
Zfp81	0.044321	-0.151894	0.108	0.191	1
Ptbp3	0.044483	-0.100601	0.192	0.298	1
Tug1	0.0444972	-0.161211	0.928	0.879	1
Sars2	0.0446139	1.14649	0.084	0.163	1
Tsg101	0.044713	-0.314416	0.114	0.199	1
Tpk1	0.0447151	0.252808	0.359	0.468	1
Mindy2	0.0447649	-0.45617	0.186	0.284	1
Tango6	0.0448602	-1.26882	0.144	0.234	1
Or1e30	0.0448945	1.17501	0.114	0.05	1
Psmb3	0.0449331	-0.388331	0.168	0.27	1
Tmf1	0.0449503	-0.814349	0.455	0.553	1
Ermardl2	0.0450164	0.0848897	0.228	0.34	1
Polr2m	0.045017	-1.47079	0.042	0.099	1
Il1rl2	0.0451762	-1.41024	0.09	0.163	1
Dhrs7	0.0453094	-0.178087	0.317	0.433	1
Prdm15	0.0455273	-2.72573	0.132	0.206	1
Gimap1os	0.0455455	-0.592751	0.096	0.17	1
Dync1i2	0.0456222	0.133408	0.587	0.681	1
Gpr149	0.0458042	2.46258	0.12	0.213	1
Gimap6	0.0458237	-2.23431	0.341	0.426	1
Rac2	0.0458252	-0.858197	0.341	0.454	1
Nars1	0.0458463	-0.452989	0.323	0.44	1
Nsmce4a	0.0459896	0.127347	0.222	0.135	1
Slc25a20	0.0460747	1.01559	0.096	0.177	1
Amer2	0.0460903	-0.858397	0.084	0.156	1
Cx3cr1	0.0461959	-0.208179	0.916	0.929	1
Dgkd	0.0462647	-1.73502	0.21	0.312	1
Fnta	0.0462784	-0.713301	0.12	0.206	1
Cipc	0.04629	-2.48155	0.042	0.099	1
Cd3d	0.0463145	0.105349	0.263	0.376	1
Mrpl15	0.0463392	0.142394	0.21	0.319	1
Isoc1	0.046346	-0.467897	0.108	0.191	1
Golm2	0.0463734	0.808446	0.287	0.383	1
Or51v14	0.0464483	-0.407613	0.222	0.298	1
Pias1	0.0464837	-0.165606	0.24	0.355	1
Sh3bgr	0.0465515	2.54498	0.168	0.092	1
Fxn	0.0466514	-1.64257	0.192	0.277	1
Naip6	0.0466702	0.833852	0.216	0.128	1
Atp2b2	0.0468904	-3.38417	0.024	0.071	1
Adam23	0.0469199	1.01326	0.066	0.135	1
Ccdc90b	0.0469858	-0.289913	0.036	0.092	1
Cdc73	0.0471353	0.474652	0.138	0.227	1
Tgfbr1	0.0471482	-0.299262	0.874	0.943	1
Scaf11	0.0472493	-0.542687	0.575	0.674	1
Ccser2	0.0472858	-3.32408	0.024	0.071	1
Fzr1	0.0472858	-1.51335	0.048	0.106	1
Or2ak5	0.0473266	-0.998354	0.198	0.298	1
Tbp	0.0475078	-0.247453	0.18	0.284	1
Spout1	0.0475423	2.78982	0.09	0.035	1
Nipa2	0.0475649	0.320505	0.138	0.227	1
Pip5k1b	0.0475932	0.341501	0.042	0.099	1
Hlcs	0.0475946	0.173376	0.305	0.433	1
Uba52	0.0476142	0.925189	0.605	0.525	1
Bst2	0.0476169	-0.809688	0.162	0.255	1
Atp5l2-ps	0.0478802	0.107286	0.09	0.035	1
Snx7	0.0479507	2.04166	0.772	0.695	1
Pmepa1	0.0479704	-0.246179	0.389	0.525	1
Mrps14	0.0481192	-0.0352795	0.353	0.454	1
Ssr2	0.0483861	-0.882619	0.174	0.262	1
Snrpa	0.048399	-0.987818	0.084	0.156	1
Rbak	0.048399	-1.68661	0.084	0.156	1
Ccdc85c	0.0484759	-0.927389	0.168	0.255	1
Commd5	0.0484892	-2.01048	0.024	0.071	1
Tmem217b	0.0485139	-0.159881	0.281	0.383	1
Cdc37l1	0.0486508	-0.830449	0.293	0.397	1
Bmyc	0.0486969	-0.602083	0.168	0.262	1
Galk2	0.0488546	-0.642627	0.102	0.177	1
Creld1	0.0488959	-1.46929	0.024	0.071	1
Rbx1	0.0490216	-1.02092	0.371	0.454	1
Npff	0.0491233	-3.74621	0.012	0.05	1
Minpp1	0.0491785	-0.862953	0.09	0.163	1
Ano4	0.0491838	0.43592	0.138	0.22	1
Fbxl6	0.0492035	-1.6232	0.048	0.106	1
Ccnc	0.049248	1.09417	0.21	0.128	1
Pitpna	0.0492489	0.108818	0.168	0.092	1
Tsc22d4	0.049294	-0.290076	0.371	0.489	1
Arsa	0.0493056	-1.54326	0.024	0.071	1
Dr1	0.0493056	-1.4138	0.024	0.071	1
Fstl5	0.0493056	-3.22559	0.024	0.071	1
Actr1b	0.0493346	0.567207	0.054	0.121	1
Zfp429	0.0495294	-2.10654	0.048	0.106	1
Crot	0.0495731	-0.357222	0.293	0.418	1
Usp2	0.0496661	-0.785448	0.389	0.461	1
Dgkb	0.049948	0.693067	0.042	0.099	1

## Sheet: DEG - 2 - APPPS1 stroke Vs AD
	p_val	avg_log2FC	pct.1	pct.2	p_val_adj
Tyrobp	1.41277e-13	-1.04094	0.988	1	2.25281e-09
Ubb-ps	5.05256e-12	-1.18306	0.933	0.968	8.05681e-08
Apoe	7.18971e-12	1.49343	0.97	0.921	1.14647e-07
Lipe	6.60084e-11	0.880993	0.921	0.757	1.05257e-06
Trac	7.17361e-11	0.963932	0.77	0.429	1.1439e-06
Cst3	2.35353e-10	-0.4999	1	1	3.75294e-06
Cux2	8.0899e-10	0.90187	0.909	0.772	1.29001e-05
Syngr1	1.27947e-09	-0.939591	0.764	0.905	2.04024e-05
Ift20	2.11861e-09	1.30056	0.836	0.593	3.37833e-05
Ctsz	2.62168e-09	-0.564514	0.982	0.995	4.18053e-05
Ywhah	2.87254e-09	-0.721634	0.758	0.926	4.58056e-05
Cst7	3.29122e-09	-1.23332	0.697	0.847	5.24819e-05
Pax6	5.33302e-09	0.832992	0.776	0.503	8.50403e-05
Chchd2	5.93392e-09	-1.22256	0.327	0.64	9.46223e-05
Edem1	1.2357e-08	-0.972502	0.412	0.688	0.000197045
Arfgef3	1.31145e-08	0.781963	0.764	0.45	0.000209124
Cep290	2.07784e-08	0.751657	0.867	0.751	0.000331332
Ramp1	2.16646e-08	-1.48744	0.303	0.571	0.000345464
Fkbp2	3.26328e-08	-1.02648	0.382	0.656	0.000520363
Ank	5.50881e-08	-1.04029	0.394	0.672	0.000878435
Siglech	5.80486e-08	-0.800772	0.848	0.963	0.000925644
Vmn2r53	6.30187e-08	0.981477	0.733	0.407	0.0010049
Vmn1r55	8.29028e-08	0.933802	0.709	0.397	0.00132197
Vmn2r76	8.34068e-08	1.11411	0.721	0.386	0.00133
Fau	2.13105e-07	0.765702	0.891	0.836	0.00339818
Vmn2r114	2.68398e-07	0.999795	0.691	0.392	0.00427987
Psat1	2.83411e-07	-1.35222	0.218	0.476	0.00451928
Nova1	2.83995e-07	0.100421	0.703	0.429	0.00452858
Trbc1	3.42506e-07	0.834265	0.491	0.249	0.0054616
Eeig2	4.10864e-07	-0.764172	0.382	0.667	0.00655164
Vmn1r13	4.29864e-07	1.56939	0.879	0.661	0.00685462
Vmn2r120	4.81834e-07	0.818357	0.685	0.381	0.00768332
Hexa	7.0807e-07	-0.651027	0.897	0.963	0.0112909
Pmepa1	7.31256e-07	-0.938965	0.418	0.677	0.0116606
Mn1	7.72673e-07	1.63141	0.576	0.296	0.012321
Ccdc50-ps	9.23585e-07	2.45633	0.661	0.36	0.0147275
Gnas	1.12136e-06	-0.607904	0.697	0.884	0.0178812
Rnaset2b	1.14866e-06	-0.595983	0.952	0.968	0.0183166
Rps12l1	1.15814e-06	-1.34602	0.576	0.725	0.0184677
Txnl4b	1.15982e-06	0.985652	0.739	0.45	0.0184945
Rpl10-ps3	1.3314e-06	-1.0289	0.667	0.778	0.0212306
Runx1t1	1.49253e-06	2.19697	0.473	0.228	0.0237999
Csf1	1.99723e-06	-1.20223	0.206	0.455	0.0318478
Ccl6	2.29731e-06	-0.979762	0.533	0.788	0.036633
Or52m1	2.50755e-06	0.65687	0.739	0.471	0.0399854
Klhl31	2.60076e-06	0.607617	0.642	0.344	0.0414718
mt-Nd2	2.65557e-06	-0.848992	0.739	0.873	0.0423457
Vmn2r67	2.69163e-06	1.0268	0.418	0.185	0.0429207
Vmn1r229	2.69602e-06	0.816879	0.6	0.328	0.0429908
Prrc1	2.84538e-06	1.32542	0.673	0.413	0.0453725
Uqcr11	3.51563e-06	-0.97229	0.406	0.64	0.0560603
Ergic3	3.61295e-06	-0.774401	0.412	0.683	0.0576121
Grik4	3.74552e-06	0.948571	0.697	0.439	0.059726
Syndig1l	3.92188e-06	1.28975	0.673	0.402	0.0625383
Mif	3.99772e-06	-0.675901	0.515	0.783	0.0637477
Romo1	4.40758e-06	-0.726015	0.2	0.471	0.0702832
Adam22	4.69654e-06	1.52017	0.715	0.45	0.0748911
Zrsr2-ps1	4.82131e-06	-1.47092	0.618	0.37	0.0768805
Vmn2r79	5.13506e-06	0.885101	0.679	0.381	0.0818837
Vmn2r60	5.279e-06	0.71096	0.624	0.328	0.0841789
Vmn2r112	6.23486e-06	0.75237	0.539	0.286	0.099421
Col4a3	6.37176e-06	0.589463	0.594	0.339	0.101604
Gapdh	8.09207e-06	-0.713587	0.879	0.91	0.129036
Dpf1	8.30295e-06	1.16541	0.618	0.349	0.132399
Or10ag58	8.30295e-06	1.04823	0.618	0.349	0.132399
Eif2a	9.11072e-06	0.695784	0.945	0.799	0.14528
Crlf2	9.18234e-06	-0.854193	0.255	0.492	0.146422
Ftl2-ps	9.77552e-06	0.737583	0.673	0.397	0.15588
Rps27a-ps3	1.02603e-05	-1.3525	0.382	0.582	0.163611
Dnajc3	1.05448e-05	-0.36891	0.267	0.524	0.168148
Rpl10a-ps1	1.06825e-05	-1.06651	0.43	0.651	0.170343
Fabp3	1.16699e-05	-2.59823	0.048	0.206	0.186088
Sdf4	1.24019e-05	-0.751137	0.509	0.741	0.197761
AI593442	1.29172e-05	-0.106712	0.691	0.402	0.205978
Vmn1r88	1.30618e-05	0.487545	0.612	0.349	0.208284
Acnat1	1.47218e-05	0.661362	0.703	0.429	0.234753
Tmc1	1.48905e-05	1.04985	0.648	0.392	0.237444
Grn	1.67234e-05	-0.522677	0.921	0.995	0.266672
Gusb	1.73395e-05	-0.561805	0.794	0.899	0.276495
Vmn2r113	1.94854e-05	1.78248	0.352	0.159	0.310713
Rab11fip5	2.02977e-05	-0.486855	0.127	0.333	0.323668
Slx1b	2.11256e-05	-0.144979	0.497	0.254	0.336869
Rbm45	2.13133e-05	0.472332	0.752	0.508	0.339862
Laptm5	2.20418e-05	-0.398073	0.958	0.995	0.351478
Pik3ap1	2.20826e-05	1.26235	0.455	0.254	0.352129
Anxa3	2.21456e-05	-0.667134	0.745	0.921	0.353133
Cdc42ep2	2.21566e-05	1.61771	0.461	0.228	0.35331
Rpl19-ps9	2.29918e-05	0.621158	0.352	0.159	0.366627
Cables1	2.37154e-05	-1.47535	0.091	0.27	0.378165
Vmn2r56	2.38936e-05	1.49063	0.509	0.302	0.381007
Rps6-ps4	2.45923e-05	-1.01751	0.473	0.646	0.392149
Vmn2r59	2.46218e-05	0.670111	0.642	0.381	0.392619
Rnf19a	2.50324e-05	-2.865	0.012	0.132	0.399166
Selplg	2.6635e-05	-0.487506	0.897	0.968	0.424721
Ripor2	2.79617e-05	0.86185	0.836	0.656	0.445878
Nenf	2.85684e-05	-0.99271	0.067	0.238	0.455552
Atp1a3	3.07468e-05	-1.80182	0.158	0.339	0.490288
Cep85	3.0909e-05	0.768743	0.848	0.735	0.492875
H2-Q10	3.17296e-05	1.10819	0.552	0.302	0.505961
Prr15	3.38532e-05	0.188371	0.764	0.508	0.539823
Csmd2	3.48628e-05	-0.811057	0.727	0.476	0.555922
Or14c41	3.50507e-05	0.481433	0.715	0.476	0.558918
Lgals3bp	3.6052e-05	-0.6181	0.727	0.857	0.574885
Rpl31-ps8	3.79813e-05	-0.76392	0.455	0.656	0.60565
Foxo1	4.1195e-05	0.251435	0.715	0.46	0.656896
Ctsd	4.22622e-05	-0.403611	1	1	0.673913
H2-Q6	4.24058e-05	1.49664	0.503	0.27	0.676203
Cbfa2t3	4.58852e-05	-1.62591	0.103	0.275	0.731685
Trem2	4.66328e-05	-0.36162	0.952	0.989	0.743607
Knl1	4.72126e-05	0.610717	0.533	0.302	0.752852
Btrc	4.75015e-05	0.658353	0.739	0.503	0.757459
Itgax	4.76658e-05	-1.30847	0.218	0.418	0.76008
Zbtb44	4.89802e-05	0.0636442	0.788	0.566	0.781038
Vmn2r25	5.08724e-05	1.35072	0.352	0.164	0.811211
Vmn2r3	5.16511e-05	0.883146	0.515	0.307	0.823629
Usf3	5.32263e-05	-2.38194	0.036	0.169	0.848747
Psmb4	5.41956e-05	-0.795091	0.212	0.423	0.864203
Lyz2	5.72383e-05	-0.409507	0.909	0.963	0.912723
Ifi27l2a	5.75805e-05	-0.830163	0.327	0.55	0.918179
S1pr1	5.86395e-05	-0.758133	0.285	0.503	0.935065
Jun	5.89365e-05	-0.6867	0.139	0.333	0.939802
Satb1	5.98964e-05	-3.55613	0.012	0.122	0.955108
Reep5	6.17375e-05	-0.430773	0.424	0.677	0.984467
Ankrd23	6.39989e-05	1.51874	0.182	0.048	1
Vmn2r107	6.43898e-05	0.703291	0.194	0.053	1
Mtmr6	6.56134e-05	-0.999456	0.17	0.376	1
Palld	6.59854e-05	0.229632	0.721	0.46	1
Ugt1a8	6.65402e-05	-2.00342	0.109	0.27	1
Foxn3	6.66947e-05	-0.578896	0.564	0.741	1
Vmn2r115	6.72604e-05	0.794307	0.6	0.354	1
B4galt3	6.75958e-05	-0.0777753	0.794	0.519	1
Ylpm1	7.10934e-05	-1.5321	0.091	0.254	1
Rps3	7.71143e-05	-0.344462	0.8	0.915	1
Vmn1r85	7.85909e-05	1.10679	0.376	0.185	1
Ubash3b	8.56531e-05	-0.829053	0.364	0.571	1
Vmn1r-ps144	8.5669e-05	1.77021	0.479	0.291	1
Ugt1a9	8.59321e-05	-2.19988	0.115	0.275	1
C4b	8.70401e-05	5.00719	0.127	0.021	1
Abcc5	8.87871e-05	1.28874	0.824	0.603	1
Fkbp11	9.18335e-05	0.332902	0.352	0.159	1
Rpsa	0.000100496	-0.683576	0.558	0.741	1
Vsir	0.000102725	-0.485229	0.873	0.952	1
Slc25a1	0.00010279	-1.74705	0.024	0.143	1
Atp5mc3	0.000103526	-0.799265	0.158	0.344	1
Hsp90ab1	0.000107309	-0.421186	0.667	0.847	1
Gabarap	0.000110077	-0.571851	0.497	0.725	1
Phc2	0.000111082	-1.84354	0.103	0.259	1
Ugt1a5	0.000124157	-0.265523	0.115	0.265	1
Derl1	0.000124936	-0.703277	0.394	0.614	1
Reln	0.000126837	1.29124	0.309	0.127	1
Cox5a	0.000127682	-0.865663	0.194	0.397	1
Tcn2	0.000128338	-0.495203	0.539	0.767	1
Ccdc14	0.000130648	1.02829	0.303	0.132	1
Prdx2	0.000133147	-0.840541	0.212	0.413	1
Csk	0.000133383	-0.870809	0.176	0.36	1
Pde8b	0.000133806	-1.32092	0.091	0.249	1
Mapk3	0.000134676	-0.578764	0.2	0.397	1
Ndufb4c	0.000135514	-0.722355	0.291	0.508	1
Or8b44	0.000136703	2.08033	0.812	0.619	1
Rps5	0.000136888	-0.571239	0.612	0.799	1
Tmed2	0.000137062	-0.444388	0.467	0.709	1
Ugt1a1	0.00013852	0.195716	0.103	0.249	1
Cebpa	0.000141726	-0.559662	0.358	0.593	1
Vmn2r4	0.000147705	1.24589	0.37	0.18	1
Top1	0.000151097	-0.765046	0.291	0.487	1
Tonsl	0.000151197	-0.985292	0.158	0.328	1
Clptm1	0.00015225	-0.305653	0.297	0.55	1
Sparc	0.000154254	-0.410655	0.879	0.974	1
Alox5	0.00015532	-1.08961	0.085	0.233	1
Dync1li1	0.000156196	-1.47563	0.236	0.407	1
Tmem87a	0.0001602	0.956947	0.636	0.434	1
Vmn2r27	0.00016049	2.27849	0.248	0.095	1
Rps13-ps2	0.000160611	-0.878225	0.315	0.497	1
Arpc5l	0.000161557	-0.547695	0.345	0.55	1
Tmbim4	0.000161899	-0.701936	0.309	0.524	1
Klhl6	0.000161921	-0.604303	0.303	0.519	1
Ceacam3	0.000164429	1.78145	0.358	0.19	1
Slc37a1	0.000164561	-0.0596412	0.394	0.185	1
Psap	0.00016535	0.338145	0.976	0.989	1
Bri3	0.000174065	-0.636297	0.224	0.413	1
Creg1	0.000175645	-0.484447	0.697	0.873	1
Rpl19-ps10	0.000176932	0.569174	0.206	0.069	1
Lactb	0.000181978	-0.177461	0.042	0.169	1
Malat1	0.000182144	0.326772	0.958	0.942	1
Tmem65	0.000183709	-1.74607	0.055	0.185	1
H2-T13	0.000183723	0.585136	0.455	0.254	1
Ucp2	0.000186114	-0.515079	0.479	0.688	1
Rpl17-ps3	0.00018626	-2.18061	0.279	0.444	1
Dcstamp	0.000187125	-2.37495	0.012	0.111	1
Rgs2	0.000187141	-0.406542	0.527	0.767	1
Cldn19	0.00019474	2.26254	0.315	0.153	1
Tmem217b	0.000206746	0.709769	0.333	0.159	1
Gng5	0.000207137	-0.523302	0.57	0.741	1
Ggh	0.000207441	-0.790253	0.23	0.45	1
Vmn2r117	0.000211282	1.06522	0.461	0.265	1
Mien1	0.000228154	-0.617296	0.139	0.328	1
Ddx6	0.000232155	-0.947658	0.2	0.381	1
Vmn1r168	0.000232155	1.38867	0.382	0.222	1
Septin2	0.000236213	-1.28913	0.339	0.487	1
Ercc5	0.000237575	-0.899367	0.055	0.19	1
Nucb2	0.000238619	-0.857381	0.085	0.233	1
Rnf144b	0.000244684	-1.55853	0.055	0.185	1
Helz	0.000250187	-0.429367	0.109	0.259	1
Bnip3	0.000251679	-0.928974	0.103	0.265	1
Smurf2	0.000257491	-0.517983	0.079	0.222	1
Trem4	0.000257707	1.31064	0.382	0.201	1
Sptssa	0.000258611	-1.00757	0.139	0.307	1
Gabarapl2	0.000263052	-0.358882	0.279	0.481	1
Ccs	0.000267984	-1.21539	0.036	0.153	1
Pkm	0.00027365	-0.492586	0.57	0.788	1
Ifngr2	0.000275189	-0.459364	0.467	0.651	1
Rpl14-ps1	0.00027902	-1.07529	0.218	0.392	1
Nfam1	0.000279464	0.882137	0.509	0.317	1
Gyg1	0.000283476	-1.49378	0.097	0.243	1
Uqcrfs1	0.000283743	-0.870297	0.139	0.312	1
Vmn1r183	0.000284727	0.495301	0.612	0.376	1
Vmn2r89	0.000289577	0.539479	0.4	0.206	1
Mindy2	0.000291519	-0.688881	0.224	0.407	1
BC026513	0.000296885	0.92976	0.303	0.148	1
Chat	0.000298747	1.47537	0.115	0.021	1
Bbs9	0.000310505	-1.2322	0.097	0.243	1
Pola2	0.000323046	0.291831	0.933	0.878	1
Pde3b	0.00033416	-0.494255	0.636	0.757	1
Msmo1	0.000337308	-1.27391	0.364	0.508	1
Rps27a-ps2	0.000341821	-1.24122	0.212	0.397	1
Sass6	0.000344055	2.13884	0.691	0.513	1
Mamdc2	0.00034419	-1.78696	0.018	0.116	1
Aldoa	0.000346226	-0.481634	0.752	0.862	1
Or5l14	0.000346755	-1.17226	0.303	0.471	1
Hdlbp	0.000347494	-0.940121	0.273	0.444	1
Ndufa3	0.000348178	-0.559636	0.467	0.672	1
Mpv17l	0.000352083	0.774036	0.497	0.296	1
Nanos1	0.000356307	1.28646	0.758	0.497	1
Mrfap1	0.000362706	-0.3662	0.479	0.709	1
Galntl6	0.000366366	0.514819	0.733	0.513	1
Jph3	0.000368569	-0.555929	0.303	0.143	1
Gng12	0.000369088	-1.14616	0.23	0.407	1
Cep63	0.000371502	-1.10502	0.127	0.28	1
Nipbl	0.00037348	-0.77503	0.339	0.513	1
Pgm1	0.000375273	-2.15838	0.03	0.138	1
Atp1b3	0.00037573	-0.517635	0.515	0.709	1
Trak1	0.000376628	-1.35351	0.145	0.302	1
Akt1	0.000385232	-0.490637	0.158	0.339	1
Apoc1	0.000386364	3.78228	0.091	0.011	1
Vmn2r75	0.000386868	0.618247	0.279	0.116	1
H1f2	0.000402917	-0.74314	0.042	0.164	1
Pik3cg	0.00040466	-0.296882	0.279	0.471	1
Vcf1	0.000406841	-1.34125	0.085	0.228	1
Vmn1r224	0.000408633	2.51419	0.236	0.101	1
Prkcsh	0.000415606	-0.861017	0.236	0.402	1
Ppp1r14b	0.000417339	-1.6587	0.067	0.196	1
Rpl36a-ps2	0.000417632	-1.04358	0.291	0.46	1
Ost4	0.000422525	-0.672252	0.406	0.64	1
Vmn2r7	0.000422619	1.02154	0.358	0.196	1
Vmn1r234	0.000425743	-0.0262116	0.248	0.106	1
Hspb3	0.000426599	-1.46455	0.055	0.18	1
Mrc2	0.000428916	-1.61157	0.158	0.312	1
Ctsl	0.000429754	-0.40039	0.97	0.989	1
Tbca	0.000433538	-0.704747	0.261	0.45	1
Sall3	0.00044288	-0.855394	0.218	0.381	1
Rpl8	0.000443048	-0.388468	0.485	0.725	1
Mmrn2	0.000444735	1.59474	0.17	0.053	1
Vmn2r73	0.000446291	1.21932	0.43	0.249	1
Hpgd	0.000453138	-0.269624	0.345	0.577	1
Hcfc1r1	0.000464785	-0.899951	0.127	0.286	1
Cox7a2	0.000466459	-0.453968	0.376	0.566	1
Itgb5	0.000468151	-0.45907	0.8	0.878	1
Dppa2	0.000476571	1.23044	0.212	0.079	1
Taf1a	0.000481477	1.6694	0.218	0.085	1
Ak1	0.000483849	-0.728078	0.115	0.275	1
Mrps21	0.000500025	-0.288687	0.236	0.46	1
Slmap	0.000502185	-0.569425	0.182	0.354	1
Ugt1a2	0.000508583	2.96523	0.121	0.254	1
C1qa	0.000520313	0.250173	1	1	1
Bag1	0.000526406	-0.409896	0.218	0.407	1
Lratd1	0.000531552	2.72953	0.479	0.296	1
Hdac11	0.000537512	-1.28153	0.03	0.138	1
Cbs	0.000538457	1.66241	0.345	0.175	1
Zfp292	0.000545768	-0.5009	0.188	0.376	1
Vmn2r100	0.000549802	1.59291	0.139	0.037	1
H2-Aa	0.00056512	-5.92467	0.061	0.175	1
Atp5mc2	0.000572043	-0.589006	0.224	0.407	1
Srebf1	0.000573552	-1.84822	0.097	0.228	1
Vmn1r68	0.000575112	1.21423	0.358	0.196	1
Calr	0.000576335	-0.478048	0.673	0.899	1
Vmn1r236	0.000580648	0.494637	0.491	0.286	1
D8Ertd738e	0.000583146	-0.457752	0.303	0.497	1
Nicol1	0.000584861	-0.253462	0.121	0.28	1
Akr1a1	0.000591945	-0.518937	0.697	0.804	1
Fam118a	0.000594156	1.4824	0.303	0.148	1
Tsga13	0.000597355	0.834884	0.612	0.376	1
Ctsb	0.000603599	-0.312117	0.994	0.995	1
Ptafr	0.000606152	1.19964	0.558	0.397	1
Asphd1	0.000609124	0.128066	0.642	0.439	1
Ppp6r1	0.000609395	-1.12345	0.073	0.201	1
Khdrbs3	0.000613489	-2.16468	0.006	0.085	1
Api5	0.000626574	-0.263475	0.145	0.296	1
Norad	0.00063434	-0.481252	0.176	0.354	1
Umad1	0.000649597	0.228721	0.636	0.423	1
Sphkos	0.000659032	0.49801	0.121	0.026	1
Smim26	0.000660033	-2.05659	0.03	0.132	1
Xdh	0.000667756	1.9698	0.491	0.302	1
Kcnk4	0.000684454	1.23864	0.297	0.148	1
Gng10	0.000689912	-0.332018	0.545	0.767	1
Vmn2r84	0.000698025	1.94541	0.291	0.138	1
Rbms1	0.000705306	-1.74206	0.085	0.212	1
Psmb2	0.000715266	-0.829013	0.327	0.492	1
Ap4s1	0.000720797	-1.04389	0.055	0.175	1
Clta	0.000723717	-0.349525	0.655	0.831	1
Scand1	0.00072468	-0.199003	0.109	0.27	1
Retreg1	0.000730254	-0.538239	0.382	0.556	1
Vmn2r93	0.00073412	0.542048	0.218	0.09	1
Cd52	0.000752821	-0.465233	0.673	0.836	1
Hsbp1	0.000763386	-0.175453	0.376	0.608	1
Cct3	0.000763658	-0.55336	0.309	0.476	1
Dap	0.000764531	-1.16034	0.127	0.27	1
Upk1b	0.000776614	-1.70533	0.042	0.148	1
Psmb5	0.000789762	-0.944869	0.188	0.349	1
Caskin1	0.000805506	1.29266	0.097	0.016	1
Gtf3a	0.000812021	-0.56116	0.067	0.196	1
Nlk	0.000819861	-0.903277	0.036	0.143	1
Ywhab	0.000828142	-0.489872	0.327	0.534	1
Atp6v1f	0.000851129	-0.466937	0.497	0.709	1
Arl8a	0.000857083	-0.969297	0.109	0.243	1
Htra3	0.000863964	-0.825636	0.067	0.19	1
Dido1	0.000888125	0.100056	0.842	0.667	1
Sco2	0.000897616	-1.9547	0.042	0.148	1
Ldhb	0.000902465	-0.566736	0.503	0.693	1
Arpc3	0.0009062	-0.373471	0.515	0.741	1
Gng5c	0.000908035	2.18433	0.17	0.058	1
Clip1	0.000910592	-0.686768	0.558	0.693	1
Mrps33	0.000912867	-0.150191	0.23	0.429	1
Serpine2	0.000914188	-0.18469	0.909	0.984	1
Mzt2	0.00091432	-0.978664	0.073	0.201	1
Rbx1	0.000915774	0.0657544	0.509	0.683	1
Lypd5	0.000941251	0.470193	0.364	0.206	1
Oxct1	0.000947198	-0.626777	0.503	0.683	1
Tmed5	0.000948427	-0.249594	0.667	0.778	1
Miga1	0.000955332	0.133713	0.267	0.413	1
Cct2	0.000962109	-0.576333	0.176	0.344	1
Rpl38-ps2	0.000965396	-0.2572	0.145	0.296	1
Rpl18-ps1	0.000985268	0.711537	0.485	0.296	1
Rpl9	0.000993944	-0.444965	0.648	0.762	1
Dhx15	0.00100642	-0.332454	0.242	0.402	1
Nxt1	0.00100769	-2.0444	0.024	0.116	1
Tmem256	0.00100966	-0.42052	0.261	0.471	1
Dlx1	0.00101025	2.65734	0.261	0.132	1
Syngr2	0.00101154	-0.459227	0.455	0.635	1
Rps15a-ps7	0.00102382	-1.3208	0.097	0.233	1
Rps2-ps4	0.00102717	1.0661	0.206	0.085	1
Lgi1	0.00102724	-0.1913	0.715	0.481	1
Abra	0.00102743	2.23988	0.152	0.048	1
Smim1	0.00102743	-3.271	0.042	0.143	1
Anapc5	0.00103037	-0.525726	0.242	0.423	1
Cox6a1	0.00103425	-0.559901	0.564	0.751	1
Ogfrl1	0.00103783	-1.23847	0.345	0.476	1
Scyl1	0.00104096	-0.5534	0.091	0.228	1
Rps2	0.00104429	-0.384245	0.739	0.889	1
Or6c1b	0.00104626	0.596976	0.115	0.026	1
Mzf1	0.00104785	-0.907051	0.6	0.407	1
Ly86	0.00105901	-0.302033	0.976	0.979	1
Or2b7	0.00107611	0.667981	0.473	0.291	1
Pias2	0.00108431	-1.36937	0.085	0.212	1
Eif3h	0.00108748	-0.986886	0.242	0.386	1
Uqcrc1	0.00109061	-0.614923	0.327	0.503	1
Cenpx	0.00109403	-0.41428	0.194	0.37	1
Cdc25c	0.00109586	1.39654	0.2	0.079	1
Olfml3	0.00110031	-0.432654	0.891	0.958	1
Snx19	0.00110693	-1.42387	0.03	0.127	1
Faim2	0.00111422	-0.423656	0.315	0.159	1
Ubash3a	0.00112482	1.75694	0.485	0.317	1
Rheb	0.00113332	-0.221231	0.327	0.487	1
S100a2	0.00113721	2.23637	0.23	0.106	1
Ndufs5	0.00114187	-0.666549	0.218	0.397	1
Xab2	0.00114329	-0.623347	0.061	0.18	1
Rpl39-ps	0.00114712	-0.788798	0.145	0.302	1
Tmem147	0.00114764	-0.359647	0.176	0.354	1
Zfand6	0.00115208	-0.61955	0.242	0.418	1
Unc50	0.00115727	-0.916973	0.224	0.37	1
Oaz1-ps	0.00116111	0.492303	0.461	0.291	1
Cab39	0.00116181	-1.12508	0.182	0.333	1
AI838599	0.00116774	-1.24403	0.418	0.54	1
Capns1	0.00117712	-0.724609	0.17	0.317	1
Rps26-ps1	0.00118054	-0.610957	0.339	0.497	1
Trir	0.00118857	-0.536462	0.182	0.349	1
Cops9	0.00119282	-0.231417	0.339	0.561	1
Ccdc88a	0.00120489	-1.77191	0.158	0.307	1
Heca	0.00120705	-1.20656	0.103	0.233	1
Rbx1-ps	0.00121913	-1.07314	0.109	0.243	1
Ppp6c	0.00122343	-1.99239	0.048	0.153	1
Baiap2l2	0.00122601	-0.573598	0.212	0.386	1
Guk1	0.00122778	-1.26733	0.042	0.148	1
Eef1a1-ps1	0.0012398	0.533862	0.485	0.291	1
Spata13	0.00124403	-0.43706	0.255	0.45	1
Prpf8	0.00125104	-0.996326	0.164	0.317	1
Larp4	0.00125776	0.180586	0.648	0.434	1
Vmn2r108	0.00127092	0.565728	0.521	0.328	1
Smap2	0.00127383	-0.273879	0.467	0.656	1
Dnah8	0.0012817	0.947317	0.321	0.169	1
Arhgef15	0.00128173	0.796086	0.606	0.397	1
Borcs8	0.00128293	-2.63889	0.042	0.143	1
Ypel3	0.00129681	-0.702566	0.442	0.608	1
Nbl1	0.001299	-3.42173	0.024	0.111	1
Lrrc75b	0.00131755	-1.79905	0.018	0.101	1
Gapdhrt	0.00133037	-0.463146	0.473	0.608	1
Pitpnm2os2	0.0013478	0.649329	0.461	0.286	1
Rad21	0.00135574	-1.47631	0.127	0.254	1
Ndufb7	0.00136106	-0.0920358	0.339	0.556	1
Tor1b	0.00136168	1.35115	0.352	0.206	1
Aprt	0.00137463	-0.770809	0.133	0.275	1
Tmed3	0.00137676	-0.843644	0.491	0.614	1
Ndufb9	0.00138547	-0.360032	0.248	0.434	1
Fuz	0.0013865	-2.59121	0.024	0.111	1
Ostc	0.00140206	-0.4449	0.255	0.46	1
Milr1	0.00140774	-0.841255	0.297	0.439	1
Dffa	0.00141719	-0.668551	0.497	0.291	1
Snapc5	0.00141918	-0.528838	0.079	0.206	1
Hras	0.00142069	-2.94777	0.024	0.111	1
Pax8	0.00142838	2.77167	0.327	0.169	1
Jpt1	0.00142847	-0.298368	0.224	0.402	1
Peg13	0.00144874	-1.17754	0.018	0.101	1
Crip1	0.00145261	-0.893392	0.224	0.386	1
Smim12	0.00146188	-1.10639	0.055	0.164	1
C4a	0.00147297	1.03609	0.079	0.011	1
Cycs	0.00147628	-0.685671	0.315	0.46	1
Gpi1	0.00147628	-0.287541	0.43	0.619	1
Ptma-ps2	0.00150021	1.75355	0.364	0.206	1
Rcor1	0.00150552	-0.625832	0.067	0.185	1
Rps19-ps2	0.00151492	0.407156	0.2	0.085	1
Rps19-ps1	0.00151492	0.407156	0.2	0.085	1
Wasf2	0.00151632	-0.378147	0.533	0.698	1
Prkar2a	0.00154328	-3.28338	0.042	0.138	1
Serbp1	0.00155019	-0.39414	0.667	0.794	1
Apip	0.00156492	-1.56884	0.018	0.101	1
Agap2	0.0015726	0.483591	0.406	0.249	1
Cnpy2	0.00157603	-0.629104	0.333	0.492	1
Vmn2r92	0.00157912	1.00743	0.303	0.164	1
Lgi2	0.00158289	-2.32829	0.048	0.148	1
Phf5a	0.0016006	-0.660542	0.067	0.185	1
Stx1b	0.00162739	-0.113635	0.43	0.243	1
Eif2b4	0.00163462	-0.702005	0.109	0.238	1
Arid2	0.00163777	-0.848224	0.121	0.254	1
Txndc17	0.00164658	-0.415424	0.2	0.36	1
Atp5f1b	0.00164814	-0.557698	0.527	0.677	1
Txnrd1	0.00164942	-1.40179	0.061	0.169	1
Son	0.00165635	0.456137	0.933	0.926	1
Tmem50a	0.00165733	-0.396607	0.727	0.894	1
Rps15a-ps4	0.00167236	0.986024	0.352	0.212	1
Gna12	0.00167493	-0.455625	0.291	0.476	1
Scaf11	0.00168093	-0.289958	0.661	0.751	1
Iscu	0.00168197	-0.523651	0.455	0.619	1
Rps15a-ps5	0.00168271	0.757436	0.158	0.053	1
Ckap2	0.00168507	0.962221	0.261	0.132	1
Rps12-ps5	0.00169324	1.06541	0.097	0.021	1
Vmn1r233	0.00170954	0.770822	0.309	0.169	1
Strap	0.00171374	-0.556128	0.158	0.307	1
Slc11a1	0.00171784	-0.384781	0.582	0.788	1
Mfhas1	0.00173105	-0.111947	0.176	0.323	1
Vmn2r23	0.00174318	0.368067	0.37	0.206	1
Sec13	0.00174558	-0.708582	0.248	0.413	1
Or4c100	0.00175245	-0.696994	0.145	0.048	1
Psmb6	0.00178706	-0.172627	0.4	0.619	1
Hmga1	0.00179155	-2.03575	0.067	0.175	1
Arhgap24	0.00179199	-1.20335	0.212	0.349	1
Lims1	0.00181739	-0.166414	0.436	0.64	1
Tfcp2	0.001827	0.103219	0.63	0.402	1
Fcgr3	0.00185108	-0.326428	0.921	0.979	1
Cand1	0.00185431	-0.790105	0.091	0.217	1
Fuca1	0.00187694	-0.236559	0.576	0.73	1
Hddc2	0.00188219	-3.75194	0.012	0.085	1
Rnf103	0.00188275	-1.04073	0.109	0.233	1
Atp5mf	0.00189509	-0.569914	0.424	0.624	1
Vmn1r227	0.00189866	1.34336	0.358	0.228	1
Rps25-ps1	0.00189968	-2.86417	0.012	0.085	1
Gsto1	0.00190568	-0.997804	0.152	0.296	1
Il16	0.00190569	-0.779034	0.267	0.418	1
H2-Q5	0.00190728	0.681259	0.242	0.111	1
Dhcr24	0.00191393	0.503108	0.352	0.206	1
Rexo2	0.0019236	-0.728181	0.133	0.275	1
Mtpn	0.00192672	0.00815147	0.297	0.476	1
Tomm22	0.00193258	-0.917903	0.188	0.333	1
Lmo2	0.00193436	-0.338243	0.388	0.556	1
Klhl33	0.0019358	0.685827	0.618	0.423	1
Ywhaz	0.00196401	-0.459321	0.642	0.746	1
Klf13	0.00198549	0.630604	0.836	0.603	1
Rtcb	0.00198678	-0.0311736	0.285	0.481	1
Abca1	0.00199677	1.3196	0.485	0.37	1
Iah1	0.00200214	0.0265463	0.139	0.286	1
Vmn2r17	0.00203783	0.786636	0.309	0.169	1
Txn1	0.0020408	-0.359587	0.188	0.354	1
Hypk	0.00204892	-1.04528	0.285	0.418	1
Glyat	0.00205105	3.1351	0.188	0.079	1
Gba1	0.00205324	-0.458403	0.333	0.519	1
Srp14	0.0020648	-0.473169	0.261	0.434	1
Ccni	0.00207743	-0.656747	0.376	0.545	1
Mr1	0.00209182	-1.493	0.115	0.238	1
Tle3	0.002107	-1.99751	0.073	0.18	1
Med29	0.00213334	-0.965603	0.061	0.169	1
Mrpl12	0.00213562	-0.541814	0.127	0.27	1
Myl6	0.00213607	-0.434744	0.509	0.709	1
Thrsp	0.00213944	-0.877139	0.333	0.476	1
Sort1	0.00216836	-0.431095	0.212	0.37	1
Anapc2	0.00216967	0.156664	0.127	0.259	1
Hira	0.00218188	-2.36273	0.018	0.095	1
Rsu1	0.00218749	-0.823801	0.23	0.37	1
Atp1a1	0.00219122	-0.808573	0.321	0.471	1
Haghl	0.00219244	-0.901831	0.085	0.206	1
Xylt1	0.00219321	-1.20028	0.2	0.333	1
Vmn2r95	0.00222251	0.498375	0.37	0.217	1
Uqcc2	0.00223982	-0.0140766	0.152	0.296	1
Xrn2	0.00224135	-0.815422	0.2	0.349	1
Rufy1	0.00224443	-1.08909	0.048	0.148	1
Yif1a	0.00225815	-0.95251	0.097	0.217	1
Wbp1l	0.00227438	-0.115247	0.121	0.259	1
Nfatc1	0.00228093	-0.119264	0.218	0.386	1
Dynlt1f	0.00228791	-0.646442	0.188	0.339	1
Lrtm1	0.00228922	1.03884	0.333	0.19	1
mt-Nd4	0.00229319	-0.465726	0.788	0.905	1
Brk1	0.00230515	-0.61301	0.333	0.508	1
Denr	0.00232632	-0.980301	0.267	0.402	1
Tmco1	0.00232755	-0.44938	0.545	0.677	1
Hif1a	0.00235673	-0.0756709	0.57	0.714	1
Has2	0.00235694	0.360772	0.127	0.037	1
Suclg2	0.0023626	-0.995898	0.188	0.317	1
Tkt	0.00237494	-0.613647	0.279	0.434	1
Aldh2	0.0023923	-0.88747	0.17	0.307	1
St3gal2	0.00239254	-0.816258	0.073	0.185	1
Asrgl1	0.00241084	0.521152	0.145	0.048	1
Lzts1	0.00241281	0.15146	0.636	0.434	1
Satb2	0.00243794	-2.93039	0.006	0.069	1
Acp1	0.00244722	-0.140351	0.115	0.249	1
Haus1	0.00245545	0.0824893	0.455	0.286	1
BC028528	0.00245711	-0.999819	0.558	0.635	1
Ugt1a7c	0.0024588	-1.12776	0.121	0.249	1
Rps2-ps11	0.00246376	2.79249	0.273	0.143	1
Abca9	0.0024679	-0.623485	0.57	0.72	1
Ftl1	0.00252516	-0.119814	0.988	0.989	1
Focad	0.00253853	-1.27469	0.152	0.28	1
Trip12	0.00254923	-1.16018	0.394	0.513	1
Nmd3	0.0025558	0.742526	0.727	0.524	1
Rnase4	0.00257284	-0.31565	0.776	0.878	1
Spry2	0.0025792	2.11702	0.236	0.111	1
Rnf7	0.00258061	-0.36722	0.261	0.439	1
Bcl9l	0.00258107	-1.028	0.042	0.138	1
Trat1	0.00258174	1.04099	0.352	0.212	1
Zbtb22	0.00259157	-2.86352	0.006	0.069	1
Jakmip2	0.00259237	0.884741	0.418	0.27	1
Cdc45	0.00261395	0.349297	0.158	0.058	1
Psenen-ps	0.0026306	-1.29716	0.176	0.307	1
Tpi1	0.00268015	-0.372442	0.388	0.577	1
Creb3l2	0.00271906	-0.746553	0.218	0.36	1
Vmn2r20	0.00271972	-0.00247438	0.467	0.28	1
Scd2	0.00273125	-0.54989	0.279	0.434	1
Lamb2	0.0027388	-0.684056	0.018	0.095	1
Pabpc1	0.0027585	-0.405279	0.812	0.868	1
Vmn2r124	0.00276231	1.75213	0.424	0.259	1
Vps54	0.00276652	0.903812	0.824	0.593	1
Layn	0.00278187	-3.7919	0	0.053	1
Vmn1r-ps73	0.00278187	-2.44429	0	0.053	1
Appl1	0.00279782	-0.61923	0.358	0.497	1
Sdhd	0.00283096	-0.829927	0.152	0.291	1
Timp2	0.00284117	-0.370879	0.588	0.772	1
Rftn1	0.00288139	0.0187341	0.073	0.185	1
Kcnh7	0.00288888	1.23338	0.352	0.196	1
Sra1	0.00288939	-0.483462	0.242	0.413	1
Zdhhc19	0.00291196	-0.00166337	0.194	0.085	1
Cyp4v3	0.00293021	-0.712357	0.188	0.344	1
Rps8-ps3	0.00294643	0.984904	0.103	0.026	1
Dynlt2b	0.00297228	-1.45146	0.091	0.201	1
Vdac1	0.00298461	-0.502541	0.17	0.312	1
Psmd6	0.00299989	0.0131693	0.145	0.296	1
Lat2	0.00300022	-0.417022	0.473	0.651	1
Ppp1ca	0.00301583	-0.595961	0.442	0.63	1
Plcb2	0.0030423	-0.830964	0.164	0.302	1
Sorcs3	0.00305861	-0.643887	0.333	0.19	1
Bsg	0.00311379	-0.313423	0.715	0.878	1
Tjp1	0.00311516	-0.893462	0.103	0.217	1
Aplp2	0.00311635	-0.497033	0.382	0.545	1
Pmp22	0.00311689	-0.157824	0.642	0.815	1
Rps7	0.00313894	0.530549	0.867	0.873	1
Fbxo6	0.00314851	-1.27387	0.061	0.164	1
Tpt1-ps3	0.00316993	-0.729803	0.485	0.651	1
Tsc22d1	0.0031767	-0.491596	0.115	0.249	1
Ighm	0.00319047	-0.185226	0.473	0.683	1
Hmgn3	0.00320762	-0.918036	0.091	0.201	1
Hacd2	0.00323422	-0.216147	0.303	0.492	1
Derpc	0.00323571	2.36131	0.127	0.042	1
Chtf8	0.00325383	0.00233506	0.048	0.148	1
Kif18a	0.0032593	0.842724	0.364	0.228	1
Vkorc1	0.0032665	-0.904345	0.352	0.492	1
Rapgef1	0.00327242	-0.653425	0.218	0.36	1
Pxmp4	0.00329843	1.15906	0.648	0.471	1
Rpl15-ps2	0.00332093	0.597068	0.121	0.037	1
V1ra8	0.00332709	0.431377	0.206	0.09	1
Arl8b	0.00334012	-0.453594	0.291	0.444	1
Fam91a1	0.00334113	-0.53855	0.327	0.487	1
Leng9	0.00334837	-2.59406	0.012	0.079	1
Rin2	0.00337019	-0.238124	0.539	0.72	1
Cep104	0.00339088	-3.79956	0.018	0.09	1
Prune2	0.00339292	1.2781	0.503	0.349	1
Rnf185	0.00340858	-1.33446	0.042	0.132	1
Smdt1	0.00345041	0.510928	0.188	0.354	1
Plekhm2	0.00346812	-0.557226	0.176	0.317	1
Cs	0.00348233	-0.480679	0.267	0.402	1
Rps29	0.00348424	0.248763	0.964	0.979	1
Anapc13	0.00350352	-0.443631	0.285	0.466	1
Zfp385c	0.0035057	0.500652	0.242	0.116	1
Cystm1	0.00351584	0.955402	0.194	0.09	1
Pakap	0.00352549	0.295095	0.352	0.206	1
Ikbke	0.00354732	3.51896	0.109	0.032	1
Csnk1e	0.00357474	-0.474869	0.521	0.63	1
Naaa	0.00358569	-1.27691	0.17	0.296	1
Rps2-ps10	0.00359109	-0.187233	0.733	0.497	1
Plcg1	0.0035931	-0.87019	0.097	0.212	1
Shank1	0.00363831	-0.627687	0.612	0.429	1
Ccdc97	0.00364195	-0.742559	0.115	0.233	1
Susd3	0.00365767	-0.243583	0.406	0.577	1
Agmo	0.00365816	1.94696	0.273	0.153	1
Vmn2r99	0.00367919	1.17058	0.388	0.259	1
C1qbp	0.00370317	-0.459407	0.279	0.407	1
Eef2	0.00371599	-0.436931	0.667	0.794	1
Actn2	0.00372771	1.07495	0.279	0.159	1
Pofut2	0.0037425	-0.310184	0.109	0.233	1
Cspg5	0.003746	-1.30404	0.448	0.275	1
Nxpe5	0.0037507	-1.11691	0.109	0.222	1
Acads	0.00375383	-1.15646	0.073	0.175	1
Aco2	0.00375946	-0.374642	0.17	0.312	1
Shoc2	0.00378564	0.883498	0.418	0.259	1
Oat	0.00379466	-0.482244	0.073	0.18	1
Opalin	0.00380296	1.15152	0.127	0.042	1
Irf5	0.00383836	-0.34314	0.364	0.534	1
Tmem9	0.00384519	-1.04198	0.042	0.132	1
Ccl3	0.00386176	-0.0928137	0.491	0.672	1
Ago2	0.00386255	-0.764303	0.218	0.36	1
Ugt1a10	0.00386496	0.189058	0.03	0.111	1
Or4k39	0.00393335	1.50258	0.218	0.101	1
Ttn	0.00395069	-1.47148	0.03	0.111	1
Tnnt1	0.00397951	2.11602	0.17	0.069	1
Ovca2	0.00399628	-1.92247	0.055	0.148	1
Wdr83	0.00403815	-1.2843	0.03	0.111	1
Cox6b1	0.00409238	-0.381809	0.521	0.735	1
Ubxn8	0.00410163	0.413493	0.133	0.259	1
Tmem181b-ps	0.00410813	-0.381689	0.315	0.476	1
Trim13	0.00411422	-3.93701	0.006	0.063	1
H2-DMa	0.00411561	-0.483229	0.485	0.646	1
Tmem170	0.00411931	1.5052	0.248	0.132	1
Tymp	0.00415598	-2.26798	0.006	0.063	1
mt-Co1	0.00416026	-0.428061	0.891	0.958	1
Pprc1	0.00417806	-1.92391	0.048	0.138	1
Lgmn	0.00418144	0.233851	1	0.995	1
Nceh1	0.00420087	-0.667617	0.297	0.45	1
Chmp1b	0.00420135	-0.656023	0.145	0.275	1
Trim30b	0.00421576	-1.17384	0.145	0.265	1
Rragc	0.00424859	-1.00219	0.145	0.27	1
Fam162a	0.00424898	-0.724094	0.109	0.228	1
Bmp5	0.00425936	-0.0827371	0.145	0.053	1
Akr7a5	0.00430469	-1.46577	0.055	0.148	1
Cfh	0.00431941	-0.453971	0.77	0.862	1
Abhd1	0.00432173	4.87648	0.042	0	1
Sec61g-ps2	0.00432173	0.38399	0.042	0	1
Ndufs7	0.00433485	-0.525615	0.315	0.466	1
Ebag9	0.00434613	-1.65042	0.042	0.127	1
Or12j5	0.00435318	-1.40587	0.073	0.175	1
Mpv17l2	0.00436604	-0.80368	0.097	0.206	1
Ext2	0.00437844	-1.1597	0.121	0.238	1
Eif4e	0.00438393	-0.112451	0.8	0.571	1
Ppp1cc	0.00440094	-0.208349	0.267	0.429	1
Psma7	0.00445454	-0.305323	0.448	0.64	1
Fis1	0.00447539	-0.455654	0.285	0.455	1
Asap3	0.00448239	-1.31192	0.067	0.164	1
Rpl29	0.00448662	-0.310671	0.473	0.651	1
Or1m1	0.00452083	1.37523	0.127	0.042	1
Vmn2r63	0.00452533	-0.0507227	0.491	0.328	1
Appbp2	0.00452994	0.218229	0.139	0.275	1
Cdc40	0.00453009	1.50861	0.448	0.323	1
Klhl2	0.00453027	-3.14936	0.115	0.217	1
Hspa12b	0.0045625	1.07024	0.206	0.101	1
Lpin2	0.00456344	-0.569613	0.364	0.508	1
Cenatac	0.00459311	0.61336	0.448	0.28	1
Yaf2	0.00459913	-1.23005	0.048	0.138	1
Pdrg1	0.00460902	-0.962075	0.097	0.212	1
Myh11	0.00460912	-3.15343	0	0.048	1
Abi3bp	0.00460912	-2.86353	0	0.048	1
Wbp11	0.00463257	-0.234534	0.133	0.259	1
Safb	0.00465314	-0.483743	0.285	0.402	1
Asb10	0.00465802	-0.900902	0.073	0.175	1
Capn3	0.00466313	-0.513274	0.279	0.434	1
Micos10	0.00467007	-0.638854	0.364	0.513	1
Cd68	0.00470173	-0.304225	0.915	0.989	1
Usp12	0.00472656	0.0505811	0.279	0.45	1
Atraid	0.00473822	-0.455972	0.455	0.624	1
Hpcal1	0.00474373	-1.85945	0.073	0.169	1
Mcrip1	0.00474689	-0.333506	0.206	0.36	1
Ushbp1	0.00477653	-0.0637012	0.242	0.122	1
Zfp260	0.0047949	0.344097	0.794	0.566	1
Ntrk3	0.0047979	1.70882	0.509	0.333	1
M6pr	0.00480183	-0.356035	0.479	0.646	1
Bnip3l	0.00482564	-0.290062	0.321	0.492	1
Pcbd2	0.00483735	-0.144203	0.055	0.148	1
Cdk2ap1	0.00483952	-0.849341	0.061	0.159	1
Pde6a	0.00486725	2.53526	0.576	0.407	1
Pygo1	0.00490164	-1.8553	0.236	0.122	1
Grcc10	0.00491247	-0.202477	0.539	0.735	1
Bmyc	0.00492028	-0.302996	0.273	0.45	1
Ptov1	0.0049282	-1.59873	0.097	0.201	1
Fgf12	0.00494322	1.26274	0.115	0.037	1
Pafah1b1	0.00495116	-0.698181	0.291	0.429	1
Ddx1	0.0049532	0.217914	0.145	0.28	1
Elob	0.0049567	-0.470274	0.479	0.656	1
Sfrp1	0.00497562	1.14052	0.079	0.016	1
Scarb2	0.00499507	-0.300662	0.473	0.635	1
Or4f14b	0.00500311	-0.471674	0.879	0.862	1
Tfip11	0.00500997	-0.694179	0.073	0.175	1
Gnb1	0.00502612	-0.378088	0.691	0.778	1
Etf1	0.00502732	-0.828474	0.121	0.243	1
Fbn2	0.00507282	0.575763	0.273	0.148	1
Tmem205	0.00507282	-0.52255	0.061	0.159	1
Adap2os	0.00508312	0.429925	0.836	0.683	1
Pyurf	0.0050885	-2.79515	0.012	0.074	1
Ppp2cb	0.0050903	-1.57775	0.048	0.138	1
Stx7	0.0051021	-0.312163	0.539	0.672	1
A2ml1	0.00510484	-0.483471	0.309	0.18	1
Rbp1	0.00511234	-0.0569773	0.242	0.122	1
Tor1aip2	0.00511495	-0.680732	0.206	0.339	1
Rpl23a	0.00513672	-0.588572	0.618	0.783	1
Ms4a6d	0.00513694	1.51423	0.388	0.275	1
Apc	0.00514057	-1.92848	0.212	0.323	1
Parp14	0.0051429	0.0847279	0.176	0.302	1
Zfand5	0.00515049	-0.629072	0.242	0.386	1
Ski	0.00515601	-0.22144	0.412	0.614	1
Abhd2	0.00515716	1.47515	0.461	0.344	1
Gja5	0.00515777	0.250055	0.158	0.063	1
Yrdc	0.00518048	-1.9869	0.012	0.074	1
Fcer1g	0.00519981	-0.233967	0.982	0.989	1
Chmp2a	0.00521057	-0.14498	0.261	0.45	1
Lhcgr	0.00521293	0.615977	0.388	0.254	1
Abcd2	0.00524423	-0.0206282	0.473	0.619	1
Brd3	0.00525671	-1.00851	0.139	0.259	1
Man1a2	0.00525889	-0.325893	0.37	0.524	1
Tmem242	0.00528958	-1.81696	0.055	0.143	1
Psmb1	0.00529994	-0.520016	0.455	0.624	1
Ccdc184	0.00536001	1.99831	0.097	0.026	1
Rnf138	0.00536157	-0.183943	0.558	0.36	1
Snx3	0.00539936	-0.304637	0.291	0.481	1
Gnptg	0.00540303	-0.268449	0.164	0.302	1
Natd1	0.00540574	-1.5027	0.042	0.127	1
Dnajb1	0.00541386	-1.80047	0.115	0.217	1
S100a3	0.00541701	-0.987362	0.012	0.074	1
Pcna	0.00542059	-1.76624	0.139	0.254	1
Tgfbrap1	0.00542089	-1.34092	0.048	0.138	1
Ybx1	0.00542465	-0.42674	0.418	0.635	1
Cdkn1a	0.0054265	-0.638812	0.618	0.434	1
Spaca6	0.00542952	0.901587	0.364	0.217	1
Agps	0.00543441	-0.519861	0.158	0.286	1
Erf	0.00544044	-1.07466	0.036	0.116	1
Vmn2r94	0.0054553	1.57587	0.4	0.254	1
Tspan14	0.00545609	-0.165976	0.279	0.439	1
Vmn1r207	0.00545615	0.800499	0.327	0.196	1
Pik3ip1	0.00547018	-2.85674	0.024	0.095	1
Per3	0.00547428	1.81832	0.376	0.238	1
Clint1	0.00549759	-0.508677	0.242	0.392	1
mt-Nd6	0.00549921	-0.432512	0.655	0.788	1
Zfp873	0.00551104	-0.128758	0.261	0.143	1
Rnf216	0.00551826	-0.668467	0.17	0.307	1
Cyfip1	0.00551946	-0.176096	0.836	0.931	1
AB124611	0.00551964	2.47191	0.055	0.005	1
Gclm	0.00552106	-1.10097	0.109	0.217	1
Atp6v1d	0.00554202	-0.816183	0.358	0.503	1
Slc1a1	0.00555727	0.0729623	0.509	0.339	1
Gstp1	0.00556161	-0.292744	0.17	0.323	1
Ufd1	0.00557887	-0.590731	0.158	0.286	1
Foxo3	0.00559007	-0.469237	0.182	0.302	1
Taf6l	0.00560994	-0.6725	0.127	0.249	1
Rpl27a-ps4	0.00561322	0.550386	0.188	0.09	1
Tmem234	0.00561591	-0.728045	0.612	0.693	1
Ankrd39	0.00562342	0.755144	0.358	0.217	1
Tmc4	0.00565839	1.23191	0.279	0.159	1
Clec7a	0.00566148	-0.364764	0.667	0.778	1
Ppm1e	0.00566824	-1.6705	0.036	0.116	1
Rhog	0.00567013	-0.540357	0.267	0.423	1
Plxdc2	0.00567501	-0.299645	0.8	0.937	1
Yipf2	0.00568327	-1.75771	0.024	0.095	1
Pdcd6ip	0.00569748	-0.102678	0.2	0.36	1
Cd300c2	0.0057211	-0.286493	0.594	0.751	1
Med28	0.00572824	-0.471616	0.333	0.492	1
Nme1nme2	0.00574687	-1.61466	0.091	0.19	1
Foxj2	0.00575259	-0.672785	0.115	0.228	1
Nr2f2	0.00576665	0.694652	0.382	0.228	1
S100a13	0.00577849	-0.563026	0.121	0.238	1
Musk	0.00578903	-0.351703	0.224	0.106	1
Parp12	0.00579672	-0.542092	0.103	0.217	1
Srrm2	0.00585585	0.555433	0.915	0.91	1
Cd200l1	0.0058646	1.10494	0.121	0.042	1
Cspg4	0.00589151	-1.65504	0.018	0.085	1
Yipf1	0.00590465	-1.45083	0.2	0.312	1
Dusp7	0.00594495	-0.6429	0.164	0.291	1
Smim11	0.00596157	-0.470092	0.109	0.228	1
Socs6	0.00597234	-0.735008	0.352	0.471	1
Entpd1	0.00598496	-0.214796	0.648	0.783	1
Frmd8	0.00599416	-0.924204	0.164	0.28	1
Cd320	0.00599417	-1.80556	0.024	0.095	1
Cebpb	0.00604499	-2.35828	0.048	0.132	1
Tmem106b	0.00612632	-0.708158	0.164	0.291	1
Or8b53	0.00620043	0.395102	0.345	0.217	1
Mdh1	0.00621671	-0.669456	0.261	0.413	1
Dlg4	0.006223	0.0749485	0.539	0.386	1
Spcs1	0.00623292	-0.246251	0.442	0.64	1
Nlrc4	0.00624152	0.766325	0.218	0.106	1
AY074887	0.00627744	0.082717	0.345	0.206	1
Cetn3	0.00628788	-0.605818	0.194	0.333	1
Bloc1s1	0.00628788	0.127869	0.194	0.333	1
Aqp7	0.00629809	2.10879	0.376	0.233	1
Galnt17	0.00630721	1.56523	0.485	0.312	1
Rhobtb2	0.00631185	-0.504859	0.521	0.344	1
Srm	0.00631615	0.410501	0.109	0.228	1
Rdh12	0.0063194	0.510694	0.224	0.339	1
Efhd2	0.00632479	-0.288783	0.57	0.725	1
Or10ag54	0.00632742	-0.520548	0.685	0.709	1
Flywch1	0.00636819	-1.71205	0.024	0.095	1
Pih1d1	0.00637162	-0.704011	0.224	0.344	1
Bod1l	0.00637554	-0.623654	0.248	0.397	1
Adamts16	0.00637947	-0.809973	0.061	0.153	1
Coro1c	0.00638936	-0.897804	0.382	0.497	1
Nol3	0.00639918	-1.58272	0.406	0.265	1
Oaz1	0.00642051	-0.428751	0.697	0.81	1
Mtss1	0.00642154	0.556263	0.667	0.46	1
Vmn2r66	0.00642381	1.09516	0.291	0.175	1
Ncf1	0.00643469	-0.48894	0.564	0.709	1
Khk	0.00643684	-0.519963	0.115	0.238	1
Mir670hg	0.00645148	0.57367	0.303	0.185	1
Rps18-ps3	0.00645841	0.509089	0.152	0.063	1
Cstdc4	0.00646578	0.334431	0.23	0.116	1
Tnrc18	0.00649553	-0.276768	0.139	0.27	1
Mlec	0.00652914	-0.406085	0.364	0.519	1
Pebp1	0.00654527	-0.765142	0.267	0.402	1
Parvg	0.00657442	-0.573406	0.212	0.349	1
Rab5a	0.00657763	-1.12648	0.133	0.243	1
Aimp1	0.00659158	-0.490353	0.109	0.222	1
Msln	0.00659594	0.368825	0.406	0.259	1
Vldlr	0.00659775	-2.84717	0.006	0.058	1
Alyreffm1	0.00660779	0.864705	0.255	0.138	1
Tep1	0.00661202	-0.533207	0.224	0.365	1
Polr2b	0.00664023	-1.25908	0.048	0.132	1
Ndufb5	0.00664895	-0.556045	0.279	0.423	1
Cox8a	0.00667759	-0.373332	0.497	0.698	1
Slc35d2	0.00669142	1.18098	0.188	0.09	1
Trpm3	0.00670841	-0.859985	0.352	0.201	1
Timd2	0.00673134	-1.63752	0.006	0.058	1
Ndufb4	0.00674833	-0.554819	0.297	0.46	1
Ro60	0.00677777	1.30255	0.655	0.46	1
Abcg1	0.00679154	0.640658	0.752	0.688	1
Rhag	0.00679903	-1.42772	0.006	0.058	1
Rassf3	0.00680693	-0.33532	0.176	0.307	1
Ddx5	0.00681668	0.449131	0.903	0.926	1
Bri3bp	0.00684736	-0.189448	0.188	0.312	1
Calm3	0.00685141	-0.962625	0.2	0.344	1
Arih2	0.00685872	0.268871	0.703	0.524	1
Dynlrb1	0.0068605	-0.527975	0.279	0.434	1
Pdik1l	0.00687767	-0.743462	0.061	0.153	1
Anxa5	0.0069087	-0.364257	0.333	0.497	1
Kcp	0.00692391	-0.206759	0.297	0.18	1
Plscr3	0.00694384	-1.0461	0.055	0.143	1
Mpeg1	0.0069573	-0.320692	0.921	0.958	1
Ptges3	0.0069901	-0.472817	0.442	0.603	1
Cd151	0.00700081	-1.44563	0.121	0.228	1
Ppp2r1a	0.00703835	-1.00745	0.206	0.328	1
Ccdc63	0.00705758	1.24208	0.594	0.439	1
Pgls	0.00706512	-0.428233	0.194	0.328	1
Enc1	0.00706801	-2.82749	0.055	0.138	1
Tmem151b	0.00707301	0.723793	0.182	0.085	1
Srrd	0.00708082	-1.17145	0.103	0.206	1
Grip2	0.00708693	-0.154324	0.8	0.788	1
Bdp1	0.0071321	1.29178	0.37	0.228	1
Bscl2	0.0071523	-0.75164	0.345	0.46	1
H2ac19	0.00716016	-0.158618	0.061	0.153	1
Mc5r	0.00716436	0.364712	0.17	0.074	1
Smtnl2	0.00718725	0.983927	0.182	0.085	1
Myl3	0.00718989	0.931755	0.103	0.032	1
Haus2	0.0072098	1.06015	0.339	0.206	1
Man1c1	0.00721129	-0.310154	0.394	0.54	1
Cdk4	0.00721363	-0.370459	0.212	0.333	1
Il6st	0.00724596	0.158648	0.521	0.72	1
Peli2	0.0072627	-0.363654	0.188	0.328	1
Adh5	0.00729031	-0.810623	0.297	0.429	1
Cebpd	0.00731302	-0.879988	0.073	0.169	1
Rack1	0.00735112	-0.286471	0.667	0.778	1
Vmn1r61	0.00736306	0.334322	0.352	0.217	1
Tmem141	0.00739138	-0.518969	0.097	0.206	1
Rpl37rt	0.0073967	-0.38054	0.788	0.825	1
Reep3	0.00741272	-0.752148	0.709	0.772	1
Ndufc1	0.00742104	-1.30803	0.388	0.524	1
Psmc4	0.00743037	-0.179556	0.176	0.317	1
Klhl32	0.0074912	1.65799	0.321	0.19	1
Chmp5	0.00750133	-1.18173	0.139	0.254	1
Rai1	0.00750237	-0.761603	0.067	0.159	1
Capg	0.00750877	-0.454474	0.394	0.54	1
Vmn1r191	0.00752916	0.600497	0.309	0.18	1
Tmc6	0.00753354	-0.893086	0.109	0.217	1
Tmem14c	0.00756423	-0.718734	0.242	0.392	1
Smim30	0.00761554	-0.49031	0.2	0.339	1
Abca5	0.00762905	0.515874	0.164	0.074	1
Mapk12	0.00764546	1.88891	0.248	0.138	1
Pik3c2g	0.00765093	-1.71572	0	0.042	1
Sspn	0.00765093	-3.61762	0	0.042	1
Tars3	0.00765979	0.248957	0.358	0.222	1
Nfe2l2	0.00766452	-0.353809	0.436	0.608	1
Nsun7	0.00768763	1.21475	0.352	0.217	1
Pdcd6	0.00773236	-0.384698	0.139	0.259	1
Vmn2r69	0.00773841	1.28776	0.309	0.196	1
Eny2	0.00776012	0.00930962	0.145	0.265	1
Atp6-ps	0.00780748	-0.4691	0.933	0.958	1
Leng1	0.00781715	-1.06348	0.042	0.122	1
Cenpq	0.00783028	-0.945973	0.048	0.127	1
Ahcyl1	0.00784521	-1.2223	0.115	0.217	1
Mtch1	0.00786429	0.157722	0.194	0.317	1
Caprin1	0.00787239	0.0820325	0.309	0.471	1
Surf4	0.00790946	-0.324376	0.279	0.429	1
Rnf44	0.00791029	-0.293978	0.133	0.249	1
Rpl19-ps6	0.00791118	0.233869	0.188	0.09	1
Dcaf6	0.00791223	0.967717	0.345	0.206	1
Ddx50	0.00791642	-1.42883	0.176	0.286	1
Ube2q1	0.00792519	-0.362852	0.121	0.238	1
Safb2	0.00792626	-0.270378	0.333	0.481	1
Ccdc112	0.00793236	-4.15538	0.012	0.069	1
Or2r3	0.00793236	-2.69865	0.012	0.069	1
Akr1b1	0.0079553	-0.0806916	0.297	0.455	1
Pacsin1	0.00796853	0.307531	0.042	0.122	1
Eif3c	0.00801185	-0.324225	0.352	0.524	1
Shtn1	0.0080193	2.11189	0.109	0.037	1
Npc2	0.00802251	-0.265789	0.927	0.937	1
Gngt2	0.0080272	-0.346195	0.479	0.635	1
Gfus	0.00803915	-0.394257	0.327	0.19	1
Tma7-ps	0.00805169	-0.511123	0.067	0.153	1
Rpl9-ps4	0.00811922	-4.38524	0.03	0.101	1
Tom1	0.00812427	-1.38716	0.097	0.196	1
Cd74	0.0081301	-0.81364	0.382	0.519	1
Srsf9	0.008132	-0.831701	0.255	0.386	1
Rbpj	0.00813693	0.0512633	0.406	0.529	1
Hgs	0.00813981	-1.39851	0.085	0.18	1
Zfp707	0.00815518	1.94208	0.164	0.074	1
Il36g	0.0082083	-2.38531	0.182	0.307	1
Magi3	0.00823277	-0.536827	0.297	0.434	1
Or55b10	0.008276	0.788131	0.436	0.296	1
Thap11	0.00827917	-0.970869	0.042	0.122	1
Glt1d1	0.00829012	-1.00222	0.012	0.069	1
Dlgap5	0.00831409	1.61519	0.212	0.106	1
Gale	0.00834208	3.97965	0.036	0	1
Or7g18	0.00834208	0.906448	0.036	0	1
Pira13	0.00834208	0.461584	0.036	0	1
Psma6	0.00835232	-0.459747	0.194	0.328	1
Ckm	0.00835567	0.975505	0.121	0.042	1
Rplp0	0.00836091	-0.35846	0.83	0.899	1
Rnf4	0.00841068	-0.532343	0.37	0.471	1
Gemin7	0.0085242	-0.519558	0.121	0.238	1
Hspbap1	0.00854276	2.27524	0.285	0.169	1
Pdk1	0.00857886	-0.547977	0.358	0.492	1
Fmnl3	0.00872762	-0.255408	0.212	0.354	1
Rhoq	0.00878912	-0.554386	0.164	0.28	1
Got1	0.00882934	-0.278826	0.127	0.243	1
Gpx1	0.00883389	0.501636	0.661	0.635	1
Uap1	0.00885459	-0.113219	0.158	0.265	1
Or52e8b	0.00885837	1.27641	0.164	0.074	1
Nmb	0.00889261	-1.61467	0.012	0.069	1
Ptpn22	0.00891986	0.452463	0.364	0.228	1
Map3k13	0.00892173	2.55944	0.091	0.026	1
Arpc1b	0.00892497	-0.375687	0.788	0.868	1
Tmem19	0.00892611	-0.817688	0.061	0.148	1
Plk4	0.00892778	1.28946	0.739	0.545	1
Ccar2	0.00901093	-2.24236	0.024	0.09	1
Sh3bgrl3	0.00903662	-0.412632	0.703	0.804	1
Pcmt1	0.00905556	-0.118676	0.297	0.407	1
Kpnb1	0.0090736	-0.0767355	0.248	0.397	1
Twf1	0.00910563	-0.379805	0.261	0.402	1
Megf11	0.00910918	0.489233	0.248	0.138	1
Gk5	0.00911626	-1.15047	0.212	0.106	1
Zfp687	0.00923458	0.713795	0.061	0.148	1
Mrps16	0.00924119	0.92323	0.085	0.185	1
Nsa2	0.00924882	-0.106754	0.297	0.455	1
Lpxn	0.00925903	-0.600544	0.212	0.339	1
Gnpat	0.00928804	-0.489005	0.085	0.185	1
Lsm14b	0.00930353	-1.82275	0.048	0.127	1
Ch25h	0.00932105	-0.0915538	0.176	0.307	1
Glp1r	0.00936044	3.32948	0.061	0.011	1
Zfp1001	0.00941695	0.125912	0.224	0.122	1
Gen1	0.00944407	2.0318	0.285	0.169	1
As3mt	0.00946437	-0.399798	0.091	0.19	1
Gba2	0.00947252	-1.02618	0.03	0.101	1
Tmed1	0.00948282	0.62445	0.152	0.063	1
Mthfs	0.00955736	-0.455007	0.364	0.497	1
Ptprs	0.00958212	-0.469264	0.145	0.265	1
Maz	0.00959526	-0.762222	0.115	0.222	1
Hibadh	0.00961162	0.0639518	0.097	0.206	1
Ctnna2	0.00965421	2.07384	0.115	0.042	1
Ercc8	0.00965959	1.34563	0.158	0.069	1
Prkar1b	0.00967187	-1.11299	0.03	0.101	1
Commd1	0.00972933	-0.259646	0.17	0.286	1
Ctbp1	0.00975955	-0.161948	0.121	0.233	1
Trf	0.00976388	-0.266575	0.873	0.937	1
Atp6v0b	0.00978844	-0.318102	0.739	0.899	1
Actg1	0.00981294	-0.194053	0.642	0.772	1
Lox	0.00982657	-0.416349	0.067	0.159	1
Vmn1r167	0.00984539	0.497165	0.091	0.026	1
Rpl27-ps3	0.00985724	-0.78921	0.497	0.566	1
Chodl	0.0098596	0.47539	0.376	0.243	1
Ppm1g	0.00990859	0.144051	0.842	0.656	1
Ciao3	0.00991173	-1.25116	0.109	0.206	1
Apol10b	0.00991798	2.54512	0.061	0.011	1
Eno1	0.00993	-0.170361	0.588	0.788	1
Vmn2r22	0.00995258	1.86146	0.37	0.233	1
Cecr2	0.00997109	-0.246432	0.327	0.201	1
Tmem160	0.00997888	-0.258508	0.224	0.37	1
Ppp4c	0.00998476	-0.128748	0.848	0.878	1
Kcnj2	0.00999093	-0.34727	0.376	0.497	1
Arrdc4	0.00999363	-0.524642	0.109	0.217	1
Otx1	0.0100073	0.42469	0.133	0.053	1
Or4a81	0.0100074	0.911676	0.279	0.159	1
Vezt	0.010025	-0.684656	0.345	0.46	1
Rpsa-ps11	0.0100347	0.468375	0.194	0.095	1
Fam111a	0.0101076	-0.712312	0.133	0.243	1
Fdps	0.0101403	-0.712197	0.139	0.254	1
Mettl9	0.0101405	-1.06757	0.055	0.138	1
Dll3	0.0101917	-0.103079	0.218	0.116	1
Smpdl3a	0.0102014	-1.32934	0.079	0.169	1
Psmd2	0.0102115	-0.406734	0.145	0.265	1
Cxcl14	0.0102265	-1.49489	0.018	0.079	1
Nampt	0.0102565	-1.00654	0.073	0.164	1
Gosr2	0.0102763	-2.32021	0.127	0.228	1
Pik3c2a	0.0102778	0.618223	0.642	0.481	1
Gcn1	0.0102933	-0.979284	0.618	0.688	1
Asxl3	0.0103059	3.34422	0.061	0.011	1
Trappc3	0.0103149	-0.578083	0.115	0.228	1
Arl5a	0.0103274	-0.941068	0.097	0.196	1
Cog3	0.0103277	-1.11295	0.067	0.153	1
Tbrg4	0.0103288	1.5038	0.424	0.286	1
Speer4b	0.0103624	-1.994	0.042	0.116	1
Snx17	0.0104017	-0.337174	0.333	0.503	1
Fam178b	0.0104054	3.03014	0.048	0.005	1
Espnl	0.0104054	1.48802	0.048	0.005	1
Gpx4	0.0104095	-0.483002	0.418	0.587	1
Atp5me	0.010423	-0.227507	0.352	0.55	1
L2hgdh	0.0104438	-0.950891	0.024	0.09	1
Gtf3c4	0.0104514	-0.937952	0.152	0.259	1
Cdk2ap2	0.0104521	-0.39806	0.152	0.275	1
B2m	0.0104633	-0.252112	0.988	0.995	1
Dleu2	0.0104718	0.87067	0.752	0.656	1
Eif4b	0.01049	0.213018	0.255	0.381	1
Mfsd1	0.0106032	0.0130738	0.364	0.508	1
Aggf1	0.0106184	-0.219286	0.121	0.238	1
Anp32-ps	0.0106365	0.314466	0.048	0.005	1
Vmn2r9	0.0106365	-1.88718	0.048	0.005	1
Vmn1r-ps97	0.0106397	1.78622	0.291	0.18	1
Vmn1r18	0.0106456	-0.730738	0.667	0.646	1
Terf2ip	0.0107111	1.16186	0.352	0.222	1
Ado	0.0107293	0.0819952	0.552	0.413	1
Trappc6a	0.0107414	-1.38057	0.061	0.143	1
Atox1	0.0107495	-0.275834	0.467	0.656	1
Fndc3b	0.0107603	-0.192392	0.121	0.238	1
Slc25a4	0.0107604	-0.397044	0.321	0.481	1
Sertm1	0.0108574	-0.150027	0.115	0.042	1
Aph1c	0.0108692	0.986955	0.17	0.079	1
Hcst	0.0108718	-0.6777	0.182	0.296	1
Chrnd	0.0109466	0.579447	0.164	0.074	1
Sod1	0.0109607	-0.15647	0.485	0.704	1
Ifit3b	0.0109677	-1.11614	0.158	0.069	1
Rps3a1	0.0109847	-0.268965	0.703	0.825	1
Eif2ak2	0.0109945	-0.103373	0.545	0.651	1
Mlxipl	0.0110174	-0.101087	0.485	0.63	1
Rnasek	0.0110208	-0.143536	0.521	0.714	1
Vmn2r26	0.0110463	0.118598	0.261	0.148	1
Abr	0.0111457	-0.345801	0.206	0.328	1
Apoc4	0.011151	2.33202	0.564	0.418	1
Npepl1	0.0111541	-0.756824	0.097	0.196	1
Dpm2	0.011171	-0.123317	0.139	0.265	1
Tmem179b	0.0112378	0.864201	0.182	0.09	1
Ap1b1	0.0113426	-0.459939	0.145	0.265	1
Ldha	0.0113483	-0.389444	0.648	0.72	1
Gcnt1	0.0113535	-0.761303	0.321	0.455	1
Med11	0.0113646	-0.415152	0.067	0.159	1
Yme1l1	0.011367	-0.620274	0.43	0.534	1
Adss1	0.0113994	-0.672224	0.158	0.27	1
Vmn2r97	0.0114004	-0.102886	0.321	0.185	1
Rab2a	0.0114227	-0.241054	0.182	0.307	1
Map4k5	0.0115115	-0.443208	0.067	0.153	1
Ark2n	0.0115151	1.20065	0.321	0.201	1
Snx20	0.0115521	-0.0746925	0.303	0.434	1
Tfb1m	0.0115642	0.75305	0.303	0.185	1
mt-Ts1	0.0115657	0.362575	0.794	0.693	1
Apobec3	0.0115697	0.887143	0.679	0.561	1
Ecm2	0.0116071	1.1987	0.309	0.201	1
Ptk2	0.011611	0.658086	0.539	0.402	1
Aicda	0.0116186	0.851581	0.079	0.021	1
Adamts1	0.0116267	-1.78293	0.055	0.132	1
Msh4	0.0116753	0.131736	0.467	0.317	1
Morf4l1	0.0117739	-0.246246	0.752	0.868	1
Mrpl32	0.0118006	-0.488405	0.133	0.238	1
Naglu	0.0118049	-0.116683	0.364	0.529	1
Fam117b	0.0118125	-0.24403	0.17	0.286	1
Rida	0.0118457	1.0817	0.097	0.032	1
Mdh2	0.0118897	-0.328111	0.406	0.582	1
Rps23-ps1	0.0118906	-0.310729	0.83	0.894	1
Ctcfl	0.0119375	0.841927	0.467	0.312	1
Slc35a5	0.0119434	-0.959127	0.109	0.206	1
Epas1	0.0119813	0.801004	0.285	0.169	1
Sdf2	0.0119958	-0.541477	0.145	0.259	1
Rpl19-ps3	0.0119986	1.47867	0.212	0.116	1
Polg	0.0120726	1.76961	0.273	0.169	1
Zfp783	0.012093	0.537469	0.236	0.127	1
Gstp2	0.0121416	-3.52852	0.036	0.106	1
Dnah14	0.0121416	-1.01333	0.036	0.106	1
Smim19	0.0121498	-0.484364	0.079	0.169	1
Or8b39	0.0121686	0.213676	0.63	0.45	1
Fbrs	0.0121755	-0.573821	0.206	0.312	1
Rps13-ps1	0.0122208	0.155608	0.291	0.169	1
Pcbp2	0.0122274	-0.332737	0.327	0.466	1
Napb	0.0122445	1.44624	0.291	0.18	1
Mrpl23-ps1	0.0122699	0.373737	0.909	0.762	1
Tmsb10	0.0122804	-0.349146	0.406	0.577	1
Ppt1	0.0123015	-0.330929	0.703	0.825	1
Vmn2r10	0.0123347	0.511676	0.194	0.095	1
Commd8	0.0123439	-0.436442	0.485	0.587	1
Usp39	0.0123441	-0.563795	0.067	0.153	1
Sinhcaf	0.012347	-1.47362	0.279	0.153	1
Atp6v1c1	0.0123638	0.0816889	0.497	0.677	1
Supt4a	0.0123831	0.01783	0.206	0.344	1
Cox6a2	0.0124319	-0.0407246	0.248	0.386	1
Zhx1	0.0124448	-0.615849	0.194	0.302	1
Necap2	0.0124553	-0.594195	0.291	0.423	1
Xrcc2	0.0124562	3.8365	0.188	0.095	1
Iigp1c	0.0124808	-0.00428686	0.133	0.238	1
Celf1	0.0124844	-0.257719	0.267	0.402	1
Igf1r	0.0124866	-0.506838	0.188	0.296	1
Ddx23	0.0125181	0.151979	0.685	0.55	1
Rbl1	0.0125659	-1.48807	0.067	0.148	1
Glg1	0.0125971	-0.821585	0.291	0.402	1
Rps15	0.0126255	-0.501399	0.642	0.862	1
Tfap2a	0.0126329	1.92296	0.309	0.19	1
Cep78	0.012654	-1.06148	0.394	0.238	1
Wsb2	0.0126661	-0.255871	0.176	0.291	1
Lamtor4	0.0127157	-0.0911956	0.412	0.587	1
B3galnt2	0.0127293	1.33131	0.121	0.048	1
Pank3	0.0127371	-0.715559	0.115	0.212	1
Tsen54	0.0127375	-4.069	0	0.037	1
Camk4	0.0127375	-0.833824	0	0.037	1
Otof	0.0127375	-1.85977	0	0.037	1
Spef2	0.0127375	-2.12525	0	0.037	1
Snora64	0.0127375	-0.806357	0	0.037	1
Fancf	0.0127375	-3.67808	0	0.037	1
Plin1	0.0127522	0.821437	0.261	0.148	1
Golm1	0.0128235	-0.324942	0.582	0.757	1
Ik	0.0128366	-0.268998	0.267	0.402	1
Vmn2r5	0.0128447	0.903318	0.242	0.138	1
Cisd3	0.0128459	0.590624	0.709	0.508	1
Tulp1	0.0128465	0.410509	0.406	0.275	1
Ppm1k	0.0128527	-0.421764	0.594	0.413	1
Rbm47	0.0128812	0.701288	0.812	0.704	1
Camk1	0.0128934	-0.120175	0.612	0.82	1
Pomp	0.012899	-0.334703	0.533	0.677	1
Pou1f1	0.0129566	1.04316	0.273	0.164	1
Nsmce3	0.0129781	-0.472348	0.091	0.185	1
Malsu1	0.0130489	-1.26236	0.067	0.148	1
Psmb7	0.0130671	-0.383737	0.194	0.312	1
Trub1	0.0130741	-0.719006	0.479	0.323	1
Cep350	0.0130763	-0.410518	0.139	0.254	1
Dennd5a	0.0130825	-0.737129	0.412	0.508	1
Mob1a	0.0131311	-0.494557	0.339	0.471	1
Atp5if1	0.0131372	-0.273158	0.515	0.698	1
Serac1	0.0131429	0.447087	0.188	0.095	1
Or8b9	0.0131442	1.3554	0.103	0.037	1
Brd7	0.0131452	-0.789501	0.242	0.36	1
Tmprss11a	0.0131911	0.362085	0.352	0.222	1
Slc12a6	0.0131927	-0.625896	0.412	0.513	1
Ccdc124	0.0132051	-0.363879	0.121	0.228	1
Mta1	0.0132077	-0.908038	0.042	0.116	1
Tmed10	0.0132101	-0.262555	0.624	0.767	1
Mrpl16	0.013221	-1.20552	0.073	0.159	1
Tcap	0.0132315	-2.4898	0.012	0.063	1
Ncoa1	0.0132428	-1.40071	0.097	0.185	1
Shcbp1l	0.0132958	0.653595	0.079	0.021	1
Rpl18a-ps4	0.0133025	-0.9923	0.218	0.116	1
Dtd1	0.0133463	-2.47087	0.012	0.063	1
Snrpf	0.0133543	-0.350555	0.17	0.296	1
Ppp5c	0.0134227	-0.164499	0.127	0.243	1
Lamtor5	0.0134603	-0.382562	0.218	0.36	1
Lrrc51	0.0134619	-1.64207	0.012	0.063	1
Ms4a4c	0.0134812	1.52192	0.133	0.058	1
Nmrk1	0.0134828	2.48118	0.406	0.259	1
Ccdc15	0.013498	1.10935	0.194	0.101	1
Cep152	0.0135282	-1.35171	0.097	0.19	1
Nadk2	0.0135354	-0.912401	0.042	0.116	1
Vps28	0.0135364	0.449057	0.333	0.206	1
Eef1b2	0.0136331	-0.325042	0.576	0.698	1
Fdft1	0.0136571	-1.55844	0.03	0.095	1
Nudt6	0.0136571	-2.23489	0.03	0.095	1
Junb	0.013674	-0.266482	0.261	0.402	1
Oas1a	0.0138101	-0.0478845	0.109	0.217	1
Septin3	0.0138114	-0.847739	0.297	0.169	1
Pdgfc	0.013844	-1.09259	0.03	0.095	1
Tspan4	0.0139109	-0.412664	0.303	0.439	1
Marf1	0.0139532	0.817446	0.691	0.603	1
Rgs10	0.0139611	-0.130917	0.679	0.862	1
Esco2	0.0139862	0.554276	0.345	0.222	1
Spock2	0.0140139	-2.30641	0.048	0.122	1
Gltp	0.014021	-0.442351	0.327	0.471	1
Ift172	0.0140633	-0.616421	0.097	0.196	1
Vmn2r6	0.0140753	0.762654	0.297	0.185	1
Atxn10	0.0140766	-0.278529	0.255	0.397	1
Pus10	0.0141126	-2.59449	0.061	0.138	1
Uso1	0.0141206	-0.186135	0.182	0.312	1
Atg14	0.0141208	-0.592605	0.048	0.127	1
Exoc7	0.0141358	-0.914254	0.079	0.169	1
Nupr1	0.0142201	1.68314	0.327	0.222	1
Mbp	0.0142291	-0.00754862	0.145	0.243	1
Gvin1	0.0142581	-0.786478	0.358	0.476	1
Ino80	0.0142668	0.774166	0.182	0.09	1
Psg16	0.0143095	-0.788075	0.685	0.704	1
Ppp2r5d	0.0143213	-1.30337	0.03	0.095	1
Zfp871	0.0143339	0.860528	0.442	0.317	1
Spaca7b	0.0143576	0.425424	0.194	0.101	1
Ncf2	0.014372	-0.470369	0.661	0.751	1
Kif21b	0.0143955	-0.104723	0.236	0.365	1
Bnip2	0.0144186	-0.304318	0.273	0.407	1
Slc9b2	0.0144224	-0.691113	0.17	0.28	1
Mob3a	0.0144281	-0.692517	0.121	0.222	1
Or5b116	0.0144354	-0.769664	0.073	0.159	1
Slc2a5	0.0144566	-0.158502	0.4	0.577	1
Pi4kb	0.0144754	-0.211413	0.703	0.693	1
Camk2d	0.0144808	0.750024	0.43	0.302	1
Mrm3	0.0144811	2.58043	0.067	0.016	1
Prdx5	0.0145219	0.044664	0.333	0.503	1
Chrnb3	0.0145854	0.342761	0.345	0.228	1
Zfp408	0.0145919	3.02577	0.139	0.063	1
Rpl19-ps1	0.0146044	1.98949	0.127	0.053	1
Cd6	0.0146054	2.36697	0.067	0.016	1
Rab20	0.0146137	-0.766782	0.055	0.132	1
Rps6ka1	0.0146163	-0.358291	0.273	0.407	1
Adgrg1	0.014684	0.136653	0.376	0.545	1
Syt17	0.014701	0.0153098	0.358	0.238	1
Zfp995	0.0147116	-1.86203	0.024	0.085	1
Vmn2r1	0.0147219	0.616683	0.309	0.201	1
Lrrc63	0.0147306	1.1678	0.067	0.016	1
Dvl3	0.0147491	1.33425	0.412	0.27	1
Esr1	0.0147589	-2.17923	0.042	0.111	1
Fgr	0.0147818	0.504543	0.176	0.09	1
Entpd7	0.0147822	-0.499167	0.733	0.524	1
Prkag2	0.0148341	-0.925343	0.018	0.074	1
Mettl23	0.014839	-0.526696	0.127	0.233	1
Fam229b	0.0148911	0.51031	0.388	0.265	1
Lyrm4	0.0149377	0.860462	0.388	0.254	1
Disc1	0.0149397	0.769557	0.2	0.106	1
Plekhs1	0.0149633	-0.764987	0.073	0.159	1
Dpm3	0.0149884	-0.344881	0.206	0.339	1
Srpk1	0.0149931	0.89832	0.715	0.614	1
Dmap1	0.0150142	-0.70988	0.036	0.106	1
EU599041	0.0150189	0.20765	0.606	0.455	1
Yy1	0.0150299	-0.99552	0.133	0.228	1
Vkorc1l1	0.015043	-1.04235	0.133	0.233	1
Syf2	0.015051	-0.0736226	0.194	0.328	1
Pla2g4a	0.0151319	-0.764247	0.158	0.259	1
Map1lc3a	0.015173	-0.442408	0.164	0.28	1
Spice1	0.0152172	-1.33622	0.03	0.095	1
Sfxn5	0.0152859	1.62603	0.224	0.127	1
Exo1	0.0153528	0.868025	0.236	0.138	1
Dpcd	0.0153697	-0.076196	0.333	0.519	1
Wdr97	0.0153703	0.558251	0.23	0.132	1
Ppt2	0.0154265	1.53193	0.194	0.106	1
Ufc1	0.0154365	-0.154982	0.121	0.228	1
Arf1	0.0154517	-0.292368	0.412	0.603	1
Etv3	0.0154983	1.45651	0.182	0.095	1
Pdp2	0.0155212	0.939747	0.448	0.307	1
Tnfrsf26	0.0155378	-1.35147	0.327	0.206	1
Sec31a	0.0155424	-0.153965	0.182	0.296	1
Prkab1	0.0155694	-0.824273	0.115	0.212	1
Scp2	0.0156424	0.0250784	0.212	0.349	1
Vmn2r13	0.0156493	1.70236	0.158	0.079	1
Shcbp1	0.0156793	0.0843642	0.733	0.55	1
Arhgap17	0.0156892	-0.5014	0.467	0.593	1
Sec23a	0.0156954	-0.683041	0.036	0.106	1
Tmem250	0.0157378	0.172338	0.891	0.762	1
Clk4	0.0157392	-0.696484	0.261	0.37	1
Zbtb9	0.015907	1.09936	0.23	0.132	1
Cacul1	0.015916	-0.807114	0.115	0.212	1
Trp53bp2	0.0159185	0.0848312	0.024	0.085	1
Or6k2	0.0159227	-0.882522	0.097	0.185	1
Ube2h	0.0159309	0.518675	0.176	0.302	1
Kctd14	0.0159316	0.120429	0.279	0.164	1
Whrn	0.0159549	-0.851124	0.176	0.28	1
Ubald2	0.0160238	-0.648375	0.133	0.238	1
Tlr12	0.0160474	-1.58825	0.109	0.196	1
Gnai2	0.016063	-0.357179	0.758	0.788	1
Cchcr1	0.0161082	0.670226	0.527	0.397	1
St3gal5	0.0161089	-0.145341	0.206	0.328	1
Pa2g4	0.0161307	-0.186173	0.133	0.249	1
Drd1	0.0162069	2.76349	0.03	0	1
B3gat2	0.0162069	2.61724	0.03	0	1
Cwh43	0.0162069	3.05186	0.03	0	1
Noc2l	0.0162341	-0.450709	0.097	0.19	1
Mbd3	0.0162362	-0.54586	0.091	0.185	1
Ndufa11	0.0163642	-0.623352	0.188	0.312	1
Ormdl2	0.0164335	-0.413125	0.182	0.307	1
Or13a25	0.0165202	-0.492453	0.63	0.667	1
Rpl7	0.0165552	-0.45267	0.933	0.942	1
Ncln	0.0165695	-0.674461	0.188	0.296	1
mt-Rnr1	0.0166422	-0.305436	0.885	0.926	1
Dbf4	0.0166516	-0.715143	0.533	0.37	1
Ppp6r2	0.0166635	0.690381	0.497	0.349	1
Rpl6	0.016706	-0.189402	0.788	0.899	1
Ggps1	0.0167077	-0.325494	0.37	0.492	1
Ugt1a6a	0.0167404	-0.678599	0.055	0.127	1
Ndufa12	0.0167793	-0.467063	0.279	0.407	1
Naa60	0.0167836	-0.444747	0.121	0.222	1
Rnf114	0.0168047	-0.477778	0.206	0.317	1
Slc25a11	0.0168482	-0.661427	0.2	0.317	1
Ndufb6	0.0169016	-0.375692	0.158	0.27	1
Psmc1	0.0169024	-0.0286202	0.291	0.423	1
Tmem184b	0.0169215	-0.576105	0.224	0.339	1
Ube2g2	0.0169249	-0.401641	0.109	0.212	1
C3	0.0169469	3.15655	0.091	0.032	1
Spink14	0.0170128	1.01648	0.055	0.011	1
Ostm1	0.0170606	-0.95267	0.273	0.386	1
Ndufa8	0.0170614	-0.219221	0.273	0.413	1
Padi2	0.017064	-1.14605	0.212	0.317	1
Ints8	0.017084	-0.353385	0.194	0.286	1
Oaz2	0.0170927	-0.798954	0.048	0.122	1
Igf2bp3	0.0171079	0.385969	0.642	0.672	1
Rps17	0.0171313	-0.120286	0.582	0.746	1
Fkbp9	0.0171398	0.191992	0.036	0.106	1
Nmnat1	0.0171513	1.73545	0.382	0.265	1
Zbtb21	0.0172193	-1.53007	0.309	0.196	1
Dennd2a	0.0172325	-0.00168653	0.57	0.45	1
Fbxw4	0.0172566	-0.270307	0.242	0.365	1
Rpl17-ps10	0.0172698	-0.667609	0.067	0.148	1
Strbp	0.0173139	0.177441	0.527	0.36	1
Wdr47	0.0173514	-1.23317	0.291	0.169	1
Rnf187	0.0173641	-0.0758097	0.218	0.354	1
Adprh	0.0174148	-0.756358	0.279	0.386	1
Rev3l	0.0175038	-1.32154	0.042	0.111	1
Myl12a	0.0175048	-0.29758	0.37	0.529	1
Eif3j2	0.0175696	-0.164682	0.218	0.328	1
Ncbp2as2	0.0176046	-0.517105	0.224	0.344	1
Bmt2	0.0176092	0.416224	0.788	0.571	1
Ssb	0.0176579	-0.0392407	0.309	0.444	1
Btf3-ps15	0.0176645	1.50838	0.055	0.011	1
Bdh2	0.0176763	-0.139268	0.103	0.037	1
Flii	0.017741	-0.70795	0.121	0.222	1
Krt7	0.0178096	0.246896	0.473	0.349	1
Or4d10c	0.0178308	0.388176	0.055	0.011	1
Zfp7	0.0178475	1.31076	0.248	0.138	1
Psmb3	0.0178534	-0.223915	0.255	0.402	1
Traf3	0.0178981	-1.116	0.048	0.122	1
Zfp472	0.0179033	-1.48113	0.036	0.101	1
Atp5f1c	0.0179242	-0.335752	0.394	0.556	1
Gas8	0.0179603	1.25333	0.267	0.159	1
Map1lc3b	0.0179836	-0.37938	0.673	0.714	1
Slc12a2	0.0179865	-0.389263	0.37	0.476	1
Vmn1r211	0.0179985	0.690677	0.055	0.011	1
Fez2	0.0180026	-0.26821	0.139	0.254	1
Snora65	0.018024	-1.39322	0.006	0.048	1
Nutf2-ps2	0.018094	-3.10674	0.03	0.09	1
H2ac18	0.0180947	-0.523501	0.067	0.148	1
Btnl4	0.0181821	-0.395569	0.085	0.026	1
Zc3h11a	0.0182218	-0.420852	0.291	0.418	1
Vmn2r65	0.0182323	0.262685	0.212	0.116	1
Plscr2	0.0183012	0.741872	0.333	0.206	1
Vmn1r-ps15	0.0183439	-0.355284	0.303	0.19	1
Pfkfb4	0.0183546	-1.19292	0.121	0.212	1
Pex11g	0.0183774	1.07544	0.139	0.063	1
Srrt	0.0184087	0.999239	0.188	0.302	1
Dr1	0.0184214	-0.844423	0.073	0.153	1
Mad2l2	0.0184765	-0.782632	0.042	0.111	1
Rdx	0.0184847	-0.447306	0.255	0.376	1
Tmem134	0.0185659	-0.688182	0.182	0.286	1
Slit2	0.0185781	-2.73712	0.024	0.079	1
Rpap3	0.0185857	-3.20101	0.03	0.09	1
Rwdd3	0.0185887	3.79514	0.042	0.005	1
Mocos	0.0185887	4.86633	0.042	0.005	1
Rrp7a	0.0186046	-0.0636047	0.145	0.254	1
Eif4a3	0.0186138	-0.322569	0.17	0.28	1
Otud1	0.018615	-0.622629	0.061	0.138	1
Slc51a	0.0187424	-3.11183	0.006	0.048	1
Gpalpp1	0.0187468	-1.0623	0.739	0.524	1
Mir142hg	0.0187689	0.722107	0.321	0.217	1
Zfp24	0.0188084	-0.87229	0.097	0.185	1
Selenov	0.0188578	0.618531	0.055	0.011	1
Or52ab2	0.0189223	0.587562	0.164	0.079	1
Tiam1	0.0189259	-2.20737	0.006	0.048	1
Mrm2	0.0189259	-2.46158	0.006	0.048	1
Tcte2	0.0189587	0.523138	0.091	0.18	1
Adap1	0.0189806	-0.733969	0.085	0.169	1
Rpl31-ps20	0.018997	1.40216	0.042	0.005	1
Eif4h	0.0190158	-0.306708	0.382	0.519	1
Dnajc8	0.0190278	-0.483122	0.309	0.455	1
Rplp1	0.0190624	-0.179598	0.921	0.963	1
Mxi1	0.0190683	-0.829745	0.097	0.185	1
Tent5c	0.0190787	-0.381152	0.436	0.571	1
Vps37a	0.0190925	0.575214	0.261	0.381	1
Prmt9	0.0191356	-0.130786	0.43	0.296	1
R3hcc1l	0.0192134	-0.999047	0.079	0.159	1
Ifi27	0.0192356	-0.0308809	0.327	0.487	1
Acly	0.0192514	-0.273635	0.297	0.434	1
Pan2	0.019261	2.04553	0.285	0.18	1
Gorab	0.0192976	-1.85067	0.006	0.048	1
Mx2	0.0193105	-1.4718	0.036	0.101	1
Prmt1	0.0193478	0.698968	0.345	0.233	1
Samd13	0.0193573	0.479005	0.073	0.021	1
Arf2	0.0194031	-1.21511	0.079	0.159	1
Slfn8	0.019408	-0.798511	0.291	0.397	1
Aldoart1	0.0194131	0.715263	0.042	0.005	1
Eif1ad6	0.0194131	2.38877	0.042	0.005	1
Rab3gap2	0.0195085	-1.11072	0.097	0.185	1
Mrpl41	0.019549	-0.30544	0.103	0.196	1
Gcsh	0.0195497	-1.28361	0.067	0.143	1
Card19	0.0196117	-0.179108	0.115	0.217	1
Wdr46-ps	0.0196241	2.03276	0.042	0.005	1
Kdm2b	0.019663	-0.81722	0.291	0.381	1
Fpgs	0.0196756	-0.505293	0.006	0.048	1
Dcaf4	0.0196771	-0.0578323	0.036	0.101	1
Afg3l2	0.0197049	0.618219	0.564	0.397	1
Abi3	0.0197526	0.0335033	0.594	0.725	1
Nin	0.019761	0.570567	0.436	0.307	1
Tmem64	0.019784	-0.947202	0.091	0.175	1
Sowahc	0.019792	-0.389435	0.339	0.481	1
Azi2	0.0198238	-1.09877	0.158	0.249	1
Gapdhs	0.0198371	0.565927	0.042	0.005	1
Or51k2	0.0198396	0.0175701	0.091	0.032	1
Nabp2	0.0198487	-0.491003	0.067	0.148	1
Smad5	0.0199338	-0.214503	0.073	0.159	1
Dpy30	0.0199881	-0.321507	0.103	0.196	1
Vps18	0.0200124	-0.90184	0.17	0.265	1
Alms1-ps2	0.0200522	0.0438757	0.042	0.005	1
Cyp4f17	0.0201001	1.13693	0.309	0.19	1
Fanca	0.0201093	0.702697	0.394	0.254	1
Tmem97	0.0201125	-1.12951	0.055	0.127	1
Naxe	0.0201595	-0.262264	0.261	0.402	1
Rn7s6	0.0201849	-2.11504	0.012	0.058	1
Rps19-ps3	0.0202032	-0.816331	0.17	0.085	1
Cnih4	0.0202524	-0.335935	0.333	0.46	1
Chchd3	0.0202547	-0.519025	0.085	0.175	1
Aurkaip1	0.020281	-0.171114	0.121	0.217	1
Abhd17c	0.0202921	-1.0693	0.152	0.243	1
Or1j15	0.0203677	-0.174389	0.752	0.741	1
Timm8b	0.020428	-1.00004	0.176	0.28	1
Flg	0.0204313	0.659477	0.073	0.021	1
Zfp984	0.0205561	-0.410918	0.036	0.101	1
Fbxo9	0.0205699	-0.0371287	0.067	0.148	1
Nrbp2	0.020596	0.429432	0.212	0.116	1
Atp5po	0.0206031	-0.277231	0.248	0.386	1
Mfge8	0.020672	-0.907909	0.055	0.127	1
Hnrnpab	0.0206902	-0.629791	0.2	0.302	1
Syn3	0.0206949	-1.72596	0.194	0.101	1
Smim40	0.0206949	1.60495	0.188	0.106	1
Tfcp2l1	0.0206966	-0.564781	0.176	0.085	1
Rab24	0.0207283	-0.438791	0.218	0.333	1
Lratd2	0.0207868	-2.27266	0.079	0.153	1
Inafm1	0.0208135	-0.739823	0.036	0.101	1
Orc6	0.0208773	-1.18186	0.073	0.153	1
Tmod3	0.0208786	0.752758	0.788	0.593	1
Trp53cor1	0.0208819	-2.4162	0.012	0.058	1
Gsg1l	0.0208859	0.54582	0.152	0.074	1
Prpf40b	0.0208996	-0.223842	0.055	0.127	1
Zfp386	0.0209103	-2.2564	0.048	0.116	1
Mtmr10	0.0209302	-0.388411	0.212	0.317	1
Slc26a2	0.0209634	-0.615087	0.285	0.386	1
Echdc1	0.0210292	-2.48758	0.042	0.106	1
Tnfaip3	0.02103	-1.60624	0.048	0.116	1
Haus4	0.0210594	-2.70962	0.012	0.058	1
Arhgap11a	0.0210736	-1.1866	0.036	0.101	1
Txnrd2	0.0211148	-0.635486	0.091	0.175	1
Stx2	0.0211287	-0.00909625	0.133	0.233	1
Lemd1	0.0211296	0.796745	0.139	0.063	1
Or8b12i	0.02123	1.03976	0.073	0.021	1
Eif4g3	0.021248	-1.10451	0.255	0.349	1
Igfbp4	0.0212566	0.433897	0.491	0.36	1
Commd9	0.021264	-0.470269	0.133	0.238	1
B4galt6	0.0212928	0.129227	0.618	0.439	1
Septin1	0.0212994	-2.9115	0	0.032	1
Cnksr3	0.0212994	-4.0265	0	0.032	1
Marveld2	0.0212994	-3.64039	0	0.032	1
Dpys	0.0212994	-2.52781	0	0.032	1
Tll2	0.0212994	-2.46163	0	0.032	1
Uck2	0.0212994	-4.15956	0	0.032	1
Tmem269	0.0212994	-0.974155	0	0.032	1
Kcnip4	0.0212994	-0.632706	0	0.032	1
Sparcl1	0.0212994	-3.15438	0	0.032	1
Lrfn1	0.0212994	-1.8801	0	0.032	1
Fras1	0.0212994	-2.74733	0	0.032	1
Stab2	0.0212994	-2.26924	0	0.032	1
Vash2	0.0212994	-2.0318	0	0.032	1
Afg1l	0.0212994	-3.40693	0	0.032	1
Tmc3	0.0212994	-3.73328	0	0.032	1
Spata31h1	0.0212994	-3.49571	0	0.032	1
Kcna3	0.0212994	-3.69324	0	0.032	1
Or11h23	0.0212994	-0.940204	0	0.032	1
Lancl2	0.0212994	-2.90241	0	0.032	1
Mir181a-2	0.0212994	-2.07322	0	0.032	1
Lrrc8b	0.0212994	-2.59881	0	0.032	1
Mrgprx2	0.0212994	-3.78101	0	0.032	1
Obox4-ps28	0.0212994	-2.85081	0	0.032	1
Sirt2	0.021329	-0.229268	0.461	0.561	1
Nab1	0.0213318	-1.10397	0.145	0.238	1
Pgp	0.0214219	0.079679	0.097	0.19	1
Ttc33	0.0215076	-0.718914	0.073	0.153	1
Cpsf2	0.0215076	-0.334641	0.073	0.153	1
Cwc15	0.0215444	-0.151872	0.224	0.344	1
Or13c7c	0.0215798	0.238077	0.594	0.444	1
St14	0.0216459	-0.596638	0.558	0.651	1
Ctnnb1	0.0216909	-0.132013	0.285	0.434	1
Stat6	0.0216963	-0.511131	0.224	0.339	1
Wfdc17	0.0217073	-1.25125	0.115	0.206	1
Lars2	0.021719	-0.403145	0.861	0.873	1
Ggnbp1	0.021784	0.334367	0.527	0.407	1
Senp5	0.0218922	2.04947	0.2	0.116	1
Ogdh	0.0219206	-0.190699	0.224	0.333	1
B9d2	0.0219325	-0.925757	0.03	0.09	1
Ndufaf6	0.0219668	-1.76295	0.012	0.058	1
Id2	0.0219852	-0.195204	0.109	0.201	1
Hmgn1	0.0221248	-0.179043	0.273	0.407	1
Ckap5	0.0221267	-0.694896	0.139	0.238	1
Arhgap26	0.0221287	-0.662499	0.079	0.159	1
Cd59b	0.022166	-0.513983	0.097	0.18	1
Dyrk2	0.02218	-0.718042	0.188	0.296	1
Nat8f6	0.0222242	0.293674	0.073	0.021	1
Srp54c	0.0222697	-0.801063	0.182	0.286	1
Mrps23	0.0223281	-0.449402	0.042	0.111	1
Eef1a1	0.0223579	-0.210948	0.994	1	1
Scp2-ps2	0.0223863	-1.01018	0.127	0.217	1
Eif4a-ps4	0.0223988	-0.71082	0.164	0.265	1
Use1	0.0225259	-0.316159	0.333	0.487	1
Swsap1	0.0225274	-2.11611	0.012	0.058	1
Dynlt1-ps1	0.0226154	-0.650024	0.127	0.222	1
Usp7	0.02263	-0.617179	0.133	0.233	1
Mfsd4b4	0.0226319	-1.2028	0.073	0.148	1
Psmd13	0.0226388	-0.339221	0.139	0.243	1
Slc37a4	0.0226503	-1.74598	0.018	0.069	1
Itgb1bp1	0.0226721	-1.1506	0.097	0.18	1
Rfk	0.0227192	-1.31056	0.158	0.249	1
Kpna4	0.0227286	0.0787741	0.236	0.344	1
Mtfr1l	0.0227406	1.38815	0.309	0.217	1
Kazn	0.0228095	-1.64715	0.079	0.153	1
Btf3l4	0.0229044	-0.489087	0.133	0.233	1
Nopchap1	0.0229365	-0.198946	0.958	0.942	1
Cmas	0.02294	-0.347347	0.091	0.175	1
Tln1	0.0229469	-0.0931701	0.473	0.661	1
Klrb1b	0.022971	-1.20254	0.024	0.079	1
Cog6	0.0230721	0.338036	0.182	0.291	1
Btg2	0.023082	-0.425728	0.212	0.344	1
Rab21	0.0230827	-0.743229	0.127	0.222	1
Zfp575	0.0231004	0.85488	0.061	0.016	1
Gabarapl1	0.0231027	0.752242	0.067	0.148	1
Pafah1b2	0.0231304	-0.0510079	0.133	0.238	1
Slu7	0.0231787	-0.0798789	0.121	0.217	1
Vps72	0.0232391	-0.29412	0.224	0.328	1
Ndufv3	0.0232588	-0.311653	0.412	0.534	1
Calhm6	0.0233758	2.45389	0.079	0.026	1
Or10ak7	0.0234148	-0.520486	0.139	0.228	1
Rubcnl	0.0234203	-0.795332	0.255	0.349	1
Tlk1	0.0234516	-0.62288	0.158	0.259	1
Nap1l1	0.0235146	-0.194023	0.327	0.444	1
Mms19	0.0235215	1.06137	0.509	0.37	1
Rad51ap1	0.0235535	1.15645	0.121	0.053	1
Mapk6	0.0235535	-1.54058	0.048	0.116	1
Cxcl11	0.0235805	1.07537	0.097	0.037	1
Tomm7	0.0236149	0.182894	0.333	0.492	1
Magoh	0.0236242	-0.87737	0.067	0.143	1
Polr3f	0.0236441	0.296183	0.358	0.243	1
Cpne1	0.0236625	0.0904733	0.121	0.217	1
Nmi	0.0236638	-0.824603	0.073	0.148	1
Pdcd10	0.0236652	-0.767521	0.212	0.317	1
Or2t6	0.023758	0.366708	0.339	0.222	1
Tpgs1	0.0237613	-0.231857	0.158	0.265	1
Prkg2	0.0237715	-1.23495	0.145	0.069	1
Atp5mj	0.0238224	-0.156894	0.358	0.497	1
Parvb	0.0239322	-0.27817	0.533	0.381	1
Camta2	0.0239542	-0.60343	0.152	0.249	1
Naaladl2	0.0240154	1.23223	0.139	0.069	1
Rgs1	0.0240922	-1.45595	0.103	0.185	1
Sdhc	0.0241129	-0.875491	0.255	0.36	1
St3gal3	0.0241172	-1.03707	0.024	0.079	1
Cdc42ep4	0.0241172	-0.478336	0.024	0.079	1
Chmp2b	0.0241256	-0.345945	0.079	0.159	1
Cotl1	0.0241556	-0.296715	0.533	0.714	1
Cd300a	0.0241568	0.70829	0.503	0.386	1
Pcdh15	0.0241636	1.68125	0.242	0.143	1
Ifi35	0.0241769	-0.176103	0.17	0.286	1
C1rl	0.0242617	-2.35661	0.145	0.069	1
Anapc10	0.0243434	-0.154396	0.315	0.418	1
Cct6a	0.0243579	-0.275217	0.764	0.82	1
Arglu1	0.0243662	0.35998	0.818	0.788	1
Pigc	0.0243916	-0.77048	0.042	0.106	1
Npm1	0.0244052	-0.217585	0.552	0.693	1
Lbhd1	0.0244199	-1.21043	0.218	0.328	1
Plau	0.024466	-0.973481	0.418	0.275	1
Zfp78	0.0244968	0.187655	0.121	0.053	1
Zfp367	0.0245353	-0.570796	0.042	0.106	1
mt-Rnr2	0.0246889	-0.245328	0.97	0.995	1
Pabpc4	0.0247354	-0.178818	0.103	0.185	1
Rtf2	0.0247669	-0.692173	0.158	0.265	1
Smt3h2-ps4	0.0247956	0.702022	0.018	0.069	1
Cops3	0.0248082	-0.276522	0.133	0.233	1
Cpeb4	0.0248745	-1.56304	0.061	0.132	1
Slco2b1	0.0248955	-0.162104	0.794	0.905	1
Gtf2h2	0.024935	-0.0347725	0.467	0.603	1
Gak	0.0249481	-0.536991	0.418	0.508	1
Gdpgp1	0.0249646	-2.00644	0.188	0.101	1
Herc6	0.0249841	1.52012	0.442	0.323	1
Pttg1ip	0.0250093	-0.406042	0.303	0.434	1
Igf1	0.0250111	-0.384087	0.358	0.46	1
Tacc3	0.0251697	-0.588796	0.018	0.069	1
Higd2a	0.0251974	-0.217556	0.267	0.418	1
Mafg	0.0252089	-0.217936	0.248	0.365	1
Nucb1	0.02526	-0.282463	0.533	0.667	1
Zfp444	0.0253005	-0.969689	0.279	0.37	1
Ccr4	0.0253109	0.975642	0.061	0.016	1
Sel1l	0.025315	-0.235792	0.297	0.423	1
Mrpl40	0.0253421	-1.05401	0.133	0.217	1
Rrp1	0.0253422	0.304723	0.218	0.354	1
Glrx5	0.0253491	-0.580542	0.061	0.138	1
Vmn1r9	0.025467	-0.815312	0.279	0.386	1
Dhx38	0.0255257	-0.897654	0.055	0.122	1
Sh3glb2	0.0255783	-0.446284	0.103	0.19	1
Adap2	0.025599	0.599854	0.636	0.593	1
Vdac2	0.0257162	-0.201807	0.473	0.619	1
Ssr1	0.0257168	-0.603253	0.527	0.651	1
Nr3c1	0.0257305	-0.144015	0.291	0.423	1
Sp3os	0.0257354	-1.42569	0.036	0.095	1
Lncbate10	0.0257936	2.21756	0.103	0.042	1
Dpep2	0.0258035	1.32453	0.297	0.19	1
Hsp90aa1	0.0258267	-0.481481	0.418	0.545	1
Sec11a	0.0258273	-0.0415695	0.273	0.402	1
Hcls1	0.0258567	-0.200961	0.358	0.487	1
Trp53inp1	0.0258617	-1.48585	0.042	0.106	1
Selenos	0.0260887	0.12571	0.4	0.561	1
Nhp2	0.0260912	-0.457678	0.097	0.185	1
Cfap77	0.0261032	0.0936526	0.115	0.048	1
Tmub2	0.026127	-0.519723	0.182	0.286	1
Vegfb	0.026145	0.387178	0.133	0.238	1
Il23a	0.0261574	0.478987	0.442	0.312	1
Rpl21-ps3	0.026159	0.242882	0.061	0.016	1
Rgs4	0.0261647	-0.650031	0.042	0.106	1
Vmn1r179	0.0262064	2.70905	0.139	0.069	1
Vamp8	0.0262154	-0.273421	0.545	0.73	1
Brip1os	0.0262193	-0.0469443	0.267	0.37	1
Tsc2	0.026278	-0.328726	0.352	0.455	1
Bola2	0.0263365	-0.208427	0.364	0.476	1
St6galnac6	0.0263406	-0.0143921	0.23	0.138	1
Psme1	0.0263587	-0.268605	0.436	0.571	1
Spindoc	0.0263612	0.187078	0.133	0.063	1
Rabac1	0.0263645	-0.321373	0.455	0.593	1
Arhgef40	0.0263884	-0.225688	0.667	0.709	1
Rpl21	0.026394	-0.327259	0.873	0.894	1
mt-Ts2	0.0264167	0.0212685	0.097	0.037	1
Tgfa	0.0264318	-0.316914	0.206	0.323	1
Mrpl53	0.026448	-0.711696	0.109	0.196	1
mt-Nd5	0.0264558	-0.403054	0.733	0.794	1
Crcp	0.0264819	-0.432998	0.048	0.116	1
Cfl1	0.0265209	-0.256072	0.885	0.926	1
Psme2	0.0265316	-0.0510342	0.436	0.561	1
Dpep1	0.0267493	1.09178	0.097	0.037	1
Vmn1r47	0.0267736	-0.666029	0.261	0.159	1
Rps10-ps1	0.026778	1.96784	0.133	0.063	1
Sema3e	0.0268603	-0.838415	0.218	0.122	1
Ang	0.026861	-0.228571	0.473	0.582	1
Bcl11b	0.0269296	3.71447	0.079	0.026	1
Galnt11	0.0269411	-0.826361	0.358	0.439	1
Msl1	0.0269608	-0.527116	0.212	0.312	1
Crim1	0.027008	-0.834449	0.073	0.148	1
Ebf1	0.0270144	1.20909	0.352	0.254	1
Ss18l2	0.0270449	-0.360908	0.067	0.143	1
Ep400	0.0270872	-0.771961	0.182	0.27	1
Dnase2a	0.0272245	-0.331044	0.406	0.519	1
Pgam1-ps1	0.0272535	0.27154	0.061	0.016	1
Ube2z	0.0272865	-0.0483697	0.103	0.19	1
Il11ra1	0.0273347	-0.767769	0.097	0.18	1
Mybbp1a	0.0273665	-0.179163	0.158	0.259	1
Add1	0.0273833	-0.697139	0.267	0.365	1
Sptan1	0.0274175	1.7952	0.212	0.127	1
Hddc3	0.0274542	-1.04686	0.242	0.333	1
Galns	0.0275028	-1.09325	0.079	0.153	1
Rnls	0.0275209	-0.553149	0.055	0.122	1
Myo9b	0.0276342	0.14298	0.236	0.36	1
Ak6	0.0276468	-0.251066	0.236	0.349	1
Edrf1	0.0276498	-2.12002	0.03	0.085	1
Tmem208	0.0276917	-0.324933	0.279	0.402	1
Or14n1-ps1	0.0276937	1.25704	0.079	0.026	1
Tnfaip2	0.0276997	-0.513131	0.036	0.095	1
Rps2-ps6	0.0277818	0.176097	0.285	0.18	1
Cisd1	0.0278693	-0.750903	0.061	0.132	1
Nek7	0.0279297	-0.624623	0.358	0.471	1
Med15	0.0279304	0.598532	0.333	0.222	1
Tma7	0.0279806	-0.114513	0.467	0.651	1
Lztr1	0.0279852	-0.0769274	0.394	0.513	1
Slc35b2	0.0279927	-0.345256	0.23	0.339	1
Spsb2	0.0279986	-0.265046	0.067	0.143	1
Opa3	0.0280058	-1.96678	0.085	0.159	1
Baz1a	0.0280597	-0.81789	0.164	0.259	1
P4htm	0.0280828	1.77528	0.079	0.026	1
Acot6	0.0281013	1.57476	0.188	0.106	1
Usp33	0.0281324	1.08816	0.345	0.238	1
Rpl37a	0.0281703	0.383516	0.885	0.905	1
Hax1	0.0281973	-0.263978	0.121	0.217	1
Slc44a1	0.0282402	-0.296378	0.145	0.243	1
Ppia	0.0282498	-0.123991	0.897	0.931	1
Cul1	0.0283027	0.00340451	0.236	0.365	1
Utp15	0.0283264	-0.506229	0.079	0.159	1
Mrpl14	0.0283464	-0.581704	0.097	0.185	1
Ggta1	0.028394	1.63504	0.103	0.042	1
Ubxn2a	0.0284243	2.10781	0.139	0.069	1
Clcn7	0.0285103	-0.827934	0.424	0.503	1
Babam1	0.0285105	0.248731	0.255	0.354	1
Fkbp8	0.0285318	0.143368	0.479	0.577	1
Snrpb	0.0285447	-0.264659	0.352	0.503	1
Nedd8	0.0286519	-0.178349	0.358	0.508	1
Pccb	0.0286549	-1.38059	0.127	0.212	1
Fabp5	0.0287248	-1.65176	0.273	0.349	1
Samd1	0.0287295	-0.819148	0.036	0.095	1
Stk38l	0.0287452	-2.16657	0.048	0.111	1
Adam15	0.0287528	-0.0338014	0.321	0.46	1
Rcc2	0.0287956	-1.1449	0.121	0.206	1
Ppp1r1c	0.0289562	0.478264	0.206	0.116	1
Psmd7	0.0290153	-0.265026	0.206	0.317	1
Pgam5	0.029033	2.08482	0.109	0.048	1
Sumo2	0.0290383	-0.136494	0.321	0.455	1
Apex1	0.0290416	-0.709238	0.139	0.233	1
Rnh1	0.029044	-0.189651	0.23	0.349	1
Neurod2	0.0290784	0.733681	0.103	0.042	1
P2ry1	0.0290819	0.501933	0.212	0.122	1
Fdx2	0.0291297	-0.585018	0.079	0.159	1
Jmjd1c	0.0291382	-0.15657	0.455	0.577	1
Sdf2l1	0.0291397	-0.296531	0.552	0.656	1
Slc10a2	0.0292868	0.74422	0.303	0.201	1
Cyp51	0.0293166	-0.41999	0.073	0.148	1
H2ac6	0.0293235	-2.04941	0.061	0.016	1
Wdr20rt	0.0293799	-1.44858	0.024	0.074	1
mt-Tc	0.0293908	-0.439565	0.164	0.249	1
Ndufaf8	0.029407	-0.464152	0.158	0.249	1
Dlgap4	0.0294179	-0.305346	0.218	0.328	1
Usp1	0.0294926	-0.494982	0.055	0.122	1
Tbc1d14	0.0295665	-0.160947	0.261	0.36	1
Or6c5c	0.0296009	-1.39454	0.103	0.042	1
Zfp599	0.0296866	-0.572501	0.03	0.085	1
Irf2bpl	0.0297377	-0.520953	0.188	0.286	1
Taldo1	0.0297429	-0.132683	0.345	0.487	1
Shisa7	0.0298109	-3.63986	0.006	0.042	1
Elf1	0.0298269	-0.258191	0.321	0.429	1
Ccng2	0.0298564	-0.538937	0.152	0.249	1
Cad	0.029878	-2.34392	0.03	0.085	1
Rasa1	0.0299031	0.629802	0.194	0.307	1
Hspa13	0.0299445	-0.434583	0.145	0.233	1
Nelfe	0.0300118	-1.6601	0.061	0.127	1
H2-Q2	0.0300474	1.83397	0.109	0.048	1
Ttl	0.0300997	-4.71185	0.006	0.042	1
Bmpr1a	0.0301232	-0.735431	0.055	0.122	1
Ccdc7a	0.0302194	-0.637407	0.042	0.106	1
Clcn4	0.030228	-0.319216	0.388	0.508	1
Naip2	0.0302593	-0.0530911	0.376	0.481	1
Pde6h	0.0303087	0.445844	0.388	0.27	1
Tlr2	0.0303098	1.26019	0.448	0.381	1
Fam221b	0.0303143	1.11128	0.176	0.101	1
Amfr	0.0303247	-0.809662	0.261	0.354	1
Ndufb1	0.0303591	-0.36386	0.333	0.46	1
Acy1	0.030391	-3.15316	0.006	0.042	1
Mir686	0.030391	-0.568968	0.006	0.042	1
Thoc7	0.0304952	0.405309	0.376	0.439	1
Mphosph6	0.030519	-0.657825	0.036	0.095	1
Pgs1	0.0305547	-0.648822	0.158	0.254	1
Arfip2	0.0306063	2.73426	0.091	0.037	1
Maff	0.0306227	-3.05243	0.024	0.074	1
Larp7	0.0306535	0.0280358	0.079	0.159	1
Sppl2b	0.0306543	-1.77874	0.03	0.085	1
Or4d5	0.0306599	1.60631	0.145	0.074	1
Vps36	0.0306664	0.192054	0.115	0.206	1
Srgap3	0.0306719	0.945313	0.218	0.132	1
Slc46a3	0.0306731	-0.268004	0.17	0.27	1
Polr2e	0.0307051	-0.358655	0.23	0.344	1
Zfp334	0.0307405	0.316576	0.109	0.048	1
Dad1	0.0307726	-0.279301	0.539	0.683	1
Ccl5	0.0307924	4.69255	0.067	0.021	1
Ctnnd1	0.0309548	-1.35756	0.109	0.19	1
Btf3	0.0309909	0.0618271	0.358	0.519	1
Gna11	0.0310185	-0.582213	0.503	0.339	1
Snora57	0.0310412	2.6853	0.048	0.011	1
Eif2ak1	0.0310478	0.65063	0.291	0.185	1
Cmc1	0.0310921	-0.314283	0.042	0.106	1
Rexo1	0.0311117	-0.59731	0.091	0.169	1
Brd10	0.0311306	-0.96433	0.115	0.196	1
Gde1	0.0312585	-0.195602	0.224	0.344	1
Eif4ebp3	0.0312608	-1.90388	0.024	0.074	1
Npr1	0.0312792	-2.12204	0.006	0.042	1
Crocc	0.0312792	-1.76955	0.006	0.042	1
Mir671	0.0312792	-0.345691	0.006	0.042	1
Chchd2-ps	0.0312792	-0.168539	0.006	0.042	1
Nfatc2ip	0.0313253	1.40467	0.048	0.011	1
Smagp	0.0314193	-0.60423	0.055	0.122	1
Ttf1	0.0314201	0.734246	0.515	0.397	1
Serpina10	0.0314472	0.28189	0.109	0.048	1
Gpd1	0.0315802	-1.94365	0.006	0.042	1
Tmprss11f	0.0315802	-2.07975	0.006	0.042	1
Zfp395	0.0317464	0.019579	0.182	0.095	1
Unc13a	0.0317782	-2.20149	0.079	0.148	1
Chd5	0.0318104	0.474123	0.024	0	1
Stxbp5l	0.0318104	1.64124	0.024	0	1
Ehhadh	0.0318104	2.48848	0.024	0	1
Slc39a12	0.0318104	3.99315	0.024	0	1
Vasn	0.0318104	2.09591	0.024	0	1
Slc26a1	0.0318104	3.30062	0.024	0	1
Snord32a	0.0318104	0.85793	0.024	0	1
Ldha-ps2	0.0318104	1.76965	0.024	0	1
Dnaaf4	0.0318104	3.8255	0.024	0	1
Rps15a-ps2	0.0318104	0.219813	0.024	0	1
Rpl31-ps22	0.0318104	0.260952	0.024	0	1
Csf1r-ps	0.0318104	0.24446	0.024	0	1
Vmn1r15	0.0318145	0.162372	0.424	0.307	1
Il17re	0.0318424	1.38094	0.206	0.116	1
Sh3tc1	0.0318459	-1.12969	0.085	0.159	1
Ctu1	0.0318837	-1.29956	0.006	0.042	1
Med22	0.0319078	-1.0101	0.115	0.196	1
Sec24c	0.0320223	-1.35515	0.127	0.206	1
Snx13	0.0320502	0.907804	0.2	0.333	1
Vmn1r-ps14	0.0320793	0.585528	0.315	0.212	1
Hnf1aos1	0.0320813	-0.539881	0.152	0.074	1
Ubc	0.0321272	-0.240951	0.752	0.868	1
Col12a1	0.0321896	0.109385	0.006	0.042	1
Ncapd2	0.0321896	-0.749281	0.006	0.042	1
Mir133a-1hg	0.0321896	-0.383594	0.006	0.042	1
Car3	0.0322534	-0.795436	0.127	0.058	1
Ddx51	0.0322534	-0.635175	0.055	0.122	1
Hmgxb3	0.0323278	0.797446	0.279	0.18	1
Or2z2	0.0324122	0.270503	0.248	0.153	1
Scap	0.0324225	-0.879151	0.055	0.122	1
Atf3	0.0324424	-0.701578	0.133	0.222	1
Ap3s1	0.0325548	-0.611992	0.073	0.148	1
Agpat3	0.0326382	-1.0961	0.097	0.175	1
Phf2	0.0326605	-1.57053	0.042	0.101	1
Psmg4	0.0327085	0.0163237	0.085	0.169	1
Farp1	0.0327791	2.42706	0.048	0.011	1
Thtpa	0.0327791	1.85567	0.048	0.011	1
Rpl35a-ps3	0.0328138	-0.32791	0.109	0.19	1
Rpl35a-ps2	0.0328138	-0.32791	0.109	0.19	1
Rpl35a-ps4	0.0328138	-0.32791	0.109	0.19	1
Rpl35a-ps6	0.0328138	-0.32791	0.109	0.19	1
Hes6	0.0328576	-1.24299	0.073	0.143	1
Tprg1l	0.0328967	-0.692176	0.121	0.206	1
Comt	0.0329019	-0.286939	0.788	0.878	1
Uvrag	0.0329064	1.24253	0.479	0.349	1
Tmem150a	0.0329331	-3.58335	0.018	0.063	1
Utp14b-ps1	0.0329331	-0.62857	0.018	0.063	1
Ildr1	0.0330147	-1.19387	0.073	0.143	1
Vmn2r14	0.0331471	1.14608	0.17	0.095	1
Vps35	0.0331778	-0.0688772	0.406	0.513	1
Pja2	0.0332002	0.258946	0.176	0.28	1
mt-Atp8	0.0332066	-0.292836	0.903	0.942	1
Rabif	0.0332793	0.160277	0.055	0.122	1
Dgkg	0.033304	0.0604242	0.224	0.138	1
Myb	0.0333221	-0.305348	0.17	0.09	1
Cdc14a	0.0333737	1.9281	0.261	0.169	1
Lhfpl4	0.0333829	0.425447	0.782	0.624	1
Nudt9	0.0334188	0.0863179	0.176	0.286	1
Iws1	0.033434	1.25051	0.255	0.159	1
Pgrmc2	0.0334901	-0.832454	0.073	0.143	1
Btbd2	0.0335091	-0.836191	0.03	0.085	1
Gvin-ps2	0.033531	-0.68041	0.048	0.111	1
Zfp691	0.0335403	0.390037	0.794	0.688	1
Slc36a1os	0.0335757	2.01148	0.133	0.063	1
Mcur1	0.0335771	-0.476718	0.333	0.429	1
Dnajb6	0.0335828	0.00947225	0.339	0.471	1
Atp6v0a2	0.0335983	1.75803	0.297	0.212	1
Bzw2	0.0336046	-0.21678	0.376	0.46	1
Cdc23	0.0336135	0.216404	0.364	0.233	1
Jak1	0.0336191	-0.395073	0.424	0.503	1
Rps2-ps8	0.0336726	0.212022	0.176	0.101	1
Pmpca	0.033694	0.458876	0.127	0.222	1
Eeig1	0.0336941	-3.12476	0.012	0.053	1
Zfp709	0.033731	-0.360102	0.303	0.407	1
Tmem9b	0.033769	-0.279313	0.315	0.434	1
Eng	0.0337992	-0.505151	0.097	0.18	1
Vhl	0.0339167	-0.295932	0.164	0.259	1
Pank1	0.0339183	0.178207	0.194	0.116	1
Rpl36a-ps3	0.0339287	-1.49312	0.024	0.074	1
Cd9	0.0339397	-0.123154	0.976	0.979	1
S100b	0.0339508	0.104999	0.606	0.46	1
Lrp8	0.0339614	1.13833	0.273	0.169	1
Creb3l1	0.033973	-2.48426	0.012	0.053	1
Or2h15	0.0339809	-0.703311	0.133	0.222	1
Bc1-ps1	0.0339834	0.289798	0.048	0.011	1
Mei4	0.0339884	1.06598	0.2	0.111	1
Dhx32	0.0341049	-0.188775	0.109	0.196	1
Chmp1a	0.0341208	-0.3782	0.133	0.228	1
Riok3	0.0341369	0.700963	0.558	0.418	1
Ccdc170	0.0341766	1.42986	0.067	0.021	1
Mospd3	0.0341766	-2.05316	0.018	0.063	1
Bco2	0.0341879	0.249168	0.121	0.212	1
Or5aq7	0.0342231	0.578902	0.109	0.048	1
Celf4	0.0342243	0.909048	0.236	0.148	1
D16Ertd472e	0.0342538	-3.15841	0.012	0.053	1
Cdh3	0.034333	-0.318221	0.127	0.058	1
Sccpdh	0.0343706	0.877463	0.212	0.127	1
mt-Tn	0.034373	-1.50442	0.085	0.153	1
Sphk2	0.0343861	0.0839371	0.042	0.101	1
Glrx2	0.0344585	-0.340676	0.612	0.646	1
Slc15a1	0.0344587	0.0272024	0.218	0.127	1
Orai1	0.0344908	-0.535227	0.212	0.307	1
Ddrgk1	0.0345892	-0.182478	0.279	0.423	1
Mrps27	0.0346253	-1.23993	0.024	0.074	1
Bmal1	0.0346851	-1.74602	0.018	0.063	1
Polr1c	0.0347016	-0.890165	0.085	0.159	1
Dgkh	0.0347268	-0.686515	0.164	0.254	1
Fn1	0.0347769	2.6397	0.412	0.291	1
Mmp15	0.0347998	1.25117	0.212	0.132	1
Agap3	0.0348738	-0.545824	0.067	0.138	1
Sem1	0.0348919	0.0294014	0.364	0.497	1
Ildr2	0.0349011	-0.324376	0.115	0.196	1
Atp5mc1	0.0349266	-0.343169	0.515	0.603	1
Tnfrsf21	0.0349349	-0.294793	0.261	0.37	1
Gorasp2	0.0350028	-0.172614	0.152	0.249	1
Hat1	0.0350177	-0.673946	0.048	0.111	1
Ipo8	0.0350333	-0.159411	0.091	0.169	1
Myh9	0.0350572	0.208381	0.648	0.497	1
Mamdc4	0.0351082	-0.449798	0.012	0.053	1
Ulk4	0.0352192	0.39147	0.152	0.254	1
Cd40	0.035266	0.599022	0.182	0.101	1
Exosc8	0.0352986	-0.215637	0.133	0.233	1
Kntc1	0.0353341	-0.776986	0.024	0.074	1
Nbr1	0.0354004	-0.47696	0.206	0.302	1
BC006965	0.0354284	-1.28382	0.048	0.106	1
Clic5	0.0354328	0.984821	0.127	0.063	1
Rnf26	0.0354599	-1.33049	0.018	0.063	1
Uroc1	0.0354662	-0.212133	0.17	0.09	1
Snx24	0.0355813	-0.954773	0.139	0.222	1
Mrpl34	0.0355934	-0.244618	0.073	0.148	1
Polr2k	0.0357032	-0.494237	0.133	0.217	1
Gpr35	0.0358248	0.0604908	0.206	0.122	1
Grm6	0.0358521	-0.705955	0	0.026	1
Kif20a	0.0358521	-2.63548	0	0.026	1
Pard6a	0.0358521	-3.91621	0	0.026	1
Dnah1	0.0358521	-2.70399	0	0.026	1
Pxdn	0.0358521	-2.64131	0	0.026	1
Dmc1	0.0358521	-2.17512	0	0.026	1
Kif21a	0.0358521	-3.31626	0	0.026	1
Myo7b	0.0358521	-1.48569	0	0.026	1
Dpysl3	0.0358521	-1.85563	0	0.026	1
Rp1	0.0358521	-0.72604	0	0.026	1
Rgs12	0.0358521	-3.23657	0	0.026	1
Agbl5	0.0358521	-2.18569	0	0.026	1
Colgalt2	0.0358521	-0.989128	0	0.026	1
Myo15b	0.0358521	-1.99374	0	0.026	1
C1s1	0.0358521	-1.79749	0	0.026	1
Nlrp4a	0.0358521	-0.555846	0	0.026	1
Tcf19	0.0358521	-2.73191	0	0.026	1
Gimap9	0.0358521	-3.14882	0	0.026	1
Samd7	0.0358521	-1.68627	0	0.026	1
Or5w15	0.0358521	-2.63606	0	0.026	1
Zfp986	0.0358521	-1.3854	0	0.026	1
Mrps36-ps2	0.0358521	-0.292879	0	0.026	1
Obox4-ps37	0.0358521	-0.253524	0	0.026	1
Obox4-ps12	0.0358521	-1.51747	0	0.026	1
Zfp426	0.0359234	-0.790058	0.309	0.402	1
Smad7	0.0359409	-1.14031	0.158	0.238	1
Dmtf1	0.0359526	-0.0944822	0.273	0.386	1
St8sia3	0.0359526	0.906439	0.091	0.037	1
Ppfia4	0.0359775	-0.173753	0.552	0.709	1
Abca13	0.0359806	-1.54917	0.012	0.053	1
Pibf1	0.0360459	0.326476	0.636	0.481	1
Psmc3	0.036047	-0.0827008	0.352	0.513	1
Ncoa6	0.0360518	-0.648154	0.127	0.206	1
Or51k1	0.0361538	-0.699756	0.697	0.709	1
Pck1	0.0361877	0.243505	0.109	0.048	1
Rpl7a-ps5	0.0362495	0.318428	0.067	0.021	1
Lrrc58	0.0362855	-0.395069	0.552	0.598	1
Rnf130	0.0363021	-0.356731	0.406	0.566	1
Mfsd5	0.0363123	-0.488481	0.248	0.36	1
Herc1	0.0363527	-0.155661	0.382	0.476	1
Mtfr2	0.0363949	2.96637	0.091	0.037	1
Sirpb1a	0.0364651	0.219768	0.145	0.074	1
Naalad2	0.036535	-0.766455	0.133	0.217	1
Ppp3ca	0.0365385	-0.946958	0.291	0.386	1
Vmn2r24	0.0365718	0.160902	0.339	0.238	1
Zfp91	0.0365985	-0.0725049	0.176	0.28	1
Rnf8	0.0366071	0.332872	0.412	0.291	1
Ccdc93	0.0366324	-0.950249	0.345	0.423	1
Pisd-ps1	0.0366699	0.626718	0.394	0.286	1
Vrk3	0.0366769	-0.543436	0.267	0.36	1
Bend4	0.0367106	-0.636884	0.376	0.243	1
Apba3	0.0367842	-1.12133	0.018	0.063	1
Hdac4	0.0368049	0.469991	0.721	0.608	1
Arf5	0.036807	-0.364267	0.23	0.333	1
Lmo4	0.0368159	-0.582307	0.133	0.217	1
Slc44a2	0.0368253	-0.373493	0.473	0.566	1
Sgta	0.0368617	-0.632858	0.139	0.228	1
Styxl1	0.0368716	-0.0214392	0.012	0.053	1
Spry4	0.0370503	0.279785	0.036	0.005	1
Nr4a3	0.0370503	1.58792	0.036	0.005	1
Cmtr2	0.0370503	2.87884	0.036	0.005	1
Srsf3-ps	0.0370503	0.371976	0.036	0.005	1
Or5a3	0.037054	0.698418	0.067	0.021	1
Sec24d	0.0370673	-0.238801	0.091	0.169	1
Rab27b	0.037086	0.172934	0.273	0.164	1
Or8u9	0.0370874	0.755318	0.127	0.063	1
Ppl	0.0370944	-0.0594731	0.303	0.196	1
Caps2	0.0371024	0.856477	0.182	0.106	1
Or52j3	0.0371238	0.0138164	0.133	0.063	1
[truncated: 299 more rows]

## Sheet: DEG - 3 - AD stroke Vs AD
	p_val	avg_log2FC	pct.1	pct.2	p_val_adj
Exosc2	0.000551632	-3.50907	0.094	0.469	1
Cd9	0.000641489	-2.927	0.406	0.75	1
Hsp90aa1	0.000696974	-5.40052	0.031	0.375	1
Bin1	0.000857736	-4.41644	0.031	0.375	1
Tanc2	0.00123715	-1.36975	0.312	0.719	1
Faf2	0.0014347	-5.46714	0	0.281	1
Atg9a	0.00165333	-1.9028	0.062	0.375	1
Wdr12	0.00193427	-3.98338	0.125	0.469	1
Cd81	0.0021988	-0.9859	0.5	0.938	1
Luc7l3	0.00255801	-3.02739	0.062	0.375	1
Dusp7	0.00258897	-5.45776	0.031	0.312	1
Tmx3	0.00288658	-5.29428	0	0.25	1
Ldlr	0.00288658	-0.662174	0	0.25	1
Kcnq1ot1	0.00291817	2.93136	0.812	0.75	1
Noa1	0.00332922	0.148528	0.125	0.531	1
Tra2b	0.00336533	-2.8141	0.188	0.531	1
Rbm5	0.00372084	-1.30306	0.156	0.531	1
Dctn4	0.00378046	-2.01556	0.094	0.406	1
Phip	0.00380258	-3.53574	0.062	0.344	1
Eif4a2	0.00404043	-6.06646	0.062	0.344	1
Psma1	0.00410775	-2.05888	0.031	0.312	1
Chpt1	0.00421876	-3.26913	0.25	0.562	1
Eloc	0.00436092	-1.35449	0.125	0.469	1
Mfng	0.00438098	-1.49985	0.031	0.312	1
Pnn	0.00439608	-4.82898	0.094	0.375	1
Prdx1	0.00459436	-2.75573	0.125	0.469	1
Csde1	0.00512852	-0.213352	0.281	0.594	1
Shank1	0.0052728	-0.43403	0.438	0.781	1
Slc2a5	0.00536417	-1.54268	0.125	0.469	1
D5Ertd579e	0.00538079	-1.4429	0.031	0.281	1
Slc40a1	0.00572644	-5.85205	0	0.219	1
Vcp	0.00572644	-4.88594	0	0.219	1
Ergic2	0.00572644	-6.56057	0	0.219	1
Msmo1	0.00572644	-6.30735	0	0.219	1
Agmo	0.00572644	-4.18533	0	0.219	1
Fam133b	0.00572644	-5.93738	0	0.219	1
Rab33b	0.00574379	-3.81749	0.031	0.281	1
Aktip	0.00597982	-1.73609	0.219	0.531	1
Basp1	0.00612873	-4.94478	0.031	0.281	1
Vmn1r26	0.00635257	2.53292	0.469	0.156	1
Rab11b	0.00696903	-3.97269	0.031	0.281	1
Slc25a3	0.00742683	-3.32434	0.031	0.281	1
Man1a2	0.00791142	-2.45905	0.031	0.281	1
Syf2	0.00791142	-1.97904	0.031	0.281	1
Or6c6c	0.00806536	2.44207	0.375	0.094	1
Stk38	0.00968907	1.61129	0.188	0.562	1
Rnase4	0.00977676	-0.864763	0.281	0.719	1
Arih2	0.00977676	-1.83909	0.344	0.656	1
Ube2d3	0.00997434	-0.969437	0.281	0.594	1
Polr2c	0.0102994	-3.24163	0.031	0.25	1
Slc8a1	0.0102994	-7.15324	0.031	0.25	1
Eif2s2	0.0105004	-2.49846	0.094	0.375	1
Nipsnap2	0.010978	-5.61451	0.031	0.25	1
Tmem143	0.0112251	-0.700748	0	0.188	1
Tor2a	0.0112251	-6.38538	0	0.188	1
Tsg101	0.0112251	-1.91648	0	0.188	1
Cep57l1	0.0112251	-5.48972	0	0.188	1
Cfap91	0.0112251	1.11179	0.188	0	1
Rab1b	0.0112251	-5.11596	0	0.188	1
Ssna1	0.0112251	-4.01725	0	0.188	1
Sec22b	0.0112251	-4.49768	0	0.188	1
Rad23b	0.0112251	-4.38875	0	0.188	1
Calhm2	0.0112251	-4.4069	0	0.188	1
Snx2	0.0112251	-7.38687	0	0.188	1
Tmub2	0.0112251	-7.14198	0	0.188	1
Pum3	0.0112251	-5.34812	0	0.188	1
Aida	0.0112251	4.10366	0.188	0	1
Pwwp2a	0.0112251	-3.59574	0	0.188	1
Rnf216	0.0112251	-3.61675	0	0.188	1
Mtfr1l	0.0112251	-4.65192	0	0.188	1
Sap25	0.0112251	-4.36094	0	0.188	1
Etohd2	0.0112251	-3.66715	0	0.188	1
Pla2g4b	0.0112251	-2.30342	0	0.188	1
Cand2	0.0113578	-0.130392	0.125	0.438	1
Zfp710	0.0116447	-1.95515	0.094	0.375	1
Cul1	0.011696	-6.34648	0.031	0.25	1
Rpl6	0.0118237	-2.21662	0.156	0.5	1
Zbtb45	0.0118279	0.154361	0.219	0.531	1
Crebbp	0.0118603	-3.96464	0.125	0.375	1
Mbnl1	0.0120468	-0.747262	0.406	0.719	1
Or10ag54	0.012128	5.79146	0.438	0.188	1
Zfp935	0.0123136	-2.1828	0.281	0.625	1
Arhgap5	0.0123565	-2.1432	0.219	0.531	1
Hmox2	0.0124554	-4.78463	0.031	0.25	1
Ggnbp2	0.0124554	3.6471	0.25	0.031	1
Tor1aip2	0.0124554	-5.05407	0.031	0.25	1
Telo2	0.0126182	1.01127	0.062	0.312	1
Itgb2	0.0128983	-0.656432	0.094	0.375	1
Usp2	0.0128983	-1.23225	0.094	0.375	1
Ddx39b	0.0132581	-5.15594	0.031	0.25	1
Ivd	0.0135689	-2.38636	0.156	0.438	1
Lrtm1	0.0140912	-1.89065	0.062	0.312	1
Tecpr1	0.0146656	0.216969	0.469	0.812	1
Pdia3	0.0148975	-1.27962	0.156	0.469	1
Atp6v1c1	0.0150019	-3.97199	0.031	0.25	1
Sipa1l3	0.015183	-1.3645	0.125	0.375	1
Adgrg1	0.0152098	-2.00395	0.125	0.406	1
Or6c205	0.0155031	4.09959	0.281	0.062	1
Cx3cr1	0.0155439	-0.95537	0.594	0.875	1
Vmn1r80	0.0159745	3.92588	0.469	0.219	1
Ap1g1	0.0163958	-3.63174	0.062	0.281	1
Psma7	0.0165852	-2.08995	0.062	0.312	1
Snf8	0.0170059	-1.68304	0.531	0.719	1
Ubb-ps	0.0171161	-1.15014	0.25	0.594	1
Vps8	0.0173334	-2.66213	0.062	0.281	1
Emsy	0.0173334	-5.37458	0.062	0.281	1
Akap10	0.0173921	-3.51333	0.094	0.312	1
Tmed10	0.0174987	-0.574875	0.062	0.312	1
C2cd5	0.0175019	-0.764048	0.094	0.344	1
Pdia6	0.0183619	-1.375	0.125	0.406	1
Fus	0.018498	0.422962	0.219	0.594	1
Rpn2	0.0185433	-1.134	0.281	0.594	1
Cox14	0.0189773	0.0836753	0.344	0.688	1
Ywhaz	0.0191863	-0.819056	0.094	0.375	1
Plcl2	0.0193424	-1.90056	0.094	0.344	1
Macrod2os1	0.0193506	1.83598	0.281	0.062	1
Cd33	0.019878	-2.27714	0.188	0.438	1
Atp2b4	0.0203245	-1.07112	0.094	0.344	1
Trpm2	0.0207611	1.19878	0.188	0.438	1
Prrc1	0.0211622	1.45519	0.375	0.719	1
Ivns1abp	0.021268	-0.732218	0.344	0.688	1
Nfatc3	0.0213408	3.65238	0.312	0.094	1
Zfp385a	0.0218046	-2.23752	0	0.156	1
Chmp1a	0.0218046	-5.38307	0	0.156	1
Cnnm3	0.0218046	-6.09979	0	0.156	1
Gatad1	0.0218046	-4.43367	0	0.156	1
Elk3	0.0218046	-5.16631	0	0.156	1
Cbx5	0.0218046	-1.35717	0	0.156	1
Tmem175	0.0218046	-4.15045	0	0.156	1
Fbxw5	0.0218046	-3.92122	0	0.156	1
Rab3d	0.0218046	1.99838	0.156	0	1
Dbnl	0.0218046	-4.7605	0	0.156	1
Uqcrb	0.0218046	-5.89755	0	0.156	1
Nufip1	0.0218046	-3.51815	0	0.156	1
Tmem50b	0.0218046	-5.23177	0	0.156	1
Nrxn1	0.0218046	0.867144	0.156	0	1
Nudt3	0.0218046	-5.99047	0	0.156	1
Mbd1	0.0218046	-4.28309	0	0.156	1
Ppp6r3	0.0218046	-4.52531	0	0.156	1
Uqcrc1	0.0218046	-3.81099	0	0.156	1
Asnsd1	0.0218046	-4.41026	0	0.156	1
Sec16b	0.0218046	-0.196771	0	0.156	1
Eif3m	0.0218046	-4.62955	0	0.156	1
Frmd5	0.0218046	0.843719	0.156	0	1
Scamp3	0.0218046	-4.80792	0	0.156	1
Naaa	0.0218046	6.08311	0.156	0	1
Golga3	0.0218046	-1.7111	0	0.156	1
Cd27	0.0218046	6.87109	0.156	0	1
Crtc3	0.0218046	-1.09316	0	0.156	1
Acsm2	0.0218046	1.29721	0.156	0	1
Uros	0.0218046	-4.21785	0	0.156	1
Rbm42	0.0218046	-5.23623	0	0.156	1
Lin37	0.0218046	-4.38943	0	0.156	1
Ninj1	0.0218046	-3.18918	0	0.156	1
Pi4ka	0.0218046	-6.85653	0	0.156	1
Sgsm3	0.0218046	-3.25688	0	0.156	1
Fam221b	0.0218046	1.05878	0.156	0	1
Ascc1	0.0218046	-3.23178	0	0.156	1
Irgm1	0.0218046	-5.98711	0	0.156	1
Mfap1b	0.0218046	-4.25641	0	0.156	1
Oprd1	0.0218046	-0.108086	0	0.156	1
Pcmtd1	0.0218046	-5.13471	0	0.156	1
Nfic	0.0218046	-5.72285	0	0.156	1
Zfp175	0.0218046	-3.57551	0	0.156	1
Zfp746	0.0218046	-3.72226	0	0.156	1
Arhgef12	0.0218046	-2.05101	0	0.156	1
Syn3	0.0218046	-1.3667	0	0.156	1
Nr1h2	0.0218046	-2.39563	0	0.156	1
Or2d2b	0.0218046	0.526132	0.156	0	1
Hacd1	0.0218046	-2.89426	0	0.156	1
Rpl27	0.0218046	-4.77117	0	0.156	1
Dok6	0.0218046	-2.58301	0	0.156	1
Rpl27-ps3	0.0218046	-3.38194	0	0.156	1
Tmprss11g	0.0218046	1.62818	0.156	0	1
Amd1	0.0220112	3.90592	0.219	0.031	1
Nemf	0.0222564	-2.76786	0.156	0.406	1
Paf1	0.0224199	-2.32238	0.094	0.344	1
Ndufa2	0.0234021	-5.49748	0.031	0.219	1
Med22	0.0234021	-3.93059	0.031	0.219	1
Rps26-ps1	0.0234021	-2.31086	0.031	0.219	1
Rnf167	0.0240077	-3.84751	0.062	0.281	1
Or8b39	0.0241895	-0.752932	0.656	0.906	1
Lrrc8d	0.0243161	-1.57224	0.156	0.406	1
Ptpn6	0.0247943	-4.16558	0.094	0.312	1
Dnajc3	0.0248686	2.80473	0.219	0.031	1
Cplane1	0.0248686	3.21398	0.219	0.031	1
Vps28	0.0248686	-4.37332	0.031	0.219	1
Ppib	0.0253138	-1.13269	0.062	0.281	1
Rps6	0.0254999	-2.04057	0.125	0.375	1
Malat1	0.0258931	-0.895116	0.719	0.938	1
Pmp22	0.0262547	0.00454215	0.156	0.469	1
Ppp3ca	0.0264142	-4.93567	0.031	0.219	1
Colgalt1	0.0264142	-4.12969	0.031	0.219	1
Cxxc5	0.0264142	-3.81411	0.031	0.219	1
Upk1b	0.0264142	-3.14261	0.031	0.219	1
Rpl28-ps2	0.0264142	2.42557	0.219	0.031	1
Vmn1r183	0.027629	4.82103	0.406	0.188	1
Ppm1k	0.0279962	-1.24962	0.406	0.656	1
Otulinl	0.0280047	-1.39846	0.219	0.5	1
Cers2	0.028042	-2.33585	0.031	0.219	1
Pdzd2	0.028042	-2.52144	0.031	0.219	1
Sh3gl2	0.028042	1.04986	0.219	0.031	1
Tgfa	0.028042	-2.34941	0.031	0.219	1
Akna	0.028042	-2.51897	0.031	0.219	1
Txnl4a	0.028042	-0.628391	0.031	0.219	1
Vmn2r113	0.028042	2.13058	0.219	0.031	1
Septin7	0.0281113	-0.7454	0.062	0.281	1
Ptma	0.0281166	-0.473827	0.188	0.469	1
Churc1	0.0284969	-4.21915	0.281	0.5	1
Rps21	0.0287218	2.28012	0.312	0.094	1
Lrp5	0.0293217	-1.32738	0.125	0.344	1
Or2d36	0.0294225	4.42065	0.25	0.062	1
Ppm1a	0.0297555	-1.744	0.031	0.219	1
Vdac2	0.0297555	-0.476465	0.031	0.219	1
Rtn3	0.0297555	-0.797929	0.031	0.219	1
Klf3	0.0297555	-1.18755	0.031	0.219	1
Wdr17	0.0297555	0.780651	0.219	0.031	1
Rnf31	0.0297555	-3.93394	0.031	0.219	1
Cope	0.0297555	-3.34156	0.031	0.219	1
Arfgef1	0.0297555	-2.27362	0.031	0.219	1
Eprs1	0.0298705	-1.14955	0.094	0.344	1
Safb2	0.030145	-2.60076	0.094	0.312	1
P4ha1	0.0302545	-0.773425	0.562	0.781	1
Hsp90ab1	0.0305325	-1.52887	0.125	0.375	1
Bclaf1	0.0306147	-0.471948	0.219	0.531	1
Chka	0.0310422	-6.49785	0.062	0.25	1
Gal3st4	0.0311714	0.43291	0.062	0.281	1
Sel1l	0.0315583	-1.1917	0.031	0.219	1
Phb1	0.0315583	2.9932	0.031	0.219	1
Tm9sf3	0.0316283	-3.22102	0.094	0.312	1
Pld4	0.0317722	-0.906305	0.281	0.594	1
Ski	0.0321158	-1.29669	0.125	0.344	1
Ppp2r3d	0.0327377	-2.86564	0.062	0.25	1
Cd14	0.0328719	0.704873	0.125	0.406	1
Clta	0.0328783	-2.2151	0.156	0.406	1
Capza2	0.0340881	-1.85776	0.219	0.5	1
Rnaset2b	0.0346624	-1.48429	0.406	0.656	1
Siglec1	0.0347833	-1.51067	0.094	0.312	1
Cap1	0.0347833	-0.0415841	0.094	0.312	1
Smg1	0.0347833	-1.02828	0.094	0.312	1
Snx18	0.0357553	-0.0486297	0.156	0.406	1
Or8b44	0.036182	1.18769	0.969	0.906	1
Acad10	0.0363677	-2.52765	0.062	0.25	1
Tlr3	0.0367335	-1.48796	0.125	0.344	1
Wasf2	0.037246	-1.17305	0.188	0.469	1
Trbc1	0.0377747	-2.43278	0.312	0.594	1
Arhgdia	0.0382034	-0.851591	0.094	0.312	1
Gna15	0.0382034	0.419082	0.094	0.312	1
Apbb2	0.0383079	-6.11058	0.062	0.25	1
Lat2	0.0383079	-3.60148	0.062	0.25	1
Zfp36l1	0.0384127	3.98474	0.281	0.094	1
Tubgcp5	0.0384127	-4.16126	0.094	0.281	1
Rpl38	0.0384127	4.06894	0.281	0.094	1
Prcp	0.0384246	-0.685209	0.281	0.562	1
Slco2b1	0.0391446	-1.13158	0.375	0.688	1
Slc1a1	0.0396579	0.523981	0.469	0.719	1
Rpl18a	0.0398454	-2.11694	0.312	0.531	1
Rorb	0.040018	0.0419892	0.094	0.312	1
Sros1	0.0400893	3.69869	0.438	0.25	1
Rnf138	0.040278	-0.760481	0.219	0.438	1
Rgs2	0.0402957	-3.01529	0.094	0.281	1
Atp8a2	0.0403353	-3.26233	0.062	0.25	1
Ezh1	0.0409133	-2.88039	0.031	0.188	1
Khsrp	0.0409133	-1.31272	0.031	0.188	1
Ralgapb	0.0409133	-6.04693	0.031	0.188	1
Zfp9	0.0409133	-0.445321	0.031	0.188	1
Cox5a	0.0421479	-6.28184	0	0.125	1
Galnt1	0.0421479	4.70243	0.125	0	1
Golga2	0.0421479	-3.69762	0	0.125	1
Kdelr1	0.0421479	-3.6899	0	0.125	1
Qtrt1	0.0421479	-4.51881	0	0.125	1
Pld3	0.0421479	-5.56679	0	0.125	1
Ubqln1	0.0421479	-5.57459	0	0.125	1
Zfp592	0.0421479	-2.86101	0	0.125	1
Msh5	0.0421479	3.04351	0.125	0	1
Trappc2b	0.0421479	-6.48691	0	0.125	1
Emc10	0.0421479	-4.91723	0	0.125	1
Hipk1	0.0421479	-3.8127	0	0.125	1
Mettl16	0.0421479	-1.9889	0	0.125	1
Timm23	0.0421479	-6.36267	0	0.125	1
Piezo1	0.0421479	-3.61566	0	0.125	1
Slamf1	0.0421479	-5.40151	0	0.125	1
Tbx5	0.0421479	1.59628	0.125	0	1
Mpdu1	0.0421479	0.57373	0.125	0	1
Egfr	0.0421479	0.577802	0.125	0	1
Rnft1	0.0421479	-5.26244	0	0.125	1
Erh	0.0421479	-6.38043	0	0.125	1
Zfyve21	0.0421479	-4.56424	0	0.125	1
Atxn7	0.0421479	6.30932	0.125	0	1
Maf1	0.0421479	-0.704013	0	0.125	1
Robo1	0.0421479	3.64323	0.125	0	1
Pcdhgc4	0.0421479	2.78089	0.125	0	1
Ralbp1	0.0421479	-6.77892	0	0.125	1
Abca3	0.0421479	2.48674	0.125	0	1
Mapk4	0.0421479	-1.65943	0	0.125	1
Lpxn	0.0421479	-5.21417	0	0.125	1
Hadha	0.0421479	-3.02296	0	0.125	1
Sgk3	0.0421479	1.81067	0.125	0	1
Tmem70	0.0421479	-3.83312	0	0.125	1
Cdk15	0.0421479	-0.254035	0	0.125	1
Ppm1f	0.0421479	-5.10466	0	0.125	1
Tfcp2l1	0.0421479	-0.314563	0	0.125	1
Ube2t	0.0421479	1.87199	0.125	0	1
Kifap3	0.0421479	-3.249	0	0.125	1
Myef2	0.0421479	-3.9796	0	0.125	1
Rprd1b	0.0421479	-2.03026	0	0.125	1
Anxa5	0.0421479	-4.86431	0	0.125	1
P2ry1	0.0421479	0.832432	0.125	0	1
Tgs1	0.0421479	-3.83614	0	0.125	1
Slc35a1	0.0421479	2.32082	0.125	0	1
Hacd4	0.0421479	-5.46225	0	0.125	1
Zcchc17	0.0421479	-2.6966	0	0.125	1
Srsf4	0.0421479	-5.6279	0	0.125	1
Paics	0.0421479	-6.38953	0	0.125	1
Camkk2	0.0421479	-4.31515	0	0.125	1
Sumf1	0.0421479	-4.37644	0	0.125	1
Gdf3	0.0421479	-0.805359	0	0.125	1
Cops7a	0.0421479	-5.48292	0	0.125	1
Olr1	0.0421479	-1.06252	0	0.125	1
Qpctl	0.0421479	-1.09819	0	0.125	1
Xylt1	0.0421479	3.19928	0.125	0	1
Mak16	0.0421479	5.52465	0.125	0	1
Ciao2b	0.0421479	-4.27573	0	0.125	1
Snx19	0.0421479	-6.71162	0	0.125	1
Plet1	0.0421479	1.55343	0.125	0	1
Hmbs	0.0421479	-0.140331	0	0.125	1
Arap1	0.0421479	-5.60775	0	0.125	1
Sgpp2	0.0421479	0.357825	0.125	0	1
Arid2	0.0421479	6.32303	0.125	0	1
Ttc7b	0.0421479	2.25618	0.125	0	1
Rpap1	0.0421479	-0.192742	0	0.125	1
Tpst1	0.0421479	4.09954	0.125	0	1
Chst11	0.0421479	4.19256	0.125	0	1
Cnot6l	0.0421479	-2.9669	0	0.125	1
Sidt2	0.0421479	-5.94082	0	0.125	1
Mrpl54	0.0421479	-5.99562	0	0.125	1
Hacd2	0.0421479	-5.98577	0	0.125	1
Gng12	0.0421479	-4.69616	0	0.125	1
Capn15	0.0421479	-5.61957	0	0.125	1
Iqch	0.0421479	-0.699919	0	0.125	1
Wdr19	0.0421479	-2.69212	0	0.125	1
Cep250	0.0421479	-3.30912	0	0.125	1
Cep85l	0.0421479	-4.17334	0	0.125	1
Adk	0.0421479	0.531724	0.125	0	1
Ccdc8	0.0421479	1.59176	0.125	0	1
Sdk2	0.0421479	-4.69358	0	0.125	1
Slc24a4	0.0421479	1.01525	0.125	0	1
Poldip3	0.0421479	-3.986	0	0.125	1
Ncapg2	0.0421479	0.269275	0.125	0	1
Smim12	0.0421479	-5.27704	0	0.125	1
Or8b57	0.0421479	-0.303088	0	0.125	1
Poln	0.0421479	-0.869633	0	0.125	1
Wdr89	0.0421479	-0.267639	0	0.125	1
Or10a3	0.0421479	-0.328719	0	0.125	1
Or13j1	0.0421479	1.10505	0.125	0	1
Ccdc66	0.0421479	-5.00388	0	0.125	1
Rpl9-ps7	0.0421479	-0.497084	0	0.125	1
C5ar1	0.0421479	-7.02326	0	0.125	1
Orai1	0.0421479	-4.56002	0	0.125	1
Creb5	0.0421479	-3.13928	0	0.125	1
Mllt11	0.0421479	-5.55489	0	0.125	1
Zfp952	0.0421479	-2.60245	0	0.125	1
Mtcl2	0.0421479	-3.90573	0	0.125	1
H2-T22	0.0421479	3.677	0.125	0	1
Lrif1	0.0421479	-7.07659	0	0.125	1
Dmac2	0.0421479	-4.35114	0	0.125	1
Septin11	0.0421479	-3.35038	0	0.125	1
Tubb2a	0.0421479	-1.05946	0	0.125	1
Egln2	0.0421479	-4.51329	0	0.125	1
Usp47	0.0421479	-3.23215	0	0.125	1
Fxn	0.0421479	2.36632	0.125	0	1
Ube4a	0.0421479	-3.30912	0	0.125	1
Haghl	0.0421479	-3.45363	0	0.125	1
Arf2	0.0421479	-5.31883	0	0.125	1
Rab3ip	0.0421479	-1.22884	0	0.125	1
Msl2	0.0421479	-3.62438	0	0.125	1
Tm9sf4	0.0421479	-5.84557	0	0.125	1
Zfp467	0.0421479	-4.61001	0	0.125	1
Rnf121	0.0421479	-7.87157	0	0.125	1
Cfap96	0.0421479	-0.970426	0	0.125	1
Tuba1a	0.0421479	-5.13116	0	0.125	1
Tmem267	0.0421479	-3.3184	0	0.125	1
Vmn1r-ps97	0.0421479	-0.0918756	0	0.125	1
Mecomos	0.0421479	2.37618	0.125	0	1
Acad11	0.0421479	3.05898	0.125	0	1
Or11a6-ps1	0.0421479	-0.176594	0	0.125	1
Hdnr	0.0421479	0.699977	0.125	0	1
Eif4a-ps4	0.0421479	-2.10342	0	0.125	1
Vmn1r-ps47	0.0421479	1.50099	0.125	0	1
Mrpl19	0.0422691	8.10231	0.5	0.312	1
Sgk1	0.042453	-2.57319	0.062	0.25	1
Caprin1	0.042453	-3.31775	0.062	0.25	1
Brd2	0.0434182	1.53183	0.188	0.406	1
Slmap	0.0434221	-3.78056	0.031	0.188	1
Tepsin	0.0434221	-2.03968	0.031	0.188	1
Chrnd	0.0434221	0.995131	0.188	0.031	1
Trat1	0.0434221	4.62983	0.188	0.031	1
Junb	0.0434221	-2.87934	0.031	0.188	1
Arid1b	0.0434221	4.1536	0.188	0.031	1
Btbd19	0.0434221	-2.65225	0.031	0.188	1
Ccdc85b	0.0434221	3.57595	0.188	0.031	1
Med21	0.0437605	-2.98932	0.125	0.344	1
Scfd1	0.0441453	-3.27425	0.156	0.375	1
Ldha	0.0441453	-1.47391	0.156	0.375	1
Znrf3	0.0444697	3.05713	0.812	0.688	1
Hsp90b1	0.0446208	-2.24758	0.281	0.531	1
Cntn3	0.044664	-0.250692	0.062	0.25	1
Cadm1	0.044664	-0.145869	0.062	0.25	1
Vps29	0.045082	0.325866	0.344	0.562	1
Zkscan3	0.0457057	-0.440331	0.156	0.406	1
Sltm	0.0459063	-0.794469	0.094	0.312	1
Lcp2	0.0459958	-1.31815	0.156	0.375	1
Ralb	0.0460597	4.26952	0.188	0.031	1
Tpr	0.0460597	-4.41491	0.031	0.188	1
Elovl1	0.0460597	3.02174	0.188	0.031	1
Ppp3cb	0.0460597	-1.23642	0.031	0.188	1
Top3b	0.0460597	-4.6358	0.031	0.188	1
Cndp2	0.0460597	-2.33716	0.031	0.188	1
Zranb2	0.0460597	-3.89733	0.031	0.188	1
Dlgap5	0.0460597	-0.415478	0.031	0.188	1
Camk2d	0.0460597	-4.20911	0.031	0.188	1
Tgfbi	0.0464204	-3.0454	0.094	0.281	1
Lonrf1	0.0464204	3.16697	0.281	0.094	1
Eif4enif1	0.0469713	-2.09717	0.062	0.25	1
Shq1	0.0469713	-2.09557	0.062	0.25	1
Ano6	0.0469713	-3.96012	0.062	0.25	1
Cyth4	0.0475359	-0.906612	0.219	0.469	1
Eva1c	0.0476486	2.23111	0.594	0.344	1
Rpl35	0.0479272	-1.74552	0.281	0.531	1
Sdhaf2	0.0480245	-3.03307	0.094	0.312	1
Lair1	0.0480776	0.609239	0.25	0.531	1
Pola2	0.0483885	-2.00904	0.531	0.781	1
Acbd3	0.0486288	0.123609	0.094	0.281	1
Clip1	0.0486288	-2.98915	0.094	0.281	1
Taok3	0.0486288	-2.6891	0.094	0.281	1
Akap11	0.0488309	-3.24554	0.031	0.188	1
Supt20	0.0488309	-2.78797	0.031	0.188	1
Sfpq	0.0488309	3.99955	0.188	0.031	1
Yif1b	0.0488309	-2.84447	0.031	0.188	1
Ndufb7	0.0488309	-5.1321	0.031	0.188	1
Bicd2	0.0488309	-2.87572	0.031	0.188	1
Eeig2	0.0488309	-3.29595	0.031	0.188	1
Ppp1r2	0.0488309	-4.86663	0.031	0.188	1
Ndufb6	0.0488309	-3.49366	0.031	0.188	1
Tmed5	0.0489525	-1.9849	0.25	0.5	1
Map4	0.0492156	0.498718	0.438	0.656	1
Smarcb1	0.0493188	-2.0049	0.5	0.75	1
Arnt	0.0493781	4.16013	0.25	0.062	1
Zfp781a	0.0493781	1.57908	0.25	0.062	1
Arhgap45	0.0495028	-1.10816	0.156	0.406	1
Pign	0.0498303	0.471729	0.5	0.281	1
Atp1b3	0.0498931	-1.82917	0.156	0.375	1

## Sheet: DEG - 4 - AD stroke Vs AD
	p_val	avg_log2FC	pct.1	pct.2	p_val_adj
Pnrc2	0.00034145	-5.65609	0	0.34	1
Sel1l	0.000490472	-3.12246	0.161	0.532	1
Creb3l2	0.000573514	-4.25288	0	0.319	1
Selenos	0.00062622	-1.9365	0.29	0.66	1
Srsf2	0.000653302	1.202	0.871	0.66	1
Acss1	0.000669853	-2.13816	0.097	0.468	1
Dnaaf9	0.000953152	-1.98893	0	0.298	1
Eif2b3	0.00104972	2.64167	0.323	0.043	1
Asphd1	0.0012127	1.41235	0.806	0.574	1
Ssu72	0.00147	-3.58775	0.032	0.34	1
Psmd2	0.00156822	-5.0555	0	0.277	1
Trpc6	0.00156822	-1.1262	0	0.277	1
Tmem132d	0.00190427	2.61518	0.194	0	1
Slc25a34	0.00190427	0.728476	0.194	0	1
Zfp335os	0.00190427	0.9734	0.194	0	1
Luc7l3	0.00206646	-1.62893	0.419	0.745	1
Wdfy2	0.00214584	-2.43581	0.161	0.489	1
Sgip1	0.00225347	-1.04682	0.581	0.872	1
Rpl27a-ps4	0.00239035	1.18799	0.29	0.043	1
Srsf4	0.00255581	-5.0181	0	0.255	1
Cyp4x1os	0.0026606	1.96146	0.323	0.064	1
Limd2	0.00276772	-1.19889	0.29	0.681	1
Rnasek	0.00287983	-0.880316	0.323	0.638	1
Ptdss2	0.00298938	-5.2401	0.032	0.298	1
Slc43a2	0.0031231	-3.19542	0.065	0.362	1
Cenpx	0.00334819	-1.27045	0.065	0.383	1
Pmepa1	0.00337672	-1.95596	0.387	0.702	1
Slc37a3	0.00340974	3.13317	0.226	0.021	1
Klf12	0.00353507	-0.0434562	0.419	0.787	1
Tmem50a	0.0035538	-0.810511	0.677	0.957	1
Etl4	0.00359166	3.09662	0.387	0.106	1
Tfr2	0.00362909	0.0686761	0.032	0.319	1
Hnrnpa1	0.00377371	1.82123	0.613	0.298	1
Or5ae2	0.00386006	1.29613	0.226	0.021	1
Chd1	0.0039886	-3.47819	0.129	0.426	1
Rer1	0.00408315	-1.33069	0.129	0.447	1
Dennd4c	0.00412852	-3.93273	0	0.234	1
Zfhx2	0.00412852	-2.38681	0	0.234	1
Septin11	0.00457926	-2.48828	0.032	0.298	1
Icam1	0.0046076	-1.7677	0.387	0.638	1
Atg7	0.00463417	3.74475	0.323	0.064	1
Vmn1r-ps97	0.00476706	0.0622272	0.161	0.426	1
Cer1	0.00477408	1.34684	0.355	0.106	1
Cp	0.00489726	2.31839	0.161	0	1
Lrrc18	0.00489726	3.62446	0.161	0	1
Vmn1r211	0.00489726	1.078	0.161	0	1
Ddx54	0.00515614	4.22238	0.29	0.064	1
Camta2	0.0053164	-2.73182	0.065	0.34	1
Papolg	0.0053864	-0.921085	0.29	0.596	1
Apoe	0.00541192	1.77262	0.871	0.723	1
Grk2	0.00542645	-1.68644	0.194	0.511	1
Dstn	0.00554776	2.58406	0.387	0.128	1
Pomp	0.00562727	0.829113	0.71	0.426	1
Katnip	0.00567855	-0.754154	0.097	0.404	1
Wdr77	0.0056825	-0.848474	0.065	0.362	1
Runx1	0.00578184	-1.93253	0.226	0.532	1
Hypk	0.00578818	-1.55575	0.065	0.34	1
Aars1	0.00578818	-2.56294	0.065	0.34	1
Gpbp1l1	0.00653497	3.8027	0.419	0.17	1
Spen	0.00659393	-3.6857	0.129	0.426	1
Tbc1d20	0.00659853	-3.24349	0.032	0.277	1
Ccl5	0.00661471	-0.831236	0.258	0.043	1
Acot13	0.00661471	-4.115	0	0.213	1
CK137956	0.00661471	-0.396288	0	0.213	1
Gatad2a	0.00661471	-5.7988	0	0.213	1
Dym	0.00664637	-3.48514	0.065	0.319	1
Usp22	0.00664637	-3.67211	0.065	0.319	1
Ndufb7	0.00737953	-2.33334	0.129	0.426	1
Dock2	0.00738121	-1.80682	0.355	0.638	1
Ifitm3	0.00751301	-0.837162	0.419	0.766	1
Mtarc2	0.00776444	-2.58413	0.161	0.426	1
Lyrm4	0.00813716	-0.497066	0.516	0.234	1
Sparc	0.00818066	-0.577029	0.968	1	1
Brd9	0.00835207	0.000701252	0.484	0.213	1
Ryr2	0.00845137	-2.10797	0.419	0.638	1
Or1r1	0.00857979	-1.37869	0.29	0.596	1
Eif1b	0.00861592	-3.99839	0.032	0.255	1
Tnks2	0.00888185	-3.4785	0.355	0.617	1
Or4e5	0.00891128	1.38286	0.194	0.021	1
Upk1b	0.00902253	-4.916	0.032	0.255	1
Nfam1	0.0090241	1.05544	0.71	0.383	1
F13a1	0.00904791	-0.146577	0.548	0.213	1
Gcm1	0.00906409	0.403799	0.032	0.277	1
Stk10	0.00911157	-1.81717	0.097	0.362	1
Ccng2	0.00912353	-1.01653	0.065	0.34	1
Ccni	0.00912364	2.00879	0.613	0.34	1
Irf2bpl	0.0092444	-4.76779	0.097	0.34	1
Naip6	0.00962819	-0.570383	0.097	0.383	1
Cdipt	0.00968605	-2.01052	0.065	0.319	1
Elob	0.00997561	-0.900948	0.226	0.532	1
Actg1	0.00997958	-1.36684	0.581	0.809	1
Alkbh1	0.0100469	-0.356933	0.516	0.213	1
Zfp935	0.0101275	2.49596	0.742	0.489	1
Exosc9	0.0102096	-4.8254	0.065	0.298	1
Mdh1	0.010291	-1.06017	0.065	0.34	1
Btg2	0.0103572	-1.95794	0.194	0.468	1
AY074887	0.0104034	0.0746026	0.161	0.468	1
Fkbp7	0.0105203	-4.01321	0	0.191	1
Tbccd1	0.0105203	-3.73851	0	0.191	1
Otog	0.0105203	-1.24166	0	0.191	1
Mrpl22	0.0105203	-3.78716	0	0.191	1
Obi1	0.0105203	-1.59488	0	0.191	1
Drosha	0.0105203	-4.19909	0	0.191	1
Gsto1	0.0105203	-4.11108	0	0.191	1
Idh2	0.0105203	-5.4023	0	0.191	1
Klhl36	0.0105203	-4.86678	0	0.191	1
Slc25a38	0.0105203	-3.52641	0	0.191	1
Vmn1r172	0.0105203	-0.0756471	0	0.191	1
Fzd4	0.0105203	-2.00226	0	0.191	1
Wt1os	0.0105203	-0.696167	0	0.191	1
Cfap97d2	0.0105203	-1.05117	0	0.191	1
Fendrr	0.0106598	0.822567	0.194	0.021	1
Slc7a14	0.0107822	2.02878	0.419	0.17	1
Plekho1	0.0107877	-0.982322	0.323	0.66	1
Socs4	0.0108256	-2.776	0.032	0.255	1
Chchd4	0.0110905	5.57229	0.226	0.043	1
Or7g27	0.0111377	2.73551	0.323	0.106	1
Cyp4x1	0.0112216	-0.112721	0.355	0.574	1
Smg9	0.0113987	-0.985505	0.323	0.596	1
Sall3	0.0114281	-0.737892	0.129	0.426	1
Or4c31	0.011484	0.390532	0.387	0.702	1
Prr13	0.011753	-1.16841	0.194	0.489	1
Lbhd1	0.0118641	-1.23809	0.065	0.319	1
Cxcl9	0.011989	-2.09199	0.194	0.021	1
Skint8	0.0121976	0.987305	0.742	0.468	1
Dusp6	0.0122287	-1.34467	0.516	0.702	1
Cibar1	0.0123136	1.55266	0.226	0.043	1
Pcdhb22	0.0123501	0.640278	0.516	0.234	1
Homer3	0.0125036	4.62158	0.129	0	1
Pard3	0.0125036	3.33862	0.129	0	1
Itgb6	0.0125036	1.24847	0.129	0	1
Arfip2	0.0125036	4.87467	0.129	0	1
Pik3r4	0.0125036	3.72685	0.129	0	1
Yipf1	0.0125499	-3.64386	0.065	0.298	1
Fbxl12os	0.0127461	0.289693	0.258	0.511	1
Psma7	0.0127867	-0.948434	0.29	0.574	1
Tmbim1	0.0130308	-1.64207	0.161	0.447	1
Meis1	0.0131337	1.62441	0.258	0.064	1
Clk4	0.0135916	-1.92741	0.258	0.511	1
Fbxo31	0.0136549	1.35915	0.226	0.043	1
Paf1	0.013666	-3.07543	0.548	0.745	1
Pmpca	0.0140648	-4.04278	0.032	0.234	1
Zfp36l1	0.0142198	1.24378	0.645	0.362	1
Arl11	0.0144744	-1.23738	0.129	0.404	1
Srsf9	0.0146104	0.97664	0.452	0.213	1
Ppp2r3c	0.0147619	3.24988	0.29	0.085	1
Copz1	0.0149149	-3.25129	0.065	0.277	1
Ccdc30	0.0152903	-0.782756	0.452	0.638	1
Rbm4	0.0153533	-2.44233	0.065	0.298	1
Tpd52	0.0155833	-1.16292	0.29	0.596	1
Laptm4a	0.0158275	-0.740773	0.581	0.83	1
Rnf11	0.0159087	2.37221	0.226	0.043	1
Iscu	0.0162889	1.57325	0.71	0.553	1
Tanc1	0.0163172	-2.49173	0.226	0.468	1
Calm3	0.0164161	-1.92574	0.097	0.34	1
Anapc5	0.0164971	-1.26467	0.161	0.447	1
Spaca6	0.0165244	-1.60632	0.194	0.468	1
Apmap	0.0165857	2.20353	0.258	0.064	1
AU040320	0.0166255	-4.48298	0	0.17	1
Acads	0.0166255	-2.59315	0	0.17	1
Stra8	0.0166255	0.0507286	0	0.17	1
Spg11	0.0166255	-3.86083	0	0.17	1
Tbc1d13	0.0166255	-3.53453	0	0.17	1
Ammecr1l	0.0166255	-3.99316	0	0.17	1
Lhfpl6	0.0166255	0.36803	0	0.17	1
Ppp1ccb	0.0166255	-3.07294	0	0.17	1
Ppp4r2	0.0166389	0.64465	0.452	0.191	1
Ddx50	0.0167117	-3.41231	0.097	0.319	1
Entr1	0.0167117	-2.78413	0.097	0.319	1
Iigp1	0.0167631	-0.770306	0.452	0.723	1
Lratd1	0.0168297	0.991032	0.677	0.383	1
Rps10	0.0168297	1.01658	0.677	0.383	1
Eif4b	0.0168527	-3.58545	0.065	0.277	1
Pde2a	0.0168527	-3.39299	0.065	0.277	1
Rrp1	0.0169264	-4.00757	0.129	0.34	1
Ndufb4c	0.0170533	-1.15682	0.161	0.447	1
Stau1	0.0172226	-0.898669	0.129	0.404	1
Slbp	0.0173555	2.42126	0.871	0.745	1
Slc5a4b	0.0175825	-0.830892	0.032	0.234	1
Rsad1	0.0176236	-3.00307	0.129	0.383	1
Rnf145	0.017979	-1.90373	0.065	0.298	1
Golt1b	0.0180143	-3.47272	0.097	0.319	1
Ctnna1	0.0180391	-1.69691	0.258	0.511	1
Anln	0.0181755	1.19393	0.258	0.064	1
Islr2	0.0182642	0.596759	0.323	0.106	1
Or10ab5	0.0182846	-1.3326	0.419	0.702	1
Mphosph9	0.0183721	-3.16665	0.032	0.234	1
Palb2	0.0183721	-2.28989	0.032	0.234	1
Herc4	0.0184464	-1.68474	0.226	0.511	1
Rgr	0.0184834	0.316714	0.226	0.043	1
Gsap	0.0185203	1.44597	0.677	0.426	1
Chd9	0.0187903	-0.876579	0.871	0.915	1
Elp6	0.019008	0.623661	0.323	0.106	1
Selenow	0.0192593	2.10796	0.387	0.191	1
Phkb	0.0194336	-1.30874	0.065	0.298	1
Tmem8b	0.0198391	-1.22343	0.194	0.404	1
Tmc1	0.0198753	0.870158	0.774	0.681	1
Jchain	0.0199091	1.13157	0.29	0.085	1
Arhgdia	0.0201985	-0.967957	0.355	0.638	1
Atp5pb-ps	0.0203961	0.620219	0.226	0.043	1
Rreb1	0.0204389	1.22892	0.387	0.149	1
Pglyrp1	0.0208103	0.724445	0.258	0.064	1
Abr	0.02093	-1.38892	0.032	0.234	1
Pdcl3	0.02093	-1.8005	0.032	0.234	1
Exoc4	0.0209899	-0.653903	0.065	0.298	1
Soat1	0.0210378	1.03911	0.871	0.745	1
Ptch1	0.0212156	2.78712	0.355	0.128	1
Fcrl2	0.0212399	-0.85219	0.839	0.936	1
Adamts9	0.0214006	-0.272563	0.065	0.277	1
Vsir	0.0214162	-0.610163	0.742	0.936	1
Mrpl37	0.0215508	5.53401	0.161	0.021	1
Or6c76	0.0215508	1.48031	0.161	0.021	1
Rpl10a-ps4	0.0215508	0.68009	0.161	0.021	1
Snhg7os	0.0215508	1.66566	0.161	0.021	1
Tsen15	0.0216418	-1.07879	0.29	0.085	1
Gak	0.02167	-1.00313	0.258	0.511	1
Or9m1b	0.02167	-0.211917	0.258	0.511	1
Brms1l	0.0216757	-2.97701	0.226	0.447	1
Esr1	0.0217597	-3.51752	0.032	0.213	1
Blm	0.0217597	-0.840246	0.032	0.213	1
Reg2	0.0219718	1.57886	0.613	0.447	1
mt-Nd2	0.022116	-0.418801	0.806	0.957	1
Cklf	0.0221828	-1.94863	0.258	0.489	1
Ndufa9	0.0224078	0.111443	0.129	0.383	1
Eya4	0.0226363	2.14493	0.452	0.213	1
Gigyf1	0.0226363	-3.65849	0.194	0.383	1
Tmod2	0.0226538	1.10838	0.323	0.128	1
Cfl1	0.0226865	-0.613713	0.774	0.957	1
Rhoa	0.0226957	-1.05235	0.677	0.851	1
Ints9	0.0227465	-2.21719	0.032	0.213	1
Phgdh	0.0227465	-4.47091	0.032	0.213	1
Ttc28	0.0227551	-1.33915	0.097	0.34	1
Rc3h1	0.0227551	-1.22689	0.097	0.34	1
Gria2	0.0227892	0.794948	0.419	0.191	1
Grik5	0.0228404	1.75014	0.161	0.021	1
Mpg	0.0228404	4.28096	0.161	0.021	1
Cpeb4	0.0228404	2.79956	0.161	0.021	1
Dmac1	0.0228404	3.70936	0.161	0.021	1
Rbfaos	0.0228404	1.06814	0.161	0.021	1
Slc8a1	0.0230142	-0.943547	0.258	0.511	1
Fance	0.0230723	-0.547215	0.226	0.468	1
Tmprss11b	0.0231377	-0.209161	0.065	0.277	1
Bola3	0.0231377	0.0186365	0.065	0.277	1
Vmn2r86	0.0231377	-0.0595155	0.065	0.277	1
Kif1b	0.0233679	-1.59679	0.29	0.574	1
Wnt4	0.0235837	0.842029	0.484	0.234	1
Eef1b2	0.0237123	1.49755	0.548	0.277	1
Or2ag17	0.0237148	0.690948	0.355	0.128	1
Prpf4b	0.0237411	1.71766	0.613	0.404	1
Klf11	0.023772	0.246122	0.032	0.213	1
Capg	0.023772	-5.11641	0.032	0.213	1
Apol6	0.0240513	0.969084	0.323	0.106	1
Sypl1	0.0242683	-1.29783	0.387	0.596	1
Ly6e	0.0243276	-0.603864	0.903	0.936	1
Pkn2	0.0244866	1.29638	0.29	0.085	1
Acp3	0.0245576	-0.867369	0.161	0.404	1
Odad1	0.0247793	-0.290856	0.645	0.383	1
Grb2	0.0252636	1.88875	0.484	0.255	1
Sec22b	0.0253692	-4.59019	0.065	0.255	1
Fgfr1op2	0.0255745	1.45328	0.516	0.298	1
Fbf1	0.0256217	2.96979	0.161	0.021	1
Slc25a27	0.0256217	1.13012	0.161	0.021	1
Mecr	0.0256217	2.30198	0.161	0.021	1
Rusc1	0.0256217	3.49158	0.161	0.021	1
Or5m8	0.0256217	0.743684	0.161	0.021	1
Or52z1	0.0256217	1.25404	0.161	0.021	1
Slc38a2	0.0256958	-1.41722	0.161	0.426	1
Cdca4	0.0259439	-3.22667	0.032	0.213	1
Or10ag59	0.0260717	-0.417569	0.226	0.468	1
Zim1	0.0261381	-0.200139	0	0.149	1
Dgcr6	0.0261381	-3.70873	0	0.149	1
Ddah2	0.0261381	-4.73459	0	0.149	1
Nlk	0.0261381	-3.56567	0	0.149	1
Cpm	0.0261381	-0.0840023	0	0.149	1
Mmadhc	0.0261381	-4.08324	0	0.149	1
Slc43a1	0.0261381	-4.18649	0	0.149	1
Klra2	0.0261381	-0.231324	0	0.149	1
Rab30	0.0261381	0.113329	0	0.149	1
Mmp2	0.0261381	-3.96271	0	0.149	1
Skic2	0.0261381	-4.68319	0	0.149	1
Cpsf2	0.0261381	-4.36414	0	0.149	1
Wfikkn2	0.0261381	-0.0834293	0	0.149	1
Zfp354c	0.0261381	-2.76835	0	0.149	1
AI837181	0.0261381	-4.0219	0	0.149	1
Rpsa-ps10	0.0261381	-2.08748	0	0.149	1
Uxs1	0.0261381	-3.94804	0	0.149	1
Peak1	0.0261381	-4.07294	0	0.149	1
Poglut3	0.0262295	-2.47013	0.129	0.362	1
Tmem229b	0.0263867	-4.88496	0.065	0.255	1
Med20	0.0263943	5.62081	0.194	0.043	1
Wls	0.0265284	1.40039	0.742	0.532	1
Uqcc5	0.0265585	1.91412	0.29	0.085	1
Mgat1	0.0266957	-1.82605	0.258	0.511	1
Myo1b	0.0267515	0.189602	0.226	0.489	1
Ptgs1	0.0268591	-0.00305355	0.548	0.809	1
Pkm	0.0268722	-0.634615	0.194	0.489	1
Recql	0.026981	-0.269742	0.29	0.574	1
Smad3	0.0270928	-2.2696	0.032	0.213	1
Hrc	0.027119	0.758084	0.161	0.021	1
Car8	0.027119	0.984058	0.161	0.021	1
Igf1r	0.0271234	-3.36499	0.129	0.319	1
Ube2j1	0.0271245	-1.31269	0.129	0.362	1
Pcbp2	0.0271695	-1.66614	0.194	0.426	1
Kif21b	0.0273295	-0.531639	0.194	0.468	1
Zfp516	0.0277382	5.46727	0.194	0.043	1
Zfp282	0.0280457	-0.0613119	0.419	0.17	1
Pkd2	0.0281772	-1.65733	0.258	0.489	1
Rab11fip1	0.0282853	-0.597049	0.032	0.213	1
Scimp	0.0282853	-2.06274	0.032	0.213	1
Bpnt2	0.0282853	-1.97218	0.032	0.213	1
Myh14	0.0284489	0.960273	0.355	0.128	1
Zfp111	0.0284489	-0.200548	0.097	0.298	1
Rab23	0.0285278	-2.10441	0.065	0.255	1
Hsbp1	0.0285371	-1.7291	0.226	0.468	1
Srpk1	0.0285764	1.25572	0.806	0.66	1
Ngrn	0.0286913	0.90141	0.161	0.021	1
Gsta3	0.0287223	2.30119	0.258	0.085	1
Trmt2a	0.0288274	-1.47544	0.161	0.404	1
Sgsm1	0.0288519	-0.204874	0.097	0.319	1
Ywhae	0.0288891	-0.591407	0.484	0.787	1
Nudt13	0.029103	-1.41	0.065	0.277	1
Napg	0.0291403	1.6574	0.516	0.34	1
Zc3h11a	0.0292464	-1.03534	0.226	0.489	1
Eif5b	0.0294654	-1.78141	0.194	0.447	1
Slc25a23	0.0294777	0.521193	0.226	0.447	1
Chmp2a	0.0295227	-2.23048	0.032	0.213	1
Cltb	0.0296534	-5.99917	0.065	0.255	1
Zfp511	0.02993	3.18401	0.258	0.085	1
Mylip	0.0300207	-0.807486	0.258	0.553	1
Elavl1	0.0303114	-0.0213166	0.323	0.638	1
Sntb2	0.030559	-2.61525	0.097	0.298	1
C78859	0.0306039	1.65233	0.194	0.043	1
Kif1a	0.0308064	-2.04725	0.032	0.213	1
Idh1	0.0308064	-1.90552	0.032	0.213	1
Tuba1b	0.03087	-0.80061	0.419	0.702	1
Bnip2	0.0312507	-1.75138	0.161	0.383	1
Dync1li1	0.0313659	-0.557378	0.065	0.277	1
Dtx3l	0.0316184	-1.25672	0.581	0.745	1
Klkb1	0.0316635	0.388591	0.355	0.128	1
Espl1	0.0316635	-2.80425	0.097	0.298	1
Ucp2	0.031668	-0.950955	0.323	0.532	1
Crnkl1	0.0319425	4.96223	0.097	0	1
Plin5	0.0319425	0.723448	0.097	0	1
Gtf3c6	0.0319425	2.53085	0.097	0	1
Cygb	0.0319425	0.812372	0.097	0	1
Ly6i	0.0319425	4.15122	0.097	0	1
Emilin2	0.0319425	0.99091	0.097	0	1
Ttc39c	0.0319425	3.78227	0.097	0	1
Srfbp1	0.0319425	3.9288	0.097	0	1
Majin	0.0319425	2.58038	0.097	0	1
Trp53bp2	0.0319425	4.35773	0.097	0	1
Slc25a25	0.0319425	4.72294	0.097	0	1
Ermn	0.0319425	0.962225	0.097	0	1
Upp2	0.0319425	3.07481	0.097	0	1
Gins1	0.0319425	3.1915	0.097	0	1
Gdap2	0.0319425	3.5442	0.097	0	1
Npr1	0.0319425	3.18411	0.097	0	1
Lrriq3	0.0319425	2.44668	0.097	0	1
Hsdl2	0.0319425	4.97951	0.097	0	1
P3h1	0.0319425	1.76399	0.097	0	1
Crybb3	0.0319425	0.744495	0.097	0	1
Coq9	0.0319425	4.69972	0.097	0	1
Reep6	0.0319425	1.31818	0.097	0	1
Hoxb4	0.0319425	2.35336	0.097	0	1
Pkhd1l1	0.0319425	3.25351	0.097	0	1
Aicda	0.0319425	1.34707	0.097	0	1
Slco1a1	0.0319425	0.679414	0.097	0	1
Plekha6	0.0319425	4.0765	0.097	0	1
Or5a3	0.0319425	1.47417	0.097	0	1
Nat8f3	0.0319425	0.823581	0.097	0	1
Fam72a	0.0319425	1.01623	0.097	0	1
Dbp	0.0319425	5.27589	0.097	0	1
Or56b2	0.0319425	1.14883	0.097	0	1
Or52i2	0.0319425	3.63991	0.097	0	1
Trim71	0.0319425	0.689772	0.097	0	1
AU040972	0.0319425	3.70716	0.097	0	1
BC051226	0.0319425	3.65272	0.097	0	1
AI849053	0.0319425	0.671122	0.097	0	1
BC085271	0.0319425	0.651822	0.097	0	1
AA414992	0.0319425	3.28391	0.097	0	1
Rpl13-ps2	0.0319425	0.641794	0.097	0	1
Dlgap3	0.0319425	1.13822	0.097	0	1
Aim2	0.0319695	-1.56407	0.484	0.702	1
Dgkeos	0.0320015	1.03612	0.226	0.064	1
Vwa5a	0.0320053	-0.198592	0.129	0.362	1
Thumpd3	0.0320053	-0.692227	0.129	0.362	1
Ctsz	0.032012	-0.557225	0.935	0.979	1
Cct2	0.0320195	-2.18863	0.065	0.255	1
Mkx	0.0320195	-1.19876	0.065	0.255	1
AW011738	0.0320323	0.0473275	0.355	0.149	1
Efhb	0.0321297	1.77933	0.194	0.043	1
Mrpl3	0.0321297	1.77686	0.194	0.043	1
Zfp592	0.0321378	-1.44868	0.032	0.213	1
Irak2	0.0322336	-3.22111	0.29	0.489	1
Mob3c	0.0325667	-0.947181	0.29	0.553	1
Ergic3	0.0326793	-0.365677	0.258	0.553	1
Fbxo38	0.0327201	-2.47317	0.129	0.34	1
Tma7	0.0327246	-0.788278	0.258	0.532	1
Spart	0.0328021	-3.33465	0.097	0.298	1
Rpl14-ps1	0.0328021	-1.74442	0.097	0.298	1
Cd81	0.0328431	-0.399942	1	1	1
Fli1	0.0328898	-1.3554	0.387	0.596	1
Stat2	0.0332525	-1.31334	0.516	0.681	1
Psma6	0.033262	-1.52357	0.065	0.255	1
Or2w1b	0.033262	-0.218361	0.065	0.255	1
Mak16	0.0335182	0.0866154	0.032	0.213	1
Commd1	0.0335182	1.39943	0.032	0.213	1
Tmem65	0.0335182	-0.0814014	0.032	0.213	1
Pwwp2b	0.0337202	0.62082	0.194	0.043	1
Sh3pxd2b	0.0338186	4.06506	0.258	0.085	1
Zfp467	0.0338186	3.55711	0.258	0.085	1
Or51a39	0.0340028	0.896985	0.323	0.128	1
Snx17	0.0340825	-1.05607	0.29	0.532	1
Dennd5a	0.0341252	-0.500323	0.355	0.574	1
Tsc22d4	0.0342479	-1.74169	0.419	0.574	1
Or5p52	0.034624	-0.782999	0.29	0.511	1
C4a	0.0349241	3.13575	0.226	0.064	1
Cluap1	0.0349241	-3.7244	0.032	0.191	1
Grpel2	0.0349241	-3.96616	0.032	0.191	1
Ptpa	0.0349241	-4.5193	0.032	0.191	1
Slc25a19	0.0350452	-4.53882	0.065	0.234	1
Wbp2	0.0352886	-2.42308	0.226	0.426	1
Csnk1e	0.0353947	-1.30701	0.323	0.532	1
Zfp12	0.0354495	2.70105	0.419	0.213	1
Polg	0.0355085	1.98314	0.355	0.149	1
Eif3j1	0.0358758	-3.40177	0.097	0.277	1
Tmem231	0.0360066	-0.890283	0.161	0.362	1
Rnf130	0.0361093	2.24667	0.548	0.319	1
Edem1	0.0364219	-0.640995	0.452	0.66	1
Hibch	0.0364305	-0.62978	0.097	0.298	1
Axdnd1	0.0364346	0.729688	0.419	0.17	1
Sinhcaf	0.0364346	0.543357	0.129	0.362	1
Tspan14	0.0364346	2.71551	0.387	0.191	1
Akap5	0.0365714	-1.32443	0.194	0.362	1
App	0.0366598	2.06287	0.548	0.404	1
Jph3	0.0368224	3.43137	0.355	0.17	1
Upf1	0.0369864	-0.385243	0.161	0.404	1
Zfp69	0.0369864	-0.973546	0.161	0.404	1
Mmrn2	0.037104	0.732024	0.194	0.043	1
Cass4	0.037104	1.28746	0.194	0.043	1
Or2y10	0.037104	2.75998	0.194	0.043	1
Atp6v0a2	0.0371357	-1.5944	0.452	0.638	1
Igf1	0.03724	-1.85445	0.065	0.255	1
Golim4	0.03724	0.543387	0.065	0.255	1
Exosc5	0.0373169	-1.68201	0.129	0.34	1
Etv3	0.0378593	-5.05251	0.065	0.234	1
Or52n2b	0.0379174	0.408223	0.839	0.553	1
Apof	0.0380634	-0.129359	0.129	0.319	1
Ice1	0.0380715	2.81486	0.226	0.064	1
Gltp	0.0381328	-0.831333	0.161	0.404	1
Cd83	0.0381852	-0.94334	0.323	0.553	1
Ppwd1	0.0383471	3.74299	0.419	0.191	1
Tmem30c	0.0385485	0.996396	0.387	0.17	1
Slc29a1	0.0386529	-1.71859	0.065	0.255	1
Naa35	0.0388386	-0.874542	0.129	0.362	1
Trip4	0.0391108	-1.99494	0.194	0.426	1
Slc25a22	0.0393369	-3.08111	0.065	0.234	1
Rnf114	0.0395678	1.91095	0.452	0.234	1
Adprh	0.039583	-0.595954	0.226	0.447	1
Api5	0.0397337	1.58783	0.226	0.064	1
Ncor2	0.0397337	1.55284	0.226	0.064	1
C4b	0.0397337	2.05146	0.226	0.064	1
Mcm3ap	0.0397337	-4.26849	0.032	0.191	1
Zmat5	0.0397337	-3.18717	0.032	0.191	1
Sptb	0.0397337	0.0146495	0.032	0.191	1
Lncbate10	0.0398869	-0.634887	0.097	0.277	1
Mmachc	0.0401112	-1.1507	0.065	0.255	1
Bloc1s6	0.0401204	0.696562	0.419	0.213	1
Lacc1	0.0402817	-0.627447	0.194	0.426	1
Naxe	0.0403954	-1.13686	0.097	0.298	1
Ppil2	0.0406625	-1.08755	0.419	0.66	1
Or10x1	0.0407727	0.606895	0.194	0.043	1
Clstn2	0.0408577	1.94252	0.29	0.106	1
Abcf3	0.0408632	-3.09173	0.065	0.234	1
Nckap1l	0.0408847	-0.935697	0.419	0.638	1
Prkra	0.0409471	-4.35279	0	0.128	1
Hivep2	0.0409471	0.0088272	0	0.128	1
Slc22a5	0.0409471	-3.6374	0	0.128	1
Med11	0.0409471	-2.7669	0	0.128	1
Elp3	0.0409471	-4.19414	0	0.128	1
Sdr39u1	0.0409471	-3.27931	0	0.128	1
Gbe1	0.0409471	-4.31657	0	0.128	1
Guca1a	0.0409471	-3.26037	0	0.128	1
Rabgef1	0.0409471	-4.66938	0	0.128	1
Ckm	0.0409471	-0.426981	0	0.128	1
Mettl9	0.0409471	-3.80236	0	0.128	1
Nat8f2	0.0409471	0.223657	0	0.128	1
Mmd2	0.0409471	0.418072	0	0.128	1
Ltb4r2	0.0409471	-0.687369	0	0.128	1
Ubr7	0.0409471	-2.91232	0	0.128	1
Zmym4	0.0409471	-3.7666	0	0.128	1
Hecw2	0.0409471	0.245139	0	0.128	1
Zc2hc1a	0.0409471	-2.04745	0	0.128	1
B3gntl1	0.0409471	-3.89361	0	0.128	1
Slc39a3	0.0409471	-4.36207	0	0.128	1
Hspb3	0.0409471	-4.00625	0	0.128	1
Dcun1d4	0.0409471	-5.10179	0	0.128	1
Taf9	0.0409471	0.0194301	0	0.128	1
Tmem106c	0.0409471	-4.2762	0	0.128	1
Map1b	0.0409471	0.499576	0	0.128	1
Commd5	0.0409471	-4.10641	0	0.128	1
Prmt7	0.0409471	-3.54663	0	0.128	1
Or2h15	0.0409471	-1.13692	0	0.128	1
Prkag1	0.0409471	-3.67196	0	0.128	1
Vmn2r70	0.0409471	-0.523989	0	0.128	1
BC028471	0.0409471	-0.672749	0	0.128	1
Zfp426	0.0411319	0.813982	0.452	0.213	1
Wdr43	0.0412591	2.35714	0.258	0.085	1
Slc30a7	0.041376	0.395929	0.419	0.17	1
Cpd	0.041457	-3.88081	0.032	0.191	1
Ajuba	0.041457	-0.208036	0.032	0.191	1
Ncbp2	0.041457	-2.82946	0.032	0.191	1
Stk11ip	0.041457	-3.49396	0.032	0.191	1
Tut4	0.0416159	-1.85124	0.065	0.255	1
Klf3	0.0419096	-1.55456	0.258	0.468	1
Bsg	0.0420041	-0.619272	0.516	0.723	1
Rsrp1	0.0421387	0.536214	1	0.894	1
Emc8	0.042386	0.543448	0.29	0.106	1
Coro2a	0.0424395	-2.31993	0.065	0.234	1
Hlx	0.0432433	0.277878	0.226	0.064	1
Plcg1	0.0432433	-3.20767	0.032	0.191	1
Nfkbie	0.0432433	-3.51826	0.032	0.191	1
Nmt2	0.0432433	-2.60111	0.032	0.191	1
Nbeal1	0.0433672	1.37886	0.645	0.447	1
Gfra2	0.0439624	0.533036	0.29	0.106	1
Pnma8c	0.0439744	0.926607	0.452	0.255	1
Tmed10	0.0440384	-0.803429	0.613	0.787	1
Eif4enif1	0.0440524	1.9872	0.387	0.191	1
Ttk	0.0442722	-0.436177	0.097	0.277	1
Mapre1	0.0444329	-1.05006	0.258	0.489	1
Sun1	0.0446016	1.27831	0.258	0.085	1
Or6c3	0.0447204	0.452422	0.323	0.149	1
Fam110a	0.0450941	-2.27924	0.032	0.191	1
Gbp3	0.0450941	-2.38622	0.032	0.191	1
Irgm2	0.0451666	-0.902484	0.29	0.553	1
Rnpep	0.0452724	0.4833	0.774	0.553	1
Irf1	0.0453033	-1.2867	0.161	0.383	1
BC005624	0.0453033	-1.31388	0.161	0.383	1
Invs	0.0456524	2.20995	0.484	0.277	1
Mrpl20	0.0458677	-1.27979	0.194	0.404	1
Glud1	0.0461586	-1.65791	0.161	0.362	1
Wdr31	0.0462109	-0.563858	0.613	0.723	1
Rab5b	0.0464196	-1.11251	0.065	0.255	1
Tmem258	0.0466838	-0.161504	0.161	0.383	1
H2-M3	0.0466854	-1.30739	0.129	0.34	1
Nfatc3	0.0468357	2.08283	0.548	0.34	1
Inip	0.0468735	-4.06852	0.161	0.34	1
Zfp574	0.0470112	-0.905414	0.032	0.191	1
Igf1os	0.0470112	-0.89981	0.032	0.191	1
Tmem19	0.0470112	-1.62465	0.032	0.191	1
Slc48a1	0.0470112	-1.72375	0.032	0.191	1
Arrb1	0.047264	2.19547	0.29	0.106	1
Vmn2r111	0.0474799	-0.251321	0.065	0.234	1
Psmd3	0.0478156	0.957432	0.097	0.298	1
Neu1	0.0479489	1.00223	0.452	0.255	1
Veph1	0.0480995	0.677273	0.419	0.213	1
Dennd4a	0.048194	-0.859069	0.613	0.766	1
Fes	0.0481962	-0.573061	0.355	0.596	1
H2-K1	0.0486866	0.460492	0.935	0.894	1
Cst3	0.0487665	-0.347371	1	1	1
Ddx60	0.0488046	-0.893507	0.226	0.489	1
Slc4a7	0.04887	-2.14512	0.29	0.489	1
Atxn3	0.0489965	-1.30151	0.032	0.191	1
Il31ra	0.0489965	-0.164315	0.032	0.191	1
Aste1	0.0490576	-2.03253	0.097	0.277	1
Pla2g15	0.0491037	-0.388588	0.355	0.66	1
Oga	0.0491518	-1.17572	0.355	0.532	1
Pdap1	0.0491538	0.841267	0.452	0.213	1
Napa	0.0491538	-1.49921	0.194	0.383	1
Kcnq2	0.0492681	-0.437738	0.065	0.234	1
Shld2	0.0492681	-1.0485	0.065	0.234	1
Hmox2	0.0492834	-0.267889	0.194	0.489	1
Tmem163	0.0493313	-0.279309	0.129	0.319	1
Aldh1l2	0.0493313	1.69641	0.355	0.17	1
Hsh2d	0.0493313	0.769064	0.355	0.17	1
Nhlrc3	0.0494295	-0.757552	0.097	0.298	1
Cercam	0.0495512	-0.612662	0.161	0.383	1
Hjurp	0.0497006	-1.36118	0.129	0.34	1
Cct5	0.0497881	1.65085	0.387	0.213	1
Ccdc86	0.0497956	-0.857363	0.323	0.553	1
Fbrs	0.0498451	-3.68043	0.161	0.34	1
Zfp84	0.0498451	-3.99761	0.161	0.34	1
Klhl2	0.0498959	-0.345504	0.323	0.128	1

## Sheet: DEG - 5 - AD stroke Vs AD
	p_val	avg_log2FC	pct.1	pct.2	p_val_adj
Cldn19	3.77403e-08	2.58049	1	0	0.000601807
Aoah	1.35521e-06	2.68199	0.8	0	0.0216101
Mief1	1.35521e-06	5.0929	0.8	0	0.0216101
Cdc42ep2	1.35521e-06	3.10929	0.8	0	0.0216101
Rpl27a-ps4	1.35521e-06	2.73957	0.8	0	0.0216101
Rpl13-ps1	1.35521e-06	2.57892	0.8	0	0.0216101
Spaca7b	8.68731e-06	2.62635	1	0.074	0.138528
Sdhaf2	1.21003e-05	6.75385	1	0.074	0.192952
Lrrn4cl	1.67713e-05	2.33776	1	0.074	0.267435
Ubash3a	1.71505e-05	2.9097	1	0.111	0.273482
Ppl	1.95894e-05	2.50085	0.8	0.037	0.312373
Tulp1	3.17454e-05	2.30379	1	0.074	0.506212
Cenpa	4.03777e-05	5.10872	0.8	0.037	0.643863
Lrfn5	4.03777e-05	2.54381	0.8	0.037	0.643863
Apc2	4.05837e-05	4.55922	0.6	0	0.647148
Polr3h	4.05837e-05	3.27346	0.6	0	0.647148
Msh2	4.05837e-05	4.07465	0.6	0	0.647148
Cyp2e1	4.05837e-05	2.59275	0.6	0	0.647148
Il2	4.05837e-05	2.84195	0.6	0	0.647148
Dhcr24	4.05837e-05	2.47703	0.6	0	0.647148
Epg5	4.05837e-05	2.85772	0.6	0	0.647148
Gpr26	4.05837e-05	2.74714	0.6	0	0.647148
Ksr2	4.05837e-05	2.64099	0.6	0	0.647148
Ccnf	4.05837e-05	5.56395	0.6	0	0.647148
Pate9	4.05837e-05	2.52314	0.6	0	0.647148
Vmn2r17	4.05837e-05	2.90143	0.6	0	0.647148
Ftl1-ps2	4.05837e-05	2.55404	0.6	0	0.647148
Utp14b-ps1	4.05837e-05	3.00916	0.6	0	0.647148
BC060293	4.05837e-05	3.03499	0.6	0	0.647148
Vmn1r233	4.05837e-05	2.82632	0.6	0	0.647148
Vmn1r-ps47	4.05837e-05	2.77261	0.6	0	0.647148
Btf3-ps12	4.05837e-05	2.60457	0.6	0	0.647148
Rpsa-ps7	4.05837e-05	2.5014	0.6	0	0.647148
Sord	4.23324e-05	1.38466	1	0.111	0.675033
Trbc1	4.33543e-05	2.4181	1	0.074	0.691328
Klhl31	5.67031e-05	2.53652	1	0.111	0.904187
Syt11	5.67031e-05	5.35432	1	0.111	0.904187
Or52m1	5.67031e-05	2.62932	1	0.111	0.904187
Vmn2r76	5.67031e-05	2.87931	1	0.111	0.904187
Vmn2r114	5.67031e-05	3.29933	1	0.111	0.904187
Vmn2r53	5.67031e-05	2.86785	1	0.111	0.904187
Mn1	5.74123e-05	2.48979	0.8	0.037	0.915497
Vmn2r108	5.74123e-05	2.13939	0.8	0.037	0.915497
Vmn2r115	7.56156e-05	2.86252	1	0.111	1
Vmn2r20	7.56156e-05	3.06555	1	0.111	1
Vmn1r88	0.00010039	2.20894	1	0.111	1
Cdkl3	0.000119025	5.0384	0.8	0.074	1
Vmn2r79	0.000119025	3.19822	0.8	0.074	1
Ddx55	0.000132692	2.56717	1	0.111	1
Adam11	0.000161993	2.65155	0.8	0.074	1
Trac	0.000174613	2.60272	1	0.111	1
Vmn2r112	0.000174613	1.72542	1	0.111	1
Palld	0.000191504	2.55184	1	0.148	1
Or14c41	0.000191504	2.55784	1	0.148	1
Trmt10a	0.00021926	2.7911	0.8	0.074	1
Rpl19-ps9	0.00021926	2.50574	0.8	0.074	1
Tfcp2	0.000228766	1.29187	1	0.111	1
Vmn2r120	0.000228766	2.29655	1	0.111	1
Shld1	0.000295145	2.7206	0.8	0.074	1
Gpr157	0.000295145	5.18535	0.8	0.074	1
Msln	0.000295145	2.59905	0.8	0.074	1
Vmn1r183	0.000298394	2.22573	1	0.111	1
Mzf1	0.00031933	2.60127	1	0.148	1
Grik4	0.00031933	2.68725	1	0.148	1
Vmn1r229	0.000334891	3.32535	0.8	0.111	1
Ess2	0.000395117	2.52448	0.8	0.074	1
Kalrn	0.000395117	2.9902	0.8	0.074	1
Vmn2r56	0.000395117	2.81519	0.8	0.074	1
Vmn1r85	0.000395117	2.43413	0.8	0.074	1
Mtss1	0.000409857	5.23303	1	0.148	1
Exoc3l	0.000409857	2.32286	1	0.148	1
Acnat1	0.000409857	2.53606	1	0.148	1
Thap1	0.00042828	2.8518	0.6	0.037	1
Oaz1-ps	0.00042828	4.69721	0.6	0.037	1
Vmn2r59	0.000439813	3.46916	0.8	0.111	1
Trpv2	0.00047966	3.36607	1	0.222	1
Arl3	0.000523925	3.81755	1	0.148	1
Csmd2	0.000523925	2.09499	1	0.148	1
Lhcgr	0.000526061	2.09347	0.8	0.074	1
Slc13a1	0.000526061	1.70692	0.8	0.074	1
Klhl23	0.000526061	1.96472	0.8	0.074	1
Mpp7	0.000526061	1.83585	0.8	0.074	1
Platr10	0.000526061	2.3626	0.8	0.074	1
EU599041	0.000574809	2.57593	0.8	0.111	1
Vmn1r55	0.000574809	2.8611	0.8	0.111	1
Mettl2	0.000599796	2.61649	0.6	0.037	1
Cbs	0.000599796	3.04378	0.6	0.037	1
Psph	0.000599796	4.5275	0.6	0.037	1
Aldh8a1	0.000599796	3.05663	0.6	0.037	1
Grm5	0.000599796	2.825	0.6	0.037	1
Obox3	0.000599796	2.81535	0.6	0.037	1
Apcdd1	0.000599796	2.54953	0.6	0.037	1
Vmn2r29	0.000599796	3.76073	0.6	0.037	1
Arfgef3	0.000649169	2.55758	1	0.185	1
Pax6	0.000649169	2.4823	1	0.185	1
Tsga13	0.000667044	0.40012	1	0.148	1
Hook2	0.000667044	-1.37704	1	0.148	1
Or8b39	0.000667044	2.35538	1	0.148	1
B4galt3	0.000669332	4.43262	1	0.259	1
Galntl6	0.000669332	2.40266	1	0.259	1
Pax8	0.000696577	1.54132	0.8	0.074	1
Zfp869	0.000696577	-0.94996	0.8	0.074	1
Vmn2r73	0.00074761	2.40278	0.8	0.111	1
Tead3	0.000833575	2.57443	0.6	0.037	1
Lpgat1	0.000833575	2.54103	0.6	0.037	1
Cer1	0.000833575	2.4584	0.6	0.037	1
Chchd3	0.000833575	3.55607	0.6	0.037	1
Ces1g	0.000833575	2.69786	0.6	0.037	1
mt-Te	0.000833575	2.57576	0.6	0.037	1
Clec16a	0.000833575	4.59526	0.6	0.037	1
Vmn2r5	0.000833575	2.53316	0.6	0.037	1
Zfp268	0.000833575	3.16074	0.6	0.037	1
Slc8a3	0.000833575	2.78418	0.6	0.037	1
Rnu4atac	0.000833575	2.86336	0.6	0.037	1
Vmn2r26	0.000833575	2.58025	0.6	0.037	1
Vmn1r61	0.000833575	2.68538	0.6	0.037	1
Tmc1	0.000845843	2.39278	1	0.148	1
Slc1a1	0.000845843	2.39976	1	0.148	1
Atg3	0.000967667	3.05648	0.8	0.111	1
Zbtb44	0.00102385	2.4248	1	0.185	1
Gramd2b	0.00104884	2.6925	0.4	0	1
Btbd2	0.00104884	5.82535	0.4	0	1
Fxyd4	0.00104884	4.58138	0.4	0	1
Snx11	0.00104884	2.4966	0.4	0	1
Aloxe3	0.00104884	2.88939	0.4	0	1
Tdrd3	0.00104884	3.74055	0.4	0	1
Fbxo32	0.00104884	2.50955	0.4	0	1
Gcm1	0.00104884	3.04047	0.4	0	1
Pim1	0.00104884	2.52072	0.4	0	1
Fam234a	0.00104884	2.64773	0.4	0	1
Setbp1	0.00104884	2.49794	0.4	0	1
Pacs1	0.00104884	2.9367	0.4	0	1
Zfp385b	0.00104884	2.47996	0.4	0	1
Cd93	0.00104884	2.50881	0.4	0	1
Decr1	0.00104884	4.73214	0.4	0	1
Nol6	0.00104884	4.33966	0.4	0	1
Stil	0.00104884	2.54218	0.4	0	1
M1ap	0.00104884	3.81493	0.4	0	1
Efcab12	0.00104884	2.5158	0.4	0	1
Myom2	0.00104884	2.67987	0.4	0	1
Cdh13	0.00104884	2.58245	0.4	0	1
Tmem170	0.00104884	3.38069	0.4	0	1
Kif9	0.00104884	5.91324	0.4	0	1
Ccdc15	0.00104884	2.76085	0.4	0	1
Uroc1	0.00104884	2.47361	0.4	0	1
Atosa	0.00104884	5.21937	0.4	0	1
Fam167a	0.00104884	2.67273	0.4	0	1
Ccdc148	0.00104884	2.64953	0.4	0	1
Aaas	0.00104884	4.82895	0.4	0	1
Fam135b	0.00104884	2.49712	0.4	0	1
Tmem156	0.00104884	4.65587	0.4	0	1
Gstp2	0.00104884	3.07158	0.4	0	1
C1rl	0.00104884	4.4944	0.4	0	1
Klhl32	0.00104884	2.46583	0.4	0	1
Dnph1	0.00104884	2.91803	0.4	0	1
Pla2g2d	0.00104884	2.61485	0.4	0	1
Clvs1	0.00104884	4.95705	0.4	0	1
Mfsd6	0.00104884	2.6104	0.4	0	1
Dzip1	0.00104884	2.5571	0.4	0	1
Or6c2b	0.00104884	2.51611	0.4	0	1
Kcnj6	0.00104884	2.48871	0.4	0	1
Pde12	0.00104884	5.51287	0.4	0	1
Pced1b	0.00104884	3.60362	0.4	0	1
Atp5pb-ps	0.00104884	2.51203	0.4	0	1
Asxl3	0.00104884	2.45287	0.4	0	1
Or5m3b	0.00104884	2.85167	0.4	0	1
Smtnl2	0.00104884	2.48938	0.4	0	1
Ptprcap	0.00104884	4.30977	0.4	0	1
She	0.00104884	2.47533	0.4	0	1
Tmem202	0.00104884	2.4468	0.4	0	1
Prm3	0.00104884	2.54857	0.4	0	1
Or14j1	0.00104884	2.48361	0.4	0	1
Kcnj16	0.00104884	2.48091	0.4	0	1
H1f3	0.00104884	3.42833	0.4	0	1
Zscan22	0.00104884	4.52003	0.4	0	1
Vmn2r107	0.00104884	2.46151	0.4	0	1
Tsbp1	0.00104884	4.51122	0.4	0	1
Camk2b	0.00104884	2.52324	0.4	0	1
Adtrp	0.00104884	4.08296	0.4	0	1
Zscan20	0.00104884	2.46268	0.4	0	1
Zkscan8	0.00104884	5.67579	0.4	0	1
mt-Th	0.00104884	2.5513	0.4	0	1
Or9a7	0.00104884	2.46415	0.4	0	1
Tlnrd1	0.00104884	5.44076	0.4	0	1
Peg12	0.00104884	2.46656	0.4	0	1
Rnls	0.00104884	3.93515	0.4	0	1
Fam83c	0.00104884	2.5601	0.4	0	1
Rps18-ps1	0.00104884	2.4766	0.4	0	1
Or4c104	0.00104884	2.57399	0.4	0	1
Lrrc32	0.00104884	2.508	0.4	0	1
Vmn2r83	0.00104884	3.04315	0.4	0	1
Vmn2r18	0.00104884	2.73381	0.4	0	1
Amy2a3	0.00104884	2.5398	0.4	0	1
Amy2a2	0.00104884	2.5398	0.4	0	1
Amy2a4	0.00104884	2.5398	0.4	0	1
Cdiptos	0.00104884	2.46485	0.4	0	1
Foxl1	0.00104884	2.48341	0.4	0	1
Rpl18a-ps4	0.00104884	2.47996	0.4	0	1
Rps18-ps5	0.00104884	2.50445	0.4	0	1
Rpl13-ps2	0.00104884	2.52246	0.4	0	1
Vmn1r234	0.00104884	2.85222	0.4	0	1
Vmn2r-ps117	0.00104884	2.49092	0.4	0	1
Morf4l1-ps1	0.00104884	2.9775	0.4	0	1
Tmem223	0.00104884	5.64837	0.4	0	1
Sfrp4	0.00114963	2.14619	0.6	0.037	1
Gxylt2	0.00114963	2.1754	0.6	0.037	1
Rad51ap1	0.00114963	2.41023	0.6	0.037	1
Igf2bp2	0.00114963	2.40287	0.6	0.037	1
Loxl2	0.00114963	2.30719	0.6	0.037	1
Foxf2	0.00114963	2.27951	0.6	0.037	1
Jarid2	0.00114963	1.19885	0.6	0.037	1
Rbp1	0.00114963	2.43226	0.6	0.037	1
Or6c38	0.00114963	1.45513	0.6	0.037	1
Fam228b	0.00114963	2.48436	0.6	0.037	1
Kdr	0.00114963	1.43872	0.6	0.037	1
Rnf8	0.00114963	2.34903	0.6	0.037	1
Vmn2r74	0.00114963	2.35031	0.6	0.037	1
Ccdc152	0.00114963	2.44236	0.6	0.037	1
Or5an9	0.00114963	2.15152	0.6	0.037	1
Gscdt	0.00114963	2.444	0.6	0.037	1
Vmn1r-ps14	0.00114963	2.04948	0.6	0.037	1
Vmn1r-ps15	0.00114963	2.32356	0.6	0.037	1
Eef1a1-ps1	0.00114963	2.42478	0.6	0.037	1
Mrpl18	0.00118955	3.71369	0.8	0.148	1
Dpf1	0.00124647	2.44234	0.8	0.111	1
Hmgn2	0.00129376	2.37432	1	0.407	1
Ndfip1	0.00129376	3.11058	1	0.407	1
Lzts1	0.00134377	1.966	1	0.148	1
Pola2	0.0014927	2.16822	1	0.778	1
Zc3hc1	0.0015609	2.20582	1	0.259	1
Apobec3	0.00156749	2.54252	1	0.407	1
Ftl2-ps	0.00159081	-1.3284	1	0.185	1
Lypd1	0.00159787	2.30986	0.8	0.111	1
Serpine1	0.00159787	2.00878	0.8	0.111	1
Atf4	0.00159787	2.39128	0.8	0.111	1
Vmn2r3	0.00159787	2.36331	0.8	0.111	1
Vmn1r39	0.00159787	2.51871	0.8	0.111	1
Vmn1r13	0.00162678	2.32567	1	0.296	1
Btrc	0.00178228	-0.453879	1	0.222	1
Zfp874b	0.0018083	3.0971	0.6	0.074	1
Vmn2r94	0.0018083	2.68883	0.6	0.074	1
Vmn1r191	0.0018083	2.69261	0.6	0.074	1
C1qa	0.00184572	0.605518	1	1	1
Fau	0.0018742	2.64341	1	0.63	1
Snrpd3	0.00190347	3.70572	0.8	0.148	1
Xdh	0.00190347	2.58886	0.8	0.148	1
Ift20	0.00196591	2.57396	1	0.37	1
Rps6	0.00198588	1.65874	1	0.556	1
Cep290	0.00199863	1.89075	1	0.333	1
Ermap	0.00203853	3.94263	0.8	0.111	1
Vmn2r60	0.00203853	2.31084	0.8	0.111	1
Eif4e2	0.00219101	1.6961	1	0.222	1
Hycc2	0.00219101	3.5848	1	0.222	1
Lipe	0.00223734	2.8456	1	0.63	1
Sass6	0.00233646	2.48457	1	0.259	1
Cnr2	0.00238211	4.00546	0.6	0.074	1
Vmn1r227	0.00238211	2.86401	0.6	0.074	1
Vmn2r117	0.00258827	2.04197	0.8	0.111	1
Nova1	0.00268407	2.15913	1	0.222	1
Prr15	0.00268407	1.92845	1	0.222	1
Frg1	0.0027024	4.79349	0.8	0.222	1
Vps50	0.0028444	2.56757	1	0.259	1
Rtn2	0.00299339	2.52503	0.8	0.148	1
Plxna4	0.00299617	-0.356175	1	0.185	1
Arl4a	0.00299617	3.75296	1	0.185	1
Zfp326	0.00311838	4.62827	0.6	0.074	1
Nop14	0.00311838	3.87591	0.6	0.074	1
Hlx	0.00311838	4.19986	0.6	0.074	1
Rxrb	0.00311838	4.22425	0.6	0.074	1
Wdcp	0.00311838	5.15411	0.6	0.074	1
Vmn2r97	0.00311838	2.97641	0.6	0.074	1
Abhd18	0.00323255	2.87477	0.8	0.185	1
Runx1t1	0.00327057	2.36662	0.8	0.111	1
Atl2	0.00327057	2.23488	0.8	0.111	1
Zbtb37	0.00367277	0.125822	1	0.185	1
Btbd10	0.00372953	2.22232	0.8	0.148	1
Dll3	0.00405674	2.38303	0.6	0.074	1
Sdc4	0.00405674	2.99595	0.6	0.074	1
Vmn2r1	0.00405674	2.34454	0.6	0.074	1
Kcnq5	0.00405674	2.6733	0.6	0.074	1
Spata2l	0.00405674	2.29053	0.6	0.074	1
Or1e34	0.00405674	2.20056	0.6	0.074	1
Glns-ps1	0.00405674	0.898158	0.6	0.074	1
Usp4	0.00406075	2.72408	0.8	0.222	1
mt-Ts1	0.0040646	1.85832	1	0.481	1
Spib	0.00411305	1.99898	0.8	0.111	1
Slc6a17	0.00411305	2.19297	0.8	0.111	1
Dym	0.00411305	0.89158	0.8	0.111	1
AI593442	0.00411305	2.29982	0.8	0.111	1
Slc5a3	0.00411305	1.4433	0.8	0.111	1
Plk4	0.00417392	1.13213	1	0.259	1
Ankrd13c	0.00417392	2.89021	1	0.259	1
Fbxl12os	0.00421622	3.73903	1	0.333	1
Rps23	0.00459788	1.79139	1	0.667	1
Nudcd2	0.0046267	1.66975	0.8	0.148	1
Dnase1l3	0.0046267	4.68699	0.8	0.148	1
Eif2s1	0.00481107	4.2685	0.6	0.111	1
Pilra	0.00481107	4.59182	0.6	0.111	1
St3gal5	0.00489542	2.34776	0.8	0.185	1
Gpalpp1	0.00503122	3.54999	1	0.259	1
mt-Rnr2	0.00506527	1.36046	1	0.926	1
Alox12	0.00524467	2.38245	0.6	0.074	1
Loxl3	0.00524467	3.29388	0.6	0.074	1
Tpra1	0.00524467	2.9387	0.6	0.074	1
C1qtnf1	0.00524467	2.77425	0.6	0.074	1
Chodl	0.00524467	2.66979	0.6	0.074	1
Unc45a	0.00524467	2.27927	0.6	0.074	1
Tbc1d22b	0.00524467	2.40729	0.6	0.074	1
Hectd4	0.00524467	2.7244	0.6	0.074	1
Trappc9	0.00524467	2.4582	0.6	0.074	1
Trpm3	0.00524467	2.77301	0.6	0.074	1
Prkg1	0.00524467	2.24369	0.6	0.074	1
Adamts19	0.00524467	2.56322	0.6	0.074	1
Ppp4r1l-ps	0.00524467	0.512544	0.6	0.074	1
Xcr1	0.00524467	2.40915	0.6	0.074	1
Dpp6	0.00524467	2.15275	0.6	0.074	1
Dgkeos	0.00524467	2.37152	0.6	0.074	1
Vmn2r95	0.00524467	2.4391	0.6	0.074	1
Or2y11	0.00524467	2.43422	0.6	0.074	1
Ermardl2	0.00524467	1.41111	0.6	0.074	1
Slx1b	0.00571505	3.36958	0.8	0.148	1
Rps7	0.00578789	0.451431	1	0.778	1
Khdc4	0.00583815	1.28205	1	0.222	1
Mtg2	0.00583815	3.26645	0.8	0.259	1
Slc38a1	0.00601333	1.82736	1	0.333	1
Dido1	0.00601333	1.65918	1	0.333	1
Cux2	0.00654553	1.91597	1	0.556	1
Serp1	0.00671868	2.04905	1	0.481	1
Acad12	0.00673841	2.20291	0.6	0.074	1
Or8b42	0.00673841	2.3253	0.6	0.074	1
Vmn2r7	0.00673841	2.43651	0.6	0.074	1
Cd80	0.00673841	1.83385	0.6	0.074	1
Smim43	0.00673841	2.26491	0.6	0.074	1
Tbx3os1	0.00673841	1.80179	0.6	0.074	1
Myo7a	0.00702884	0.258117	1	0.222	1
Ccdc50-ps	0.0070292	2.10031	0.8	0.148	1
Pakap	0.0070292	2.12096	0.8	0.148	1
Rnf26rt	0.00714898	2.28583	1	0.333	1
Ube2d2a	0.00714898	2.36299	1	0.333	1
Rbm45	0.00723856	2.06642	1	0.259	1
Alg11	0.00723856	0.366347	1	0.259	1
Adcy7	0.00726953	2.56218	1	0.296	1
Ensa	0.00727584	2.31587	0.8	0.222	1
Rpl37	0.0074397	2.00158	1	0.667	1
Mmp14	0.00765276	3.46465	0.6	0.111	1
Ap3m1	0.00765276	4.16678	0.6	0.111	1
Hycc1	0.00765276	5.01569	0.6	0.111	1
Slc8a1	0.00765276	3.36508	0.6	0.111	1
Bnip3l-ps	0.00765276	2.74903	0.6	0.111	1
Rnaset2a	0.00806526	1.14352	1	0.852	1
Gpx1	0.00816657	2.21308	0.8	0.407	1
Pmepa1	0.00831145	-4.20778	0	0.741	1
Fech	0.00843323	0.539027	1	0.222	1
Hdac4	0.00847358	2.16599	1	0.333	1
Tspan32	0.00860409	-0.411545	0.6	0.074	1
Sim1	0.00860409	2.12977	0.6	0.074	1
Polk	0.00860409	0.9369	0.6	0.074	1
Pspc1	0.00860409	-0.299705	0.6	0.074	1
Prrx1	0.00860409	1.39912	0.6	0.074	1
Lef1	0.00860409	2.43407	0.6	0.074	1
Car12	0.00860409	2.30025	0.6	0.074	1
Dnah8	0.00860409	0.8251	0.6	0.074	1
Tbc1d32	0.00860409	-0.188829	0.6	0.074	1
Cep78	0.00860409	2.39928	0.6	0.074	1
Stn1	0.00860409	2.24095	0.6	0.074	1
Tcaim	0.00860409	0.0219763	0.6	0.074	1
Ark2n	0.00860409	0.275127	0.6	0.074	1
Tagap1	0.00860409	1.28382	0.6	0.074	1
Adamts17	0.00860409	1.27331	0.6	0.074	1
Vmn2r24	0.00860409	2.05514	0.6	0.074	1
Tmem8b	0.00860409	2.33064	0.6	0.074	1
Vmn2r75	0.00860409	2.28396	0.6	0.074	1
Vmn2r11	0.00860409	2.27271	0.6	0.074	1
Samm50	0.00860861	1.29284	0.8	0.148	1
Cpne5	0.00860861	-0.692443	0.8	0.148	1
Pdcd11	0.00860861	0.93371	0.8	0.148	1
Tnik	0.00860861	2.04292	0.8	0.148	1
Vmn1r15	0.00860861	1.60407	0.8	0.148	1
Hmgn2-ps	0.0086399	1.73373	1	0.259	1
Gfpt1	0.00877246	3.03517	0.8	0.222	1
Nfam1	0.00877246	3.37257	0.8	0.222	1
Lrch1	0.00877246	2.81817	0.8	0.222	1
Trub1	0.00885708	0.933296	0.8	0.185	1
Ecm2	0.00885708	2.48012	0.8	0.185	1
Dok6	0.00885708	1.34813	0.8	0.185	1
Guk1	0.00957483	2.99995	0.6	0.111	1
Rragc	0.00957483	3.10076	0.6	0.111	1
Dhx37	0.00957483	4.58676	0.6	0.111	1
Fgfr1	0.00957483	2.71965	0.6	0.111	1
Ankrd54	0.00957483	3.98466	0.6	0.111	1
Btnl9	0.00957483	2.5512	0.6	0.111	1
Sox1ot	0.00957483	2.67294	0.6	0.111	1
Zfp846	0.00957483	4.34891	0.6	0.111	1
Hikeshi	0.00957483	3.63182	0.6	0.111	1
Jakmip1	0.00957483	2.38841	0.6	0.111	1
Nlrp1b	0.00957483	4.70559	0.6	0.111	1
Aire	0.0103151	3.15368	0.4	0.037	1
Pnpla6	0.0103151	5.01128	0.4	0.037	1
Pfkp	0.0103151	4.98896	0.4	0.037	1
Ccdc51	0.0103151	4.12788	0.4	0.037	1
Poglut2	0.0103151	4.41434	0.4	0.037	1
Dcaf6	0.0103151	2.46881	0.4	0.037	1
Ifi44	0.0103151	5.15773	0.4	0.037	1
Cand2	0.0103151	2.75446	0.4	0.037	1
Inppl1	0.0103151	4.72124	0.4	0.037	1
Zbed4	0.0103151	4.812	0.4	0.037	1
Akap12	0.0103151	6.70658	0.4	0.037	1
Rgl3	0.0103151	3.7907	0.4	0.037	1
Acot6	0.0103151	2.56758	0.4	0.037	1
Spink10	0.0103151	3.33784	0.4	0.037	1
Lyrm2	0.0103151	4.51409	0.4	0.037	1
Zfp981	0.0103151	2.7317	0.4	0.037	1
Rps3a2	0.0103151	3.12085	0.4	0.037	1
Chi3l1	0.0103151	4.12111	0.4	0.037	1
Vmn2r89	0.0103151	2.97082	0.4	0.037	1
Zfp94	0.0103151	6.11924	0.4	0.037	1
Nrbp2	0.0103151	2.49646	0.4	0.037	1
Zfp989	0.0103151	2.75988	0.4	0.037	1
Vmn2r104	0.0103151	2.46685	0.4	0.037	1
Vmn1r224	0.0103151	2.75465	0.4	0.037	1
Or14j2	0.0103151	2.6257	0.4	0.037	1
Gstp-ps	0.0103151	4.26335	0.4	0.037	1
Vmn2r65	0.0103151	2.85234	0.4	0.037	1
Vmn1r60	0.0103151	2.56572	0.4	0.037	1
Sinhcaf	0.010498	-0.522949	0.8	0.148	1
Zrsr2-ps1	0.010498	1.2701	0.8	0.148	1
Fxn	0.010498	0.23012	0.8	0.148	1
Hnrnpa1	0.0105384	4.00871	0.8	0.222	1
Arhgef12	0.0105384	0.716522	0.8	0.222	1
Lypd5	0.0107081	2.1333	0.8	0.185	1
Tars3	0.0107081	1.60002	0.8	0.185	1
Trappc8	0.0107081	2.32611	0.8	0.185	1
Gpr37	0.0107081	2.105	0.8	0.185	1
Zfp940	0.0107081	2.22324	0.8	0.185	1
Cebpz	0.0111979	3.00208	0.8	0.296	1
Snrnp200	0.0119162	4.82479	0.6	0.111	1
Rnf166	0.0119162	2.96602	0.6	0.111	1
Rhot1	0.0119162	2.52854	0.6	0.111	1
Rhpn2	0.0119162	2.55645	0.6	0.111	1
Ccdc8	0.0119162	2.48008	0.6	0.111	1
Inka1	0.0119162	1.9503	0.6	0.111	1
Rpl13-ps6	0.0119162	2.21456	0.6	0.111	1
Zfp990	0.0119162	2.68281	0.6	0.111	1
Vmn1r168	0.0119162	2.63285	0.6	0.111	1
Dnajc11	0.0120154	-0.511081	1	0.222	1
Ppm1g	0.0121012	0.302601	1	0.296	1
Isy1	0.0121891	0.834975	1	0.259	1
Tmed10	0.012277	1.99728	1	0.741	1
Bmt2	0.0125522	-0.617574	1	0.407	1
mt-Co2	0.0126987	2.06531	1	0.889	1
Rpl41	0.0126987	1.12145	1	0.889	1
Ero1a	0.0127478	1.73238	0.8	0.148	1
Ap5m1	0.0128954	1.2913	0.8	0.185	1
Zfp644	0.0128954	2.29687	0.8	0.185	1
Or4x18	0.0128954	2.01775	0.8	0.185	1
Tbxas1	0.0136413	1.54777	1	0.667	1
Socs2	0.013798	2.80007	0.4	0.037	1
F2rl1	0.013798	2.45463	0.4	0.037	1
Galnt15	0.013798	2.45002	0.4	0.037	1
Spry2	0.013798	2.44854	0.4	0.037	1
Dscc1	0.013798	2.76793	0.4	0.037	1
Tomm70a	0.013798	3.26528	0.4	0.037	1
Masp1	0.013798	2.66993	0.4	0.037	1
Prmt5	0.013798	3.99827	0.4	0.037	1
Rbfa	0.013798	3.05765	0.4	0.037	1
Mrpl16	0.013798	3.01568	0.4	0.037	1
Polr3a	0.013798	2.68882	0.4	0.037	1
Pask	0.013798	2.63988	0.4	0.037	1
Eif2d	0.013798	2.78152	0.4	0.037	1
Nup35	0.013798	2.62526	0.4	0.037	1
Cyp2u1	0.013798	3.32394	0.4	0.037	1
Mad2l2	0.013798	3.20749	0.4	0.037	1
Ift81	0.013798	4.30466	0.4	0.037	1
Pak1	0.013798	4.64346	0.4	0.037	1
Rbm11	0.013798	2.48191	0.4	0.037	1
Zbed5	0.013798	4.03929	0.4	0.037	1
Cpne7	0.013798	2.50755	0.4	0.037	1
Cdcp1	0.013798	2.54314	0.4	0.037	1
Bcl9	0.013798	3.15469	0.4	0.037	1
Ipo8	0.013798	3.64576	0.4	0.037	1
Mterf1a	0.013798	2.77723	0.4	0.037	1
Kremen2	0.013798	2.52425	0.4	0.037	1
Or10ag2	0.013798	2.66028	0.4	0.037	1
Trem4	0.013798	2.47431	0.4	0.037	1
Tnfaip8l1	0.013798	2.68251	0.4	0.037	1
Tmem41b	0.013798	2.89504	0.4	0.037	1
Stx19	0.013798	2.74285	0.4	0.037	1
Efna5	0.013798	2.44552	0.4	0.037	1
Nr1h5	0.013798	2.85716	0.4	0.037	1
Or5p4	0.013798	2.61863	0.4	0.037	1
Or10d4c	0.013798	2.46589	0.4	0.037	1
Adgrg3	0.013798	2.68674	0.4	0.037	1
Pclo	0.013798	2.52985	0.4	0.037	1
Kcnj15	0.013798	2.50617	0.4	0.037	1
Rps13-ps1	0.013798	2.51751	0.4	0.037	1
Trim43c	0.013798	3.00188	0.4	0.037	1
Trim68	0.013798	3.26685	0.4	0.037	1
Hpse2	0.013798	2.59172	0.4	0.037	1
Cstdc4	0.013798	2.66541	0.4	0.037	1
Vmn2r92	0.013798	2.78924	0.4	0.037	1
Anxa2r1	0.013798	2.63291	0.4	0.037	1
Mir124-2hg	0.013798	2.45546	0.4	0.037	1
Ms4a12	0.013798	2.46927	0.4	0.037	1
Pcdhgb4	0.013798	4.68609	0.4	0.037	1
Atrip	0.0144075	0.944536	1	0.259	1
Arb2a	0.0146565	2.52731	1	0.407	1
Tulp3	0.0147105	3.58156	1	0.481	1
Akt1s1	0.0147298	3.43987	0.6	0.148	1
Ccne1	0.0147518	2.40266	0.6	0.111	1
Bbs1	0.0147518	2.38286	0.6	0.111	1
Tns4	0.0147518	4.10837	0.6	0.111	1
Rasgrf1	0.0147518	2.15756	0.6	0.111	1
Wdr38	0.0147518	3.14319	0.6	0.111	1
Armh4	0.0147518	2.66963	0.6	0.111	1
Ints15	0.0147518	1.81281	0.6	0.111	1
Cmklr1	0.0147518	3.23025	0.6	0.111	1
Ifi209	0.0147518	2.79222	0.6	0.111	1
Vmn1r193	0.0147518	2.04464	0.6	0.111	1
Pld5	0.0147518	2.3806	0.6	0.111	1
Dhcr7	0.0147518	1.74142	0.6	0.111	1
Or2g25	0.0147518	2.20651	0.6	0.111	1
Parp14	0.015043	1.57483	0.8	0.222	1
Or11g26	0.0154141	2.06971	0.8	0.148	1
Epha2	0.015469	-0.293182	0.8	0.185	1
Shank1	0.015469	1.85851	0.8	0.185	1
Or2b7	0.015469	2.17828	0.8	0.185	1
Syndig1l	0.015469	2.02114	0.8	0.185	1
Entpd7	0.0156448	2.22212	0.8	0.296	1
Clns1a	0.0156448	2.61633	0.8	0.296	1
Srsf5	0.0157745	1.93996	1	0.667	1
Abcc5	0.0159237	2.6313	1	0.444	1
Sec11a	0.0167352	2.25565	0.8	0.333	1
Ppia	0.0167667	1.16717	1	0.815	1
Prrc1	0.0168864	-0.224889	1	0.222	1
Txnl4b	0.0168864	0.0224054	1	0.222	1
Umad1	0.0168864	0.861963	1	0.222	1
Cdkn1b	0.0168864	2.77384	0.8	0.259	1
Tcirg1	0.0171229	2.97894	0.8	0.63	1
Gabra2	0.0179222	3.00455	0.6	0.148	1
Isg15	0.0179222	2.81986	0.6	0.148	1
Nfic	0.0179222	2.65924	0.6	0.148	1
Rps21	0.0180881	2.18418	0.8	0.556	1
Ripor2	0.018093	1.77285	1	0.37	1
Fkbp11	0.0181661	1.19054	0.6	0.111	1
Pan2	0.0181661	2.98506	0.6	0.111	1
Dqx1	0.0181661	2.52273	0.6	0.111	1
Cilk1	0.0181661	3.61328	0.6	0.111	1
Thsd4	0.0181661	0.254977	0.6	0.111	1
Zfp418	0.0181661	2.22193	0.6	0.111	1
G2e3	0.0181661	0.889567	0.6	0.111	1
Ddhd1	0.0181661	1.95852	0.6	0.111	1
Ckap2	0.0181661	2.3756	0.6	0.111	1
Tnfsf10	0.0181661	1.75286	0.6	0.111	1
Rbm7	0.0181661	1.21816	0.6	0.111	1
Ovgp1	0.0181661	2.53775	0.6	0.111	1
Vmn2r99	0.0181661	1.6603	0.6	0.111	1
Smg9	0.0182811	1.8012	0.4	0.037	1
Brinp2	0.0182811	2.32886	0.4	0.037	1
Tfap4	0.0182811	2.30792	0.4	0.037	1
Cpt1c	0.0182811	2.43934	0.4	0.037	1
Nfib	0.0182811	2.4266	0.4	0.037	1
C4a	0.0182811	0.593844	0.4	0.037	1
Dbndd2	0.0182811	1.0416	0.4	0.037	1
Tbc1d7	0.0182811	2.16317	0.4	0.037	1
Washc5	0.0182811	2.45944	0.4	0.037	1
L3mbtl2	0.0182811	0.932275	0.4	0.037	1
Mapk12	0.0182811	2.01313	0.4	0.037	1
Clcn2	0.0182811	2.13316	0.4	0.037	1
Camk2a	0.0182811	2.36294	0.4	0.037	1
Fibp	0.0182811	2.00088	0.4	0.037	1
Esrra	0.0182811	1.76069	0.4	0.037	1
Psmd14	0.0182811	0.0895611	0.4	0.037	1
Itgb6	0.0182811	-0.655383	0.4	0.037	1
Serpini1	0.0182811	-0.205704	0.4	0.037	1
Cd72	0.0182811	2.78003	0.4	0.037	1
Zbtb8a	0.0182811	1.05534	0.4	0.037	1
Mtf1	0.0182811	1.06853	0.4	0.037	1
Snrpa1	0.0182811	1.42383	0.4	0.037	1
Plpp5	0.0182811	2.29333	0.4	0.037	1
Gpt2	0.0182811	2.30709	0.4	0.037	1
Tbx20	0.0182811	2.27321	0.4	0.037	1
Arpp21	0.0182811	2.44882	0.4	0.037	1
Atg9a	0.0182811	2.38616	0.4	0.037	1
Rbfox2	0.0182811	1.74089	0.4	0.037	1
Gjd4	0.0182811	2.44661	0.4	0.037	1
Stim2	0.0182811	2.19086	0.4	0.037	1
Car8	0.0182811	2.35747	0.4	0.037	1
Atpaf2	0.0182811	1.68294	0.4	0.037	1
Leng9	0.0182811	2.49403	0.4	0.037	1
Zfp536	0.0182811	2.15972	0.4	0.037	1
Mms22l	0.0182811	1.5293	0.4	0.037	1
Elfn1	0.0182811	2.41543	0.4	0.037	1
Lix1l	0.0182811	1.07334	0.4	0.037	1
Ankrd55	0.0182811	3.06601	0.4	0.037	1
Tead1	0.0182811	0.0586396	0.4	0.037	1
Ticam2	0.0182811	1.1335	0.4	0.037	1
Ift56	0.0182811	2.21261	0.4	0.037	1
Tmt1a3	0.0182811	1.5567	0.4	0.037	1
Ccdc28a	0.0182811	0.245237	0.4	0.037	1
Nsl1	0.0182811	2.4311	0.4	0.037	1
Vmn1r51	0.0182811	2.33917	0.4	0.037	1
Med18	0.0182811	-0.200889	0.4	0.037	1
AA386476	0.0182811	2.44048	0.4	0.037	1
Mir100hg	0.0182811	2.31818	0.4	0.037	1
Alg10b	0.0182811	2.33725	0.4	0.037	1
Ly6a	0.0182811	2.15165	0.4	0.037	1
Vmn2r93	0.0182811	2.32525	0.4	0.037	1
Rps15a-ps6	0.0182811	2.39475	0.4	0.037	1
Ptma-ps2	0.0182811	2.44558	0.4	0.037	1
Platr15	0.0182811	1.80012	0.4	0.037	1
Cep112os1	0.0182811	2.43525	0.4	0.037	1
Vmn2r101	0.0182811	2.36248	0.4	0.037	1
Or6c1b	0.0182811	2.30312	0.4	0.037	1
Or56a3	0.0182811	1.46998	0.4	0.037	1
Mir8111	0.0182811	2.24391	0.4	0.037	1
Wdr49	0.0182811	2.41045	0.4	0.037	1
Or2ag1	0.0182811	2.44791	0.4	0.037	1
Vmn2r72	0.0182811	2.08885	0.4	0.037	1
Ldlrad2	0.0182811	2.06549	0.4	0.037	1
BC026513	0.0182811	2.26239	0.4	0.037	1
Cap1	0.0184026	2.93995	0.8	0.296	1
Afg3l2	0.0184844	-0.206013	0.8	0.185	1
Zfp932	0.0184844	0.891556	0.8	0.185	1
Mir6236	0.0184844	2.68406	0.8	0.185	1
P2ry13	0.018896	1.11982	1	0.741	1
Cd9	0.0195175	-1.06241	1	1	1
Ing4	0.0195894	2.52334	1	0.296	1
Lgi1	0.0195894	3.32524	1	0.296	1
Jak1	0.019816	1.49455	1	0.407	1
Usp2	0.019816	1.39212	1	0.407	1
S100b	0.0199169	2.2697	0.8	0.259	1
Adam22	0.0199169	2.36276	0.8	0.259	1
Mpp3	0.0199169	1.98044	0.8	0.259	1
Vps54	0.0199346	0.263732	1	0.259	1
Chmp5	0.0203333	4.22033	0.6	0.185	1
Phactr1	0.0203333	4.53016	0.6	0.185	1
Ndufs1	0.0211645	1.39914	0.8	0.222	1
Dennd2a	0.0211645	1.92059	0.8	0.222	1
Rpl37a	0.0213701	2.39481	1	0.704	1
Sumf2	0.0215768	4.83435	0.8	0.296	1
Rab27b	0.0217052	3.23737	0.6	0.148	1
Parva	0.0217052	2.37871	0.6	0.148	1
Bace1	0.0217052	3.83342	0.6	0.148	1
Fcsk	0.0217052	5.05736	0.6	0.148	1
Eprn	0.0217052	2.57996	0.6	0.148	1
Eif2a	0.0218714	1.37333	1	0.556	1
Zcrb1	0.0220021	1.46325	0.8	0.185	1
Galnt17	0.0220021	0.979353	0.8	0.185	1
Phkg1	0.0220671	1.72083	1	0.333	1
Sod2	0.0222534	0.260067	0.6	0.111	1
Ankrd28	0.0222534	1.92784	0.6	0.111	1
Map3k12	0.0222534	-0.122014	0.6	0.111	1
Jakmip2	0.0222534	1.99548	0.6	0.111	1
Zkscan2	0.0222534	1.78065	0.6	0.111	1
Slc9b1	0.0222534	2.04263	0.6	0.111	1
Vmn1r236	0.0222534	2.34184	0.6	0.111	1
Txk	0.0222534	2.28953	0.6	0.111	1
Vmn2r90	0.0222534	0.435506	0.6	0.111	1
Ly86	0.0223952	-1.03171	1	1	1
Rpl35a	0.0227207	1.90098	0.8	0.63	1
Decr2	0.0234117	2.54204	0.8	0.259	1
Tmem59	0.0234375	-2.12416	0.2	0.778	1
Hexa	0.0239548	-1.81805	0.8	0.963	1
Vta1	0.0243285	3.43199	0.6	0.185	1
Ndufb4	0.0243285	2.83265	0.6	0.185	1
Dync1li1	0.0243285	3.35992	0.6	0.185	1
Or8b44	0.0243759	1.92326	1	0.37	1
Herpud1	0.0243759	1.96981	0.8	0.407	1
Mvp	0.0249687	1.99058	0.8	0.222	1
Stk38	0.0252175	2.10998	0.8	0.296	1
Ccdc63	0.0252175	2.53216	0.8	0.296	1
Slfn4	0.0252391	2.64168	0.2	0	1
Ube2c	0.0252391	2.56823	0.2	0	1
Slc19a1	0.0252391	3.63334	0.2	0	1
Meox1	0.0252391	2.4671	0.2	0	1
Pax9	0.0252391	2.50437	0.2	0	1
Tiam1	0.0252391	3.00695	0.2	0	1
Ikzf4	0.0252391	2.58267	0.2	0	1
Grin2d	0.0252391	2.44486	0.2	0	1
Col5a3	0.0252391	3.11341	0.2	0	1
Il11	0.0252391	2.54558	0.2	0	1
Tbccd1	0.0252391	5.88256	0.2	0	1
Rfx5	0.0252391	4.42327	0.2	0	1
Eps8l1	0.0252391	5.06066	0.2	0	1
Zfp184	0.0252391	2.4484	0.2	0	1
Chrd	0.0252391	2.44753	0.2	0	1
Slc1a7	0.0252391	2.46511	0.2	0	1
Gabpa	0.0252391	5.25242	0.2	0	1
Rsph14	0.0252391	2.87575	0.2	0	1
Apol7a	0.0252391	2.45014	0.2	0	1
Bicc1	0.0252391	2.45013	0.2	0	1
Msh3	0.0252391	2.47833	0.2	0	1
Unkl	0.0252391	2.45013	0.2	0	1
Dennd6b	0.0252391	2.52323	0.2	0	1
Fam163a	0.0252391	3.19809	0.2	0	1
Gata3	0.0252391	2.4591	0.2	0	1
Prune1	0.0252391	6.29477	0.2	0	1
Lbp	0.0252391	2.63543	0.2	0	1
Wt1	0.0252391	2.4484	0.2	0	1
Arl5b	0.0252391	3.47459	0.2	0	1
Nkiras2	0.0252391	3.72509	0.2	0	1
Sgk2	0.0252391	2.52994	0.2	0	1
Cadps2	0.0252391	2.4496	0.2	0	1
Styxl1	0.0252391	3.13132	0.2	0	1
Pdk4	0.0252391	2.77987	0.2	0	1
Calr3	0.0252391	4.01472	0.2	0	1
Trdn	0.0252391	2.48388	0.2	0	1
Sycp3	0.0252391	2.63543	0.2	0	1
Tysnd1	0.0252391	4.91769	0.2	0	1
Ddit4	0.0252391	3.92545	0.2	0	1
Lyz3	0.0252391	2.46602	0.2	0	1
Polm	0.0252391	5.62021	0.2	0	1
Ska2	0.0252391	2.56088	0.2	0	1
Llgl1	0.0252391	5.57165	0.2	0	1
Rnf144a	0.0252391	2.4788	0.2	0	1
Tshr	0.0252391	2.92758	0.2	0	1
Lrrc9	0.0252391	3.89238	0.2	0	1
Six6	0.0252391	2.57241	0.2	0	1
Kif26a	0.0252391	2.44753	0.2	0	1
Ctsq	0.0252391	2.45013	0.2	0	1
Ocln	0.0252391	2.44753	0.2	0	1
Jmy	0.0252391	5.23267	0.2	0	1
Myo10	0.0252391	2.45013	0.2	0	1
Slc30a8	0.0252391	2.53001	0.2	0	1
Mtbp	0.0252391	2.70444	0.2	0	1
Fgf12	0.0252391	2.45013	0.2	0	1
Ccdc191	0.0252391	5.13192	0.2	0	1
Serping1	0.0252391	6.50103	0.2	0	1
Frs3	0.0252391	2.45013	0.2	0	1
Treml1	0.0252391	4.32097	0.2	0	1
Ndc80	0.0252391	3.25786	0.2	0	1
Clip4	0.0252391	2.45027	0.2	0	1
Galnt14	0.0252391	2.48189	0.2	0	1
Ehd3	0.0252391	2.51685	0.2	0	1
Epb41l4a	0.0252391	2.57213	0.2	0	1
Ercc3	0.0252391	3.50447	0.2	0	1
Ttc39c	0.0252391	2.46602	0.2	0	1
Impa2	0.0252391	3.155	0.2	0	1
Prelid3a	0.0252391	2.66217	0.2	0	1
Psmg2	0.0252391	2.55211	0.2	0	1
Lmnb1	0.0252391	2.4484	0.2	0	1
Cd5	0.0252391	5.53777	0.2	0	1
Pip5k1b	0.0252391	2.45637	0.2	0	1
Tesmin	0.0252391	2.46602	0.2	0	1
Capn1	0.0252391	2.50046	0.2	0	1
Spindoc	0.0252391	2.44486	0.2	0	1
Hspa12a	0.0252391	2.46837	0.2	0	1
Dnmbp	0.0252391	5.30529	0.2	0	1
Pstpip2	0.0252391	5.03326	0.2	0	1
Inpp5a	0.0252391	5.50152	0.2	0	1
Farp1	0.0252391	4.17544	0.2	0	1
Ccr1	0.0252391	5.59262	0.2	0	1
Cplx2	0.0252391	2.44986	0.2	0	1
Fastkd2	0.0252391	2.44753	0.2	0	1
Col19a1	0.0252391	2.77387	0.2	0	1
Nhej1	0.0252391	2.80003	0.2	0	1
Sphkap	0.0252391	2.54562	0.2	0	1
Abcb6	0.0252391	5.55512	0.2	0	1
Iqca1	0.0252391	2.44111	0.2	0	1
Syt2	0.0252391	2.47206	0.2	0	1
Sell	0.0252391	2.46805	0.2	0	1
Rgs5	0.0252391	2.44486	0.2	0	1
Aldh9a1	0.0252391	2.44958	0.2	0	1
Stom	0.0252391	5.70802	0.2	0	1
F2	0.0252391	2.85399	0.2	0	1
Snap25	0.0252391	2.56495	0.2	0	1
Jag1	0.0252391	2.49833	0.2	0	1
Rad51	0.0252391	2.73568	0.2	0	1
Kat14	0.0252391	3.09457	0.2	0	1
Gins1	0.0252391	2.46716	0.2	0	1
Mylk2	0.0252391	4.79224	0.2	0	1
Cdk5rap1	0.0252391	2.54549	0.2	0	1
Atp9a	0.0252391	2.5761	0.2	0	1
Afg2a	0.0252391	3.20885	0.2	0	1
Hax1	0.0252391	5.01392	0.2	0	1
Enpep	0.0252391	3.93433	0.2	0	1
Sema4a	0.0252391	5.85239	0.2	0	1
Mettl14	0.0252391	3.12998	0.2	0	1
Abca4	0.0252391	2.4527	0.2	0	1
Cth	0.0252391	3.56878	0.2	0	1
Polr1e	0.0252391	2.44486	0.2	0	1
Fancg	0.0252391	4.34606	0.2	0	1
Ift74	0.0252391	4.0004	0.2	0	1
Podn	0.0252391	2.45186	0.2	0	1
Kif17	0.0252391	2.44958	0.2	0	1
Rcc1	0.0252391	4.38658	0.2	0	1
Slc25a33	0.0252391	4.81017	0.2	0	1
Lrrc47	0.0252391	2.44372	0.2	0	1
Sepsecs	0.0252391	3.46278	0.2	0	1
Cckar	0.0252391	2.45159	0.2	0	1
Gnrhr	0.0252391	2.63343	0.2	0	1
Snrnp35	0.0252391	4.91863	0.2	0	1
Zfp12	0.0252391	2.46368	0.2	0	1
Rita1	0.0252391	2.53774	0.2	0	1
Mtus2	0.0252391	2.51685	0.2	0	1
Wnt16	0.0252391	2.44958	0.2	0	1
Wdr54	0.0252391	2.57576	0.2	0	1
Chchd6	0.0252391	5.06066	0.2	0	1
Klra2	0.0252391	2.46195	0.2	0	1
Timp4	0.0252391	2.55875	0.2	0	1
Prmt8	0.0252391	2.54909	0.2	0	1
Rasgrp4	0.0252391	2.54284	0.2	0	1
Ddias	0.0252391	3.66016	0.2	0	1
Art2b	0.0252391	2.45145	0.2	0	1
Tgfb1i1	0.0252391	2.46837	0.2	0	1
Itgal	0.0252391	2.4484	0.2	0	1
Polr3e	0.0252391	5.82406	0.2	0	1
Trim21	0.0252391	4.50577	0.2	0	1
Mcf2l	0.0252391	2.57692	0.2	0	1
Adam18	0.0252391	2.62187	0.2	0	1
Cdh11	0.0252391	2.4661	0.2	0	1
Crnde	0.0252391	5.18991	0.2	0	1
Katnb1	0.0252391	6.11313	0.2	0	1
Crispld2	0.0252391	2.4484	0.2	0	1
Car7	0.0252391	2.45013	0.2	0	1
Phaf1	0.0252391	4.05143	0.2	0	1
Terf2	0.0252391	4.67942	0.2	0	1
Arv1	0.0252391	4.19806	0.2	0	1
Spata19	0.0252391	2.46368	0.2	0	1
Celf6	0.0252391	2.44841	0.2	0	1
Zwilch	0.0252391	2.45666	0.2	0	1
Loxhd1	0.0252391	2.6019	0.2	0	1
Fbxw8	0.0252391	2.4671	0.2	0	1
Ccdc85a	0.0252391	2.90095	0.2	0	1
Atg12	0.0252391	2.45151	0.2	0	1
Phldb2	0.0252391	2.49833	0.2	0	1
Mgll	0.0252391	2.44753	0.2	0	1
Map3k13	0.0252391	2.44488	0.2	0	1
Kctd7	0.0252391	4.00798	0.2	0	1
Sdr42e1	0.0252391	3.24392	0.2	0	1
Fbxo15	0.0252391	2.45013	0.2	0	1
Tjp3	0.0252391	2.44753	0.2	0	1
Parm1	0.0252391	2.44753	0.2	0	1
Dpp4	0.0252391	3.53551	0.2	0	1
Nat14	0.0252391	2.44841	0.2	0	1
Reep6	0.0252391	2.45013	0.2	0	1
Grhpr	0.0252391	3.5381	0.2	0	1
Cbarp	0.0252391	2.45645	0.2	0	1
Melk	0.0252391	3.26939	0.2	0	1
Slc51a	0.0252391	3.12865	0.2	0	1
Krt222	0.0252391	2.56062	0.2	0	1
Cdhr3	0.0252391	2.47623	0.2	0	1
Cd276	0.0252391	2.46195	0.2	0	1
Polr1has	0.0252391	2.47998	0.2	0	1
Lrrk2	0.0252391	4.28272	0.2	0	1
Gramd1c	0.0252391	2.43797	0.2	0	1
Zdhhc23	0.0252391	2.46114	0.2	0	1
Glb1l2	0.0252391	2.51553	0.2	0	1
Card11	0.0252391	3.8239	0.2	0	1
Ndrg4	0.0252391	2.82573	0.2	0	1
Fgf1	0.0252391	2.46368	0.2	0	1
Arhgap21	0.0252391	3.88017	0.2	0	1
Alx1	0.0252391	2.59116	0.2	0	1
Micall2	0.0252391	2.55211	0.2	0	1
Stox1	0.0252391	2.44753	0.2	0	1
Wnt8b	0.0252391	2.4484	0.2	0	1
Dcaf15	0.0252391	5.52522	0.2	0	1
Spry1	0.0252391	6.37575	0.2	0	1
Spred3	0.0252391	2.45013	0.2	0	1
Nudt22	0.0252391	4.86387	0.2	0	1
Fbxo34	0.0252391	3.15455	0.2	0	1
Wdtc1	0.0252391	2.46837	0.2	0	1
Slc24a2	0.0252391	4.50226	0.2	0	1
Spag4	0.0252391	2.53668	0.2	0	1
Fbxo25	0.0252391	3.80735	0.2	0	1
Pcid2	0.0252391	2.45013	0.2	0	1
Colec10	0.0252391	2.56088	0.2	0	1
Fsd2	0.0252391	3.27136	0.2	0	1
Degs1l	0.0252391	4.90325	0.2	0	1
Ctnnal1	0.0252391	2.56088	0.2	0	1
Anpep	0.0252391	2.87579	0.2	0	1
Mycbpap	0.0252391	2.96208	0.2	0	1
Gimap3	0.0252391	2.58062	0.2	0	1
Synpo2l	0.0252391	2.81076	0.2	0	1
Snx22	0.0252391	2.45144	0.2	0	1
Vasn	0.0252391	2.84577	0.2	0	1
Slc6a5	0.0252391	2.57667	0.2	0	1
Zc3h12d	0.0252391	3.34605	0.2	0	1
Slc7a5	0.0252391	4.33857	0.2	0	1
Alx4	0.0252391	2.45327	0.2	0	1
Otud6b	0.0252391	3.08218	0.2	0	1
Mis12	0.0252391	4.25099	0.2	0	1
Rpusd1	0.0252391	3.46367	0.2	0	1
Ttc1	0.0252391	3.62956	0.2	0	1
Inhba	0.0252391	2.53934	0.2	0	1
Shtn1	0.0252391	2.44486	0.2	0	1
Sox5	0.0252391	4.21275	0.2	0	1
Oasl1	0.0252391	5.43086	0.2	0	1
Acacb	0.0252391	3.32993	0.2	0	1
Vwa1	0.0252391	2.45686	0.2	0	1
Ikbke	0.0252391	2.76061	0.2	0	1
C1galt1	0.0252391	4.7956	0.2	0	1
Kcna4	0.0252391	2.8501	0.2	0	1
Rgs8	0.0252391	2.58565	0.2	0	1
Tuba1c	0.0252391	2.55926	0.2	0	1
Or2a5	0.0252391	2.7287	0.2	0	1
Niban3	0.0252391	2.48388	0.2	0	1
Or51e2	0.0252391	2.44486	0.2	0	1
Sorcs1	0.0252391	2.61147	0.2	0	1
Fam221b	0.0252391	2.49947	0.2	0	1
Dmrta1	0.0252391	2.51428	0.2	0	1
Or11l3	0.0252391	2.75657	0.2	0	1
Ncmap	0.0252391	2.48227	0.2	0	1
Or56a5	0.0252391	2.50857	0.2	0	1
Cdc25c	0.0252391	2.44844	0.2	0	1
Il20rb	0.0252391	2.4671	0.2	0	1
Ackr3	0.0252391	2.44486	0.2	0	1
BC024139	0.0252391	2.59123	0.2	0	1
Camsap3	0.0252391	2.44959	0.2	0	1
Stk-ps2	0.0252391	2.48388	0.2	0	1
Csrnp2	0.0252391	2.44958	0.2	0	1
Pp2d1	0.0252391	3.95754	0.2	0	1
Prss22	0.0252391	2.44486	0.2	0	1
Arhgef37	0.0252391	2.47085	0.2	0	1
Sowahb	0.0252391	2.4671	0.2	0	1
C2cd4c	0.0252391	2.44958	0.2	0	1
Or8b3b	0.0252391	2.44958	0.2	0	1
Slc25a23	0.0252391	2.50282	0.2	0	1
Rnf222	0.0252391	2.4484	0.2	0	1
Fam187b	0.0252391	2.4516	0.2	0	1
Pcdhb13	0.0252391	2.44959	0.2	0	1
Tyw3	0.0252391	2.44842	0.2	0	1
Fbxo30	0.0252391	2.46837	0.2	0	1
Cdca4	0.0252391	5.4007	0.2	0	1
A4galt	0.0252391	2.77031	0.2	0	1
Nat8l	0.0252391	2.48229	0.2	0	1
F2r	0.0252391	2.4484	0.2	0	1
Scrt1	0.0252391	2.46602	0.2	0	1
Cyp4f16	0.0252391	6.19785	0.2	0	1
Slc35e4	0.0252391	5.65978	0.2	0	1
Pkd1l3	0.0252391	2.95942	0.2	0	1
Iba57	0.0252391	2.48388	0.2	0	1
Tsku	0.0252391	2.44486	0.2	0	1
Or4f62	0.0252391	2.46426	0.2	0	1
Zfp280b	0.0252391	5.36008	0.2	0	1
Apol10b	0.0252391	2.67535	0.2	0	1
Or52a33	0.0252391	2.44958	0.2	0	1
Tmc8	0.0252391	2.4671	0.2	0	1
Synpo2	0.0252391	2.48227	0.2	0	1
Psma5-ps	0.0252391	2.46167	0.2	0	1
Fam83a	0.0252391	2.59805	0.2	0	1
Zfp46	0.0252391	2.60997	0.2	0	1
Or6p1	0.0252391	2.4825	0.2	0	1
Pfdn4	0.0252391	4.27069	0.2	0	1
Taf9	0.0252391	2.5248	0.2	0	1
Cemip	0.0252391	2.44958	0.2	0	1
Pcdh15	0.0252391	2.4841	0.2	0	1
Cntn2	0.0252391	2.46827	0.2	0	1
Trim50	0.0252391	2.44486	0.2	0	1
Gvin-ps6	0.0252391	2.45668	0.2	0	1
Shisa7	0.0252391	2.59613	0.2	0	1
Ppfia2	0.0252391	2.83662	0.2	0	1
Cnn3	0.0252391	5.84767	0.2	0	1
Slc25a40	0.0252391	4.45303	0.2	0	1
Scart2	0.0252391	5.05219	0.2	0	1
Emcn	0.0252391	2.44958	0.2	0	1
Sertad3	0.0252391	3.87249	0.2	0	1
Slc6a2	0.0252391	2.44959	0.2	0	1
Or14a260	0.0252391	2.824	0.2	0	1
Rras2	0.0252391	5.21541	0.2	0	1
Fut2	0.0252391	2.49376	0.2	0	1
Lig1	0.0252391	3.23347	0.2	0	1
Adap1	0.0252391	2.44958	0.2	0	1
Zbtb25	0.0252391	5.38111	0.2	0	1
Hmga2	0.0252391	2.49377	0.2	0	1
Or8g51	0.0252391	2.44958	0.2	0	1
Duxf2	0.0252391	2.43302	0.2	0	1
Musk	0.0252391	2.4484	0.2	0	1
Or10d1c	0.0252391	2.48227	0.2	0	1
Or4e1	0.0252391	2.46372	0.2	0	1
Prp2rt	0.0252391	2.44486	0.2	0	1
Duxf1	0.0252391	4.34404	0.2	0	1
Or10j7	0.0252391	2.44486	0.2	0	1
Frem1	0.0252391	2.47227	0.2	0	1
B3gnt8	0.0252391	2.46837	0.2	0	1
Cdh24	0.0252391	4.47746	0.2	0	1
Nrm	0.0252391	4.45256	0.2	0	1
Rpl36a-ps1	0.0252391	2.45337	0.2	0	1
Rpl21-ps3	0.0252391	2.44891	0.2	0	1
Fhit	0.0252391	4.25612	0.2	0	1
Nol10	0.0252391	2.49952	0.2	0	1
Or5b104	0.0252391	2.48421	0.2	0	1
Slc22a12	0.0252391	2.46482	0.2	0	1
Sphk1	0.0252391	2.44968	0.2	0	1
Rpl13a-ps1	0.0252391	2.44964	0.2	0	1
Otof	0.0252391	3.16292	0.2	0	1
Mppe1	0.0252391	6.72634	0.2	0	1
Shisal1	0.0252391	2.46904	0.2	0	1
Tcp11	0.0252391	2.45013	0.2	0	1
Nrg1	0.0252391	2.49833	0.2	0	1
Or7a35	0.0252391	2.93529	0.2	0	1
Or13a22	0.0252391	2.55906	0.2	0	1
Or5b3	0.0252391	2.44491	0.2	0	1
Gpatch1	0.0252391	3.62956	0.2	0	1
Rps6-ps1	0.0252391	2.48615	0.2	0	1
Rab3ip	0.0252391	2.4638	0.2	0	1
H4c12	0.0252391	2.4453	0.2	0	1
Scn1a	0.0252391	2.45013	0.2	0	1
Snora73a	0.0252391	2.58533	0.2	0	1
Snord82	0.0252391	2.44958	0.2	0	1
Snora73b	0.0252391	2.50778	0.2	0	1
Snord35a	0.0252391	3.22409	0.2	0	1
Kndc1	0.0252391	2.45013	0.2	0	1
Nrxn3	0.0252391	2.44753	0.2	0	1
Zbtb16	0.0252391	2.48229	0.2	0	1
Jchain	0.0252391	2.65352	0.2	0	1
Zfp760	0.0252391	2.44486	0.2	0	1
Ccdc134	0.0252391	2.47998	0.2	0	1
Ndufa11b	0.0252391	2.44797	0.2	0	1
Rpl7a-ps3	0.0252391	2.45509	0.2	0	1
Mgam	0.0252391	2.48227	0.2	0	1
Selenbp1	0.0252391	5.53581	0.2	0	1
H2bc11	0.0252391	2.49227	0.2	0	1
Sat2	0.0252391	2.45013	0.2	0	1
Or5af2	0.0252391	2.44486	0.2	0	1
Cfhr4	0.0252391	2.44879	0.2	0	1
Vmn2r84	0.0252391	3.35547	0.2	0	1
Rmdn3	0.0252391	2.44486	0.2	0	1
Skint3	0.0252391	2.4915	0.2	0	1
Rpl23a-ps1	0.0252391	2.44846	0.2	0	1
Akr1c19	0.0252391	2.59123	0.2	0	1
Smpd5	0.0252391	4.99139	0.2	0	1
Speer4e2	0.0252391	2.4604	0.2	0	1
Ppp1r3e	0.0252391	2.43888	0.2	0	1
Adam1a	0.0252391	2.50437	0.2	0	1
Mucl3	0.0252391	2.46713	0.2	0	1
Or52d3	0.0252391	2.45835	0.2	0	1
Or51k2	0.0252391	2.4569	0.2	0	1
Pate2	0.0252391	2.44486	0.2	0	1
Tox2	0.0252391	3.90407	0.2	0	1
Zfp808	0.0252391	2.51426	0.2	0	1
Ranbp6	0.0252391	2.45666	0.2	0	1
Ptar1	0.0252391	5.66318	0.2	0	1
Or4c15	0.0252391	2.4671	0.2	0	1
Or9m1	0.0252391	2.45013	0.2	0	1
Or5w15	0.0252391	2.49376	0.2	0	1
Or8u8	0.0252391	2.5219	0.2	0	1
Or12k8	0.0252391	2.45031	0.2	0	1
Or1n1b	0.0252391	2.44949	0.2	0	1
Rpl36-ps8	0.0252391	2.47896	0.2	0	1
Smim41	0.0252391	2.45013	0.2	0	1
Snord89	0.0252391	2.47623	0.2	0	1
Erich3	0.0252391	2.48231	0.2	0	1
Zfp984	0.0252391	4.96605	0.2	0	1
Hs3st4	0.0252391	2.44959	0.2	0	1
Jrkl	0.0252391	3.80137	0.2	0	1
Rps19-ps7	0.0252391	2.44961	0.2	0	1
M6pr-ps	0.0252391	2.45076	0.2	0	1
Ndufa12-ps	0.0252391	2.46207	0.2	0	1
Rps12-ps26	0.0252391	2.44885	0.2	0	1
Rps12-ps5	0.0252391	2.44795	0.2	0	1
Rps12-ps19	0.0252391	2.43296	0.2	0	1
Rps8-ps5	0.0252391	2.47851	0.2	0	1
Rpsa-ps11	0.0252391	2.46421	0.2	0	1
H2-M6-ps	0.0252391	2.93856	0.2	0	1
Ldha-ps2	0.0252391	2.44766	0.2	0	1
Tent2-ps1	0.0252391	2.54164	0.2	0	1
Rpl17-ps4	0.0252391	2.44948	0.2	0	1
Rps29-ps	0.0252391	2.44486	0.2	0	1
BC046401	0.0252391	4.12325	0.2	0	1
Appbp2os	0.0252391	2.70784	0.2	0	1
Bloc1s6os	0.0252391	2.47998	0.2	0	1
Rpl9-ps3	0.0252391	2.44958	0.2	0	1
Tmem61	0.0252391	2.44776	0.2	0	1
Ccdc42os	0.0252391	2.45013	0.2	0	1
Altre	0.0252391	2.44486	0.2	0	1
Far2os2	0.0252391	3.90449	0.2	0	1
Eldr	0.0252391	3.33538	0.2	0	1
Trp73os	0.0252391	2.4484	0.2	0	1
Mir17hg	0.0252391	4.81751	0.2	0	1
Tgfbr3l	0.0252391	3.2742	0.2	0	1
Rps19-ps10	0.0252391	2.45708	0.2	0	1
Mup-ps16	0.0252391	2.44486	0.2	0	1
Pou3f1	0.0252391	2.46195	0.2	0	1
Vmn2r45	0.0252391	2.43296	0.2	0	1
Apold1	0.0252391	2.48227	0.2	0	1
Vmn2r70	0.0252391	2.54139	0.2	0	1
Fth-ps2	0.0252391	2.44959	0.2	0	1
Semp2l1	0.0252391	2.44958	0.2	0	1
Col6a5	0.0252391	2.61147	0.2	0	1
Vmn2r52	0.0252391	2.67208	0.2	0	1
H2-T9	0.0252391	2.44838	0.2	0	1
Vmn2r50	0.0252391	2.70975	0.2	0	1
Or8b51	0.0252391	2.63553	0.2	0	1
Eif4a3l1	0.0252391	2.43336	0.2	0	1
Vmn2r111	0.0252391	2.48567	0.2	0	1
Rps2-ps6	0.0252391	2.45626	0.2	0	1
Gvin-ps3	0.0252391	2.44621	0.2	0	1
H4c16	0.0252391	2.55571	0.2	0	1
Rpl31-ps21	0.0252391	2.44858	0.2	0	1
Vmn2r39	0.0252391	3.18292	0.2	0	1
Rps19-ps8	0.0252391	2.44972	0.2	0	1
Mm2pr	0.0252391	3.83026	0.2	0	1
Hmgb1-ps8	0.0252391	4.06956	0.2	0	1
Platr22	0.0252391	2.4788	0.2	0	1
Mir6240	0.0252391	2.4484	0.2	0	1
Pet117	0.0252391	2.96861	0.2	0	1
Mrip-ps	0.0252391	3.33975	0.2	0	1
Phf20-ps	0.0252391	2.44486	0.2	0	1
Pinc	0.0252391	2.47998	0.2	0	1
Sphkos	0.0252391	2.51639	0.2	0	1
Pcdha11	0.0252391	2.91652	0.2	0	1
Flg	0.0252391	2.56091	0.2	0	1
Pcdhga8	0.0252391	3.01526	0.2	0	1
Rps4x-ps	0.0252391	2.44515	0.2	0	1
Amd-ps5	0.0252391	2.44114	0.2	0	1
BC030343	0.0252391	2.44486	0.2	0	1
Or6c200-ps1	0.0252391	2.62717	0.2	0	1
Prb1b	0.0252391	2.44958	0.2	0	1
Rpl19-ps10	0.0252391	2.44776	0.2	0	1
Atp6v0c-ps1	0.0252391	2.57047	0.2	0	1
Or4k45	0.0252391	2.45791	0.2	0	1
Potefam3f	0.0252391	2.72692	0.2	0	1
Vmn2r-ps102	0.0252391	2.45013	0.2	0	1
AU015791	0.0252391	2.80018	0.2	0	1
Eif1-ps2	0.0252391	2.4507	0.2	0	1
BC048602	0.0252391	2.55875	0.2	0	1
Dhh	0.0252391	2.45096	0.2	0	1
Rax	0.0252391	2.56818	0.2	0	1
Ccdc184	0.0252391	2.44842	0.2	0	1
Mir1903	0.0252391	2.4634	0.2	0	1
Trp53-ps	0.0252391	2.44517	0.2	0	1
Vmn2r15	0.0252391	2.48388	0.2	0	1
Derpc	0.0252391	3.67169	0.2	0	1
Rps15-ps3	0.0252391	2.44589	0.2	0	1
Lrrc70	0.0252391	2.45834	0.2	0	1
Cyp2d13	0.0252391	2.46602	0.2	0	1
Lhfpl4	0.0256162	1.40456	1	0.333	1
Rps29	0.0256215	1.02979	1	0.926	1
Zfp90	0.0260884	-0.249042	0.8	0.185	1
Chrna1	0.0261651	2.26566	0.6	0.148	1
Htt	0.0261651	4.00104	0.6	0.148	1
H2-Q6	0.0264956	1.55637	1	0.407	1
Tcp1	0.0265948	2.89921	1	0.296	1
Brat1	0.027118	1.10783	0.6	0.111	1
Chchd4	0.027118	0.900525	0.6	0.111	1
Slc6a20a	0.027118	2.18237	0.6	0.111	1
Neurod6	0.027118	1.89323	0.6	0.111	1
AY074887	0.027118	2.22929	0.6	0.111	1
Inka2	0.027118	2.07607	0.6	0.111	1
Or2j6	0.027118	1.95205	0.6	0.111	1
Zkscan7	0.027118	-0.870382	0.6	0.111	1
Amd2	0.027118	1.21182	0.6	0.111	1
Mocs1	0.027118	-0.155692	0.6	0.111	1
C4b	0.027118	1.09685	0.6	0.111	1
Or5al5	0.027118	1.64959	0.6	0.111	1
Vmn1r-ps144	0.027118	1.44805	0.6	0.111	1
H2-T7	0.0272294	0.351396	1	0.259	1
Rab11b	0.0274268	1.99669	0.8	0.259	1
Pbxip1	0.027569	1.99086	0.8	0.37	1
mt-Tq	0.0276201	0.689858	1	0.519	1
Atp5pf	0.0284421	-3.31272	0	0.593	1
Eif3f	0.0284421	-4.02206	0	0.593	1
Camk1	0.0288184	-4.1463	0.2	0.704	1
Tma16	0.0289871	2.9953	0.6	0.185	1
Agpat1	0.0289871	2.45486	0.6	0.185	1
Polg2	0.0293514	3.78865	0.8	0.222	1
Klhl12	0.0293514	0.368558	0.8	0.222	1
Spr-ps1	0.0293514	0.800994	0.8	0.222	1
Ecpas	0.0293783	1.8597	0.8	0.296	1
Med12l	0.0293783	1.86345	0.8	0.296	1
Map4	0.0296488	1.45654	1	0.333	1
Ppp1r9a	0.0296488	0.00950248	1	0.333	1
Trim25	0.0308148	-0.55092	0.8	0.185	1
Rnf214	0.0308148	2.05278	0.8	0.185	1
Or4k5	0.0308148	2.23574	0.8	0.185	1
Klhl20	0.0308454	0.960124	1	0.296	1
Clptm1	0.0308454	1.75005	0.8	0.333	1
Ndrg3	0.0308454	2.05126	0.8	0.333	1
Tomm40	0.0313959	2.16473	0.6	0.148	1
Tmem80	0.0313959	3.20542	0.6	0.148	1
Nfx1	0.0313959	1.67818	0.6	0.148	1
Psmd9	0.0313959	2.24799	0.6	0.148	1
Dctn1	0.0313959	1.90381	0.6	0.148	1
Wnt4	0.0313959	2.34623	0.6	0.148	1
Prodh2	0.0313959	2.5156	0.6	0.148	1
Grap2	0.0313959	1.50125	0.6	0.148	1
Arf2	0.0313959	2.72844	0.6	0.148	1
Stk24	0.0313959	2.67048	0.6	0.148	1
Wdfy1	0.0313959	2.11069	0.6	0.148	1
Fbxw19	0.0313959	2.14893	0.6	0.148	1
Snx7	0.0316715	1.81383	1	0.259	1
Psenen	0.0318622	2.70749	0.8	0.37	1
Gpx4	0.0319953	1.92192	1	0.704	1
Tm9sf1	0.0320227	2.13228	0.8	0.259	1
Sbno2	0.0320227	1.91923	0.8	0.259	1
Or4k40	0.0320227	2.18416	0.8	0.259	1
Vmn1r216	0.0324685	1.28033	1	0.37	1
Pnn	0.0324685	1.818	0.8	0.407	1
Mylip	0.0328043	-3.63335	0.4	0.741	1
Smarcc1	0.0328744	0.0753843	0.6	0.111	1
Asb6	0.0328744	-1.34245	0.6	0.111	1
Haus1	0.0328744	0.700551	0.6	0.111	1
Sptan1	0.0328744	-0.896003	0.6	0.111	1
mt-Ti	0.0328744	2.25792	0.6	0.111	1
Rpl18-ps1	0.0328744	2.26285	0.6	0.111	1
Chga	0.0338176	2.59013	0.4	0.074	1
Exosc7	0.0338176	3.23434	0.4	0.074	1
Rbms1	0.0338176	4.08735	0.4	0.074	1
Slc20a1	0.0338176	5.74236	0.4	0.074	1
Casp6	0.0338176	5.56932	0.4	0.074	1
Dnah17	0.0338176	2.85795	0.4	0.074	1
Ubr7	0.0338176	4.41735	0.4	0.074	1
Ctu2	0.0338176	3.79955	0.4	0.074	1
Babam2	0.0338176	5.20259	0.4	0.074	1
Nbeal2	0.0338176	5.07021	0.4	0.074	1
Eif1a	0.0338176	3.43825	0.4	0.074	1
Mdc1	0.0338176	5.44449	0.4	0.074	1
Snhg3	0.0338176	3.40147	0.4	0.074	1
Tut4	0.0341166	1.85481	0.8	0.296	1
Dennd1a	0.0341166	2.43815	0.8	0.296	1
Dnmt1	0.0342157	3.11992	1	0.333	1
Igfbp4	0.0343803	1.84068	0.8	0.222	1
Adgrl3	0.0343803	-0.602786	0.8	0.222	1
Ston2	0.0343939	2.53466	0.6	0.185	1
Tmem14c	0.0343939	2.33698	0.6	0.185	1
Selenof	0.0345007	1.47237	1	0.481	1
Rps17	0.0352054	2.30665	0.8	0.593	1
Smarcb1	0.0356666	-1.90855	1	0.296	1
Rps27a	0.0357983	1.47304	1	0.667	1
Ro60	0.0362584	-0.256036	0.8	0.185	1
Vcam1	0.0362584	1.24777	0.8	0.185	1
Sgsm1	0.0362584	1.27791	0.8	0.185	1
Tmem82	0.0362584	1.19832	0.8	0.185	1
Ccnt1	0.0367162	3.17547	0.8	0.37	1
Gbf1	0.0367162	2.64176	0.8	0.37	1
Syngr1	0.0369122	-1.79573	0.4	0.852	1
Rps23-ps1	0.0369122	1.0054	1	0.741	1
Tbc1d5	0.0371595	3.63877	0.6	0.259	1
Fbrsl1	0.0371595	4.01964	0.6	0.259	1
Cct5	0.0372634	1.00597	0.8	0.259	1
Txndc11	0.0373136	2.63428	1	0.37	1
Coro1b	0.0373136	-3.71913	0	0.556	1
Snx17	0.0373136	-3.74155	0	0.556	1
Zfp36	0.0373136	-3.7261	0	0.556	1
Rhog	0.0373136	-3.86867	0	0.556	1
Ly9	0.0374994	1.35077	0.6	0.148	1
Nlk	0.0374994	1.61056	0.6	0.148	1
Txnl1	0.0374994	1.893	0.6	0.148	1
Rfc1	0.0374994	1.27828	0.6	0.148	1
Rhbdl2	0.0374994	2.15321	0.6	0.148	1
Tnfrsf13c	0.0374994	2.05065	0.6	0.148	1
Fubp1	0.0375871	2.09881	1	0.556	1
Smap2	0.0375871	1.46187	1	0.556	1
Tgfbi	0.0394933	2.76622	0.8	0.296	1
Dpm1	0.0394933	3.19552	0.8	0.296	1
Txndc15	0.0401278	0.884676	0.8	0.222	1
Pigv	0.0401278	0.470679	0.8	0.222	1
Btbd19	0.0401278	0.982309	0.8	0.222	1
Sqor	0.0406401	2.29179	0.6	0.185	1
Rdh13	0.0406401	3.43744	0.6	0.185	1
Slc29a1	0.0406401	2.98499	0.6	0.185	1
Dnajc18	0.0406401	3.62114	0.6	0.185	1
Cops7b	0.0406401	4.95997	0.6	0.185	1
Thap12	0.0406401	4.53297	0.6	0.185	1
Cep44	0.0406401	3.18751	0.6	0.185	1
Vmn1r198	0.0406401	2.77167	0.6	0.185	1
Stx5a	0.0411163	0.557219	1	0.296	1
Bclaf1	0.041204	1.89432	0.8	0.556	1
Hint3	0.0421606	3.45722	0.4	0.074	1
Eef2kmt	0.0421606	3.35618	0.4	0.074	1
Nfs1	0.0421606	2.92313	0.4	0.074	1
Akr7a5	0.0421606	3.10929	0.4	0.074	1
Pgam5	0.0421606	2.69365	0.4	0.074	1
Bbs2	0.0421606	2.57331	0.4	0.074	1
Ccdc186	0.0421606	3.09843	0.4	0.074	1
Asap3	0.0421606	2.98285	0.4	0.074	1
Ccdc115	0.0421606	3.25324	0.4	0.074	1
Tmem186	0.0421606	4.80532	0.4	0.074	1
Or2m13	0.0421606	2.44865	0.4	0.074	1
Smim11	0.0421606	3.02816	0.4	0.074	1
Scimp	0.0421606	3.773	0.4	0.074	1
Or10q3	0.0421606	2.81524	0.4	0.074	1
Alyreffm1	0.0421606	2.7302	0.4	0.074	1
Vmn2r124	0.0421606	2.63802	0.4	0.074	1
Vmn2r25	0.0421606	2.60192	0.4	0.074	1
Dmxl1	0.0421866	1.43601	0.8	0.37	1
Bmp2k	0.0422935	1.51096	1	0.778	1
mt-Nd5	0.0422935	0.719001	1	0.778	1
Erap1	0.0425012	2.58661	0.6	0.222	1
Slbp	0.042761	0.645574	1	0.37	1
Tra2b	0.042761	1.00425	1	0.37	1
Stx18	0.0428963	3.92698	0.8	0.444	1
Itgb5	0.0429601	-1.52186	1	0.963	1
Pde6a	0.0432171	1.0991	0.8	0.259	1
Nop58	0.0432171	4.33058	0.8	0.259	1
Sppl3	0.0432171	1.81604	0.8	0.259	1
Dstyk	0.0432171	0.0471007	0.8	0.259	1
Hspa5	0.0440932	1.98715	1	0.593	1
Aldh16a1	0.0445848	2.29789	0.6	0.148	1
Agk	0.0445848	2.60465	0.6	0.148	1
Csk	0.0445848	0.529796	0.6	0.148	1
Becn1	0.0445848	3.3212	0.6	0.148	1
Mrps35	0.0445848	-0.633945	0.6	0.148	1
Dph6	0.0445848	2.9737	0.6	0.148	1
Bloc1s3	0.0445848	0.902003	0.6	0.148	1
Trerf1	0.0445848	1.792	0.6	0.148	1
Snx29	0.0445848	1.71236	0.6	0.148	1
H2-T13	0.0445848	2.15263	0.6	0.148	1
Rab7	0.0448827	-4.19394	0.2	0.63	1
Rpl10a-ps1	0.0448827	-3.11408	0.2	0.63	1
Rps20	0.0452081	0.494675	1	0.63	1
Paxip1	0.0455728	-0.161485	0.8	0.296	1
Cchcr1	0.0455728	1.86064	0.8	0.296	1
Cox14	0.0458271	2.03912	1	0.407	1
Dus2	0.0466704	1.05732	0.8	0.222	1
Klf10	0.0466704	2.04312	0.8	0.222	1
Irak2	0.0466704	0.203085	0.8	0.222	1
Rps2-ps10	0.0466704	1.38628	0.8	0.222	1
Npm1	0.0468395	1.60438	0.8	0.556	1
mt-Nd4l	0.0468607	1.16998	1	0.704	1
Rpl13	0.0474348	1.19033	1	0.741	1
Cuta	0.0478223	1.82813	0.6	0.185	1
Yipf5	0.0478223	2.79882	0.6	0.185	1
Thap4	0.0478223	3.82268	0.6	0.185	1
Tnks	0.0478223	1.67348	0.6	0.185	1
Rnps1	0.0478223	1.96604	0.6	0.185	1
Sp140l2	0.0478223	2.02281	0.6	0.185	1
Tep1	0.0483312	-3.59163	0	0.519	1
H2-Oa	0.0483312	-3.69052	0	0.519	1
Man2b2	0.0483312	-3.14497	0	0.519	1
Trim30a	0.0483312	-3.10906	0	0.519	1
Fkbp1a	0.0483312	-3.89688	0	0.519	1
Rpl14-ps1	0.0483312	-1.65599	0	0.519	1
Rab31	0.0483312	-3.59964	0	0.519	1
Il36g	0.0483312	2.11238	0.8	0.37	1
Snrnp40	0.0485688	2.093	1	0.444	1
Nars1	0.0485688	1.85267	0.8	0.481	1
Ctsa	0.0485871	-1.41213	1	0.963	1
Tlr2	0.0496298	1.90747	0.6	0.222	1
Calcoco1	0.0499554	0.360962	0.8	0.259	1
Ankrd12	0.0499554	2.52862	0.8	0.259	1
Rbpj	0.0499554	-0.172617	0.8	0.259	1
Npl	0.0499554	0.808047	0.8	0.259	1
Ap1s3	0.0499554	1.75518	0.8	0.259	1
mt-Tp	0.0499554	2.02629	0.8	0.259	1
Rslcan18	0.0499554	1.80008	0.8	0.259	1
Or13c7c	0.0499554	2.09073	0.8	0.259	1
Gcnt1	0.0499554	3.08356	0.6	0.296	1
H2aj	0.0499554	2.5855	0.6	0.296	1
Psme1	0.0499695	-2.55328	0.2	0.741	1
Lpl	0.0499695	-3.30922	0.4	0.704	1

## Sheet: Cluster markers
	p_val	avg_log2FC	pct.1	pct.2	p_val_adj	cluster	gene
Vmn1r76	2.7633e-43	1.19201	0.81	0.597	4.4064e-39	Microglia0	Vmn1r76
Cpa6	1.3049e-41	1.06765	0.76	0.528	2.0807e-37	Microglia0	Cpa6
Or1f19	2.864e-39	1.19766	0.8	0.606	4.567e-35	Microglia0	Or1f19
Or4c115	1.9959e-34	1.11356	0.591	0.383	3.1826e-30	Microglia0	Or4c115
Cep112it	1.6075e-32	1.01283	0.611	0.413	2.5633e-28	Microglia0	Cep112it
Hsd3b2	1.7395e-32	1.4764	0.635	0.447	2.7738e-28	Microglia0	Hsd3b2
Vmn1r201	3.2651e-32	1.44395	0.588	0.388	5.2065e-28	Microglia0	Vmn1r201
Vmn1r18	5.9854e-32	1.03661	0.776	0.592	9.5442e-28	Microglia0	Vmn1r18
Or6c208	9.9922e-30	1.05115	0.675	0.479	1.5934e-25	Microglia0	Or6c208
Or6c1	3.6534e-29	1.09116	0.485	0.287	5.8257e-25	Microglia0	Or6c1
Or4a77	4.0354e-28	1.09464	0.671	0.474	6.4348e-24	Microglia0	Or4a77
Vmn1r209	1.9038e-25	1.0186	0.552	0.371	3.0358e-21	Microglia0	Vmn1r209
Rimbp2	2.6e-25	1.07597	0.66	0.502	4.146e-21	Microglia0	Rimbp2
Opcml	3.9521e-24	1.11536	0.514	0.334	6.3021e-20	Microglia0	Opcml
Or52e19	7.2527e-23	1.26518	0.401	0.241	1.1565e-18	Microglia0	Or52e19
Vmn1r57	2.8549e-21	1.10954	0.419	0.263	4.5524e-17	Microglia0	Vmn1r57
Or7g33	1.404e-20	1.03923	0.455	0.29	2.2389e-16	Microglia0	Or7g33
Slc12a3	1.4514e-20	1.22738	0.276	0.143	2.3144e-16	Microglia0	Slc12a3
Mdga2	2.4989e-20	1.2881	0.516	0.372	3.9847e-16	Microglia0	Mdga2
Krt26	2.742e-20	1.38341	0.35	0.204	4.3724e-16	Microglia0	Krt26
Eef2k	4.6386e-20	1.02728	0.408	0.258	7.3966e-16	Microglia0	Eef2k
Slc10a2	4.718e-20	1.14097	0.367	0.222	7.5233e-16	Microglia0	Slc10a2
Or2d2	6.0386e-20	1.16343	0.383	0.235	9.6292e-16	Microglia0	Or2d2
Altre	8.9015e-20	1.36919	0.2	0.087	1.4194e-15	Microglia0	Altre
Auts2	9.8236e-20	1.41077	0.496	0.346	1.5665e-15	Microglia0	Auts2
Cyp4x1	1.3282e-19	1.03437	0.553	0.38	2.118e-15	Microglia0	Cyp4x1
Or9s18	1.6708e-18	1.32122	0.331	0.191	2.6643e-14	Microglia0	Or9s18
Prickle2	4.7837e-18	1.11739	0.178	0.075	7.6281e-14	Microglia0	Prickle2
Zbtb34	1.1683e-17	1.20444	0.529	0.389	1.863e-13	Microglia0	Zbtb34
Or4c29	1.4345e-17	1.27529	0.394	0.256	2.2875e-13	Microglia0	Or4c29
Tmeff2	1.6048e-17	1.4295	0.24	0.121	2.559e-13	Microglia0	Tmeff2
Arhgef5	1.6533e-17	1.27346	0.243	0.124	2.6363e-13	Microglia0	Arhgef5
Prokr2	3.1424e-17	1.22628	0.29	0.163	5.0109e-13	Microglia0	Prokr2
Cpne5	8.8069e-17	1.12411	0.46	0.321	1.4044e-12	Microglia0	Cpne5
Dcdc2c	1.3047e-16	1.02679	0.285	0.16	2.0805e-12	Microglia0	Dcdc2c
Or8b50	1.4405e-16	1.12279	0.458	0.32	2.297e-12	Microglia0	Or8b50
Zkscan2	1.9572e-16	1.01398	0.248	0.133	3.1209e-12	Microglia0	Zkscan2
Cacna2d4	2.4611e-16	1.60852	0.4	0.262	3.9244e-12	Microglia0	Cacna2d4
Silc1	5.2327e-16	1.4843	0.374	0.247	8.344e-12	Microglia0	Silc1
Vav2	5.9722e-16	1.1092	0.221	0.112	9.5233e-12	Microglia0	Vav2
Or1n2	2.8544e-15	1.94073	0.394	0.262	4.5517e-11	Microglia0	Or1n2
Lsamp	3.3009e-15	4.16602	0.113	0.039	5.2636e-11	Microglia0	Lsamp
Zic1	3.388e-15	1.48868	0.228	0.122	5.4025e-11	Microglia0	Zic1
Or2l5	6.5439e-15	1.1636	0.259	0.144	1.0435e-10	Microglia0	Or2l5
Prkcq	8.0585e-15	1.13483	0.394	0.267	1.285e-10	Microglia0	Prkcq
Or4c106	1.0005e-14	1.04479	0.299	0.182	1.5954e-10	Microglia0	Or4c106
Pla2r1	1.0413e-14	1.4695	0.471	0.351	1.6605e-10	Microglia0	Pla2r1
Siglece	1.2665e-14	1.10139	0.238	0.132	2.0196e-10	Microglia0	Siglece
Or4k42	1.2826e-14	1.82147	0.204	0.104	2.0453e-10	Microglia0	Or4k42
Or7g32	1.321e-14	1.05934	0.371	0.247	2.1065e-10	Microglia0	Or7g32
Vmn1r173	2.5957e-14	1.51259	0.331	0.213	4.1391e-10	Microglia0	Vmn1r173
Or14c40	2.6827e-14	1.06201	0.239	0.135	4.2779e-10	Microglia0	Or14c40
Plekhg3	3.2333e-14	1.12846	0.257	0.149	5.1558e-10	Microglia0	Plekhg3
Vmn1r50	4.3309e-14	1.2709	0.294	0.182	6.9061e-10	Microglia0	Vmn1r50
Cdc14b	4.6748e-14	1.11262	0.269	0.157	7.4545e-10	Microglia0	Cdc14b
Vmn1r174	5.0183e-14	1.00961	0.331	0.209	8.0022e-10	Microglia0	Vmn1r174
Or4x11	8.2743e-14	1.38188	0.349	0.23	1.3194e-09	Microglia0	Or4x11
Ostn	8.3412e-14	1.97768	0.167	0.08	1.3301e-09	Microglia0	Ostn
Ctif	8.6879e-14	1.10958	0.227	0.124	1.3854e-09	Microglia0	Ctif
Bmp1	1.2114e-13	1.55094	0.251	0.145	1.9316e-09	Microglia0	Bmp1
Elf5	1.383e-13	1.19049	0.233	0.129	2.2053e-09	Microglia0	Elf5
Ly6h	1.4933e-13	1.03003	0.267	0.157	2.3812e-09	Microglia0	Ly6h
Sema5a	1.653e-13	1.17685	0.43	0.307	2.6359e-09	Microglia0	Sema5a
Kcp	1.9067e-13	1.00931	0.352	0.231	3.0404e-09	Microglia0	Kcp
Skint7	2.031e-13	1.23287	0.228	0.127	3.2387e-09	Microglia0	Skint7
Or8b3	2.5308e-13	1.02709	0.395	0.276	4.0356e-09	Microglia0	Or8b3
Pappa2	2.7316e-13	1.24252	0.288	0.176	4.3558e-09	Microglia0	Pappa2
Or12e14	2.8451e-13	1.18205	0.294	0.182	4.5368e-09	Microglia0	Or12e14
Inhba	2.858e-13	1.68651	0.159	0.075	4.5573e-09	Microglia0	Inhba
Gdf10	2.8995e-13	1.43042	0.243	0.141	4.6236e-09	Microglia0	Gdf10
Adam11	3.1948e-13	1.31372	0.261	0.156	5.0945e-09	Microglia0	Adam11
Tmprss11b	3.6051e-13	1.21295	0.212	0.115	5.7487e-09	Microglia0	Tmprss11b
Or51k2	5.1303e-13	1.44083	0.131	0.056	8.1807e-09	Microglia0	Or51k2
Ppnr	5.7837e-13	1.00988	0.374	0.254	9.2227e-09	Microglia0	Ppnr
Phactr1	6.0552e-13	1.03125	0.381	0.259	9.6556e-09	Microglia0	Phactr1
Fam110a	6.8135e-13	1.03334	0.168	0.082	1.0865e-08	Microglia0	Fam110a
Or4c111	8.0068e-13	1.22486	0.246	0.145	1.2768e-08	Microglia0	Or4c111
Zfp937	1.0141e-12	1.34171	0.279	0.173	1.617e-08	Microglia0	Zfp937
Dpy19l3	1.2345e-12	1.0079	0.278	0.177	1.9686e-08	Microglia0	Dpy19l3
Fbxw19	1.4756e-12	1.03881	0.324	0.213	2.353e-08	Microglia0	Fbxw19
Hydin	1.5356e-12	2.55765	0.161	0.08	2.4486e-08	Microglia0	Hydin
Cfap97d2	2.0517e-12	1.08831	0.17	0.084	3.2717e-08	Microglia0	Cfap97d2
Or10ag59	2.4066e-12	1.33988	0.29	0.186	3.8376e-08	Microglia0	Or10ag59
Cntn1	2.4098e-12	1.05673	0.386	0.27	3.8426e-08	Microglia0	Cntn1
Il12rb1	2.6127e-12	1.09897	0.226	0.129	4.1662e-08	Microglia0	Il12rb1
Galnt16	2.9685e-12	1.22599	0.276	0.173	4.7336e-08	Microglia0	Galnt16
Rfesd	3.0445e-12	1.02496	0.259	0.157	4.8547e-08	Microglia0	Rfesd
Or12d2	3.2042e-12	1.07525	0.269	0.168	5.1094e-08	Microglia0	Or12d2
Or2n1b	3.9714e-12	1.30332	0.229	0.134	6.3328e-08	Microglia0	Or2n1b
AI197445	4.0179e-12	1.04813	0.17	0.086	6.4069e-08	Microglia0	AI197445
Alms1	4.2591e-12	1.0471	0.438	0.317	6.7916e-08	Microglia0	Alms1
Lrfn5	4.7469e-12	1.76566	0.334	0.218	7.5694e-08	Microglia0	Lrfn5
Gal3st2c	5.6348e-12	1.13538	0.341	0.229	8.9852e-08	Microglia0	Gal3st2c
Upb1	7.2098e-12	1.64007	0.421	0.303	1.1497e-07	Microglia0	Upb1
Ifi203	9.617e-12	1.37245	0.237	0.141	1.5335e-07	Microglia0	Ifi203
Lrp2	1.0488e-11	1.27967	0.218	0.126	1.6723e-07	Microglia0	Lrp2
Slc22a19	1.2536e-11	1.01871	0.249	0.149	1.999e-07	Microglia0	Slc22a19
Grid1	1.2721e-11	1.09091	0.261	0.163	2.0285e-07	Microglia0	Grid1
Rgs9	1.5003e-11	1.21192	0.28	0.178	2.3924e-07	Microglia0	Rgs9
Cyp4x1os	1.7646e-11	1.0264	0.263	0.165	2.8139e-07	Microglia0	Cyp4x1os
Mtfr1	1.804e-11	1.27221	0.14	0.065	2.8767e-07	Microglia0	Mtfr1
Zfp783	1.9798e-11	1.15414	0.216	0.126	3.1569e-07	Microglia0	Zfp783
Med13	2.5205e-11	1.0113	0.237	0.142	4.0191e-07	Microglia0	Med13
Slc7a2	2.5635e-11	1.04028	0.312	0.207	4.0877e-07	Microglia0	Slc7a2
Cd200r3	2.5986e-11	1.43617	0.304	0.198	4.1437e-07	Microglia0	Cd200r3
Or4f56	2.9703e-11	1.05428	0.374	0.272	4.7364e-07	Microglia0	Or4f56
Or5a21	3.0557e-11	1.57829	0.27	0.176	4.8726e-07	Microglia0	Or5a21
Stmn2	3.5932e-11	2.16533	0.188	0.106	5.7297e-07	Microglia0	Stmn2
Intu	3.6514e-11	1.02705	0.219	0.127	5.8225e-07	Microglia0	Intu
Or1ad8	3.8933e-11	1.09766	0.336	0.232	6.2083e-07	Microglia0	Or1ad8
S100a7a	4.1524e-11	2.1181	0.186	0.102	6.6214e-07	Microglia0	S100a7a
Cacna1c	4.2135e-11	1.63919	0.187	0.104	6.7188e-07	Microglia0	Cacna1c
Vmn1r180	4.6602e-11	1.31375	0.337	0.227	7.4311e-07	Microglia0	Vmn1r180
Dlc1	5.3778e-11	1.05597	0.267	0.171	8.5754e-07	Microglia0	Dlc1
Zcchc14	5.5311e-11	1.15653	0.133	0.063	8.8199e-07	Microglia0	Zcchc14
Spock2	5.6258e-11	2.27881	0.153	0.077	8.9709e-07	Microglia0	Spock2
Pde2a	6.9567e-11	1.02721	0.257	0.163	1.1093e-06	Microglia0	Pde2a
Pde1a	7.1679e-11	1.49891	0.21	0.123	1.143e-06	Microglia0	Pde1a
Gpr182	8.8392e-11	1.54679	0.186	0.103	1.4095e-06	Microglia0	Gpr182
Klhl21	9.7921e-11	1.29024	0.289	0.188	1.5615e-06	Microglia0	Klhl21
Cntnap5a	1.0218e-10	1.64222	0.276	0.18	1.6294e-06	Microglia0	Cntnap5a
Meis2	1.022e-10	1.00488	0.307	0.207	1.6297e-06	Microglia0	Meis2
Or52j3	1.0266e-10	2.08133	0.153	0.078	1.6371e-06	Microglia0	Or52j3
Pnpla6	1.0475e-10	1.04806	0.337	0.239	1.6703e-06	Microglia0	Pnpla6
Cecr2	1.2413e-10	1.27423	0.369	0.263	1.9794e-06	Microglia0	Cecr2
Hecw2	1.3036e-10	1.25918	0.132	0.063	2.0787e-06	Microglia0	Hecw2
Marchf4	1.3595e-10	1.69053	0.276	0.186	2.1678e-06	Microglia0	Marchf4
Rassf9	1.445e-10	1.45631	0.204	0.12	2.3042e-06	Microglia0	Rassf9
Sis	1.595e-10	1.17959	0.08	0.028	2.5433e-06	Microglia0	Sis
Ccbe1	1.6393e-10	1.09634	0.32	0.223	2.614e-06	Microglia0	Ccbe1
Cers4	1.7042e-10	1.18065	0.293	0.191	2.7175e-06	Microglia0	Cers4
Dpep2	1.7751e-10	1.25558	0.321	0.225	2.8305e-06	Microglia0	Dpep2
Or4a39	1.8776e-10	1.44065	0.176	0.098	2.994e-06	Microglia0	Or4a39
Pla2g12a	1.9587e-10	1.33445	0.176	0.097	3.1234e-06	Microglia0	Pla2g12a
Pirt	2.6542e-10	1.63803	0.307	0.206	4.2323e-06	Microglia0	Pirt
Chrnb3	3.4311e-10	1.1421	0.384	0.284	5.4713e-06	Microglia0	Chrnb3
Rasgrf2	3.5122e-10	1.41492	0.119	0.056	5.6005e-06	Microglia0	Rasgrf2
Syt17	3.9517e-10	1.15107	0.362	0.266	6.3014e-06	Microglia0	Syt17
Il17rd	5.0252e-10	1.04996	0.292	0.195	8.0131e-06	Microglia0	Il17rd
Adgrb3	6.2746e-10	1.03399	0.437	0.334	1.0005e-05	Microglia0	Adgrb3
Lmbr1	6.467e-10	1.35278	0.293	0.198	1.0312e-05	Microglia0	Lmbr1
Or4f14d	7.7938e-10	1.04154	0.238	0.152	1.2428e-05	Microglia0	Or4f14d
Vmn1r74	7.9319e-10	1.76539	0.234	0.149	1.2648e-05	Microglia0	Vmn1r74
Urb2	8.299e-10	1.61596	0.153	0.081	1.3234e-05	Microglia0	Urb2
Mmd2	8.4381e-10	1.75752	0.102	0.045	1.3455e-05	Microglia0	Mmd2
Or2ag20	1.1396e-09	1.13023	0.221	0.137	1.8172e-05	Microglia0	Or2ag20
Fbxo34	1.1719e-09	1.17812	0.096	0.04	1.8687e-05	Microglia0	Fbxo34
Vmn1r49	1.1781e-09	1.43826	0.153	0.082	1.8786e-05	Microglia0	Vmn1r49
Eya1	1.2319e-09	1.20214	0.108	0.049	1.9644e-05	Microglia0	Eya1
Mrps10	1.3695e-09	1.10692	0.341	0.245	2.1838e-05	Microglia0	Mrps10
Zfp866	1.4484e-09	1.32266	0.215	0.134	2.3096e-05	Microglia0	Zfp866
Or10ak7	1.4577e-09	1.22915	0.216	0.135	2.3244e-05	Microglia0	Or10ak7
Abca4	1.493e-09	1.27219	0.227	0.141	2.3807e-05	Microglia0	Abca4
Ahrr	1.5468e-09	1.43513	0.35	0.255	2.4665e-05	Microglia0	Ahrr
C2cd4c	1.6807e-09	1.34817	0.211	0.131	2.68e-05	Microglia0	C2cd4c
Or1e34	1.808e-09	1.43478	0.249	0.16	2.8831e-05	Microglia0	Or1e34
Fam169b	1.9401e-09	2.02809	0.162	0.091	3.0937e-05	Microglia0	Fam169b
Vmn1r185	2.0064e-09	1.78918	0.24	0.156	3.1994e-05	Microglia0	Vmn1r185
Grin2b	2.0838e-09	1.20269	0.206	0.128	3.3229e-05	Microglia0	Grin2b
Meg3	2.1865e-09	1.41275	0.27	0.176	3.4866e-05	Microglia0	Meg3
Vmn1r210	2.2416e-09	1.43198	0.202	0.122	3.5745e-05	Microglia0	Vmn1r210
Speer4b	2.491e-09	1.08362	0.111	0.052	3.9721e-05	Microglia0	Speer4b
Or2a7	2.6197e-09	1.00707	0.145	0.078	4.1774e-05	Microglia0	Or2a7
Myo1d	2.6894e-09	1.14382	0.112	0.053	4.2886e-05	Microglia0	Myo1d
Zfp24	2.7168e-09	1.30802	0.172	0.101	4.3322e-05	Microglia0	Zfp24
Lins1	2.7808e-09	1.17551	0.188	0.112	4.4343e-05	Microglia0	Lins1
Or4x13	2.9664e-09	1.33662	0.206	0.126	4.7302e-05	Microglia0	Or4x13
Nos1	3.2756e-09	1.35177	0.257	0.168	5.2233e-05	Microglia0	Nos1
Or10al6	3.3194e-09	1.58963	0.233	0.151	5.2931e-05	Microglia0	Or10al6
Or5b3	3.901e-09	2.96469	0.126	0.065	6.2205e-05	Microglia0	Or5b3
Dnah17	4.2405e-09	1.20527	0.195	0.119	6.7619e-05	Microglia0	Dnah17
Slc25a23	4.3198e-09	1.22827	0.309	0.218	6.8884e-05	Microglia0	Slc25a23
Sgsm1	4.3245e-09	1.09349	0.257	0.172	6.8959e-05	Microglia0	Sgsm1
Myb	4.3399e-09	1.26736	0.19	0.113	6.9205e-05	Microglia0	Myb
Lratd2	4.6215e-09	1.11671	0.152	0.083	7.3694e-05	Microglia0	Lratd2
Or2a25	5.1557e-09	1.86777	0.134	0.07	8.2212e-05	Microglia0	Or2a25
Zfp97	5.3082e-09	1.00616	0.165	0.093	8.4645e-05	Microglia0	Zfp97
Ppef2	5.6105e-09	1.31213	0.176	0.103	8.9465e-05	Microglia0	Ppef2
Extl1	5.9349e-09	1.23228	0.163	0.093	9.4638e-05	Microglia0	Extl1
Or5b122	6.8686e-09	1.23398	0.169	0.098	0.00010953	Microglia0	Or5b122
Pramel5	6.97e-09	1.17708	0.232	0.151	0.00011114	Microglia0	Pramel5
Zfp39	7.1174e-09	1.30532	0.146	0.08	0.00011349	Microglia0	Zfp39
Lipo2	7.1485e-09	1.47495	0.31	0.221	0.00011399	Microglia0	Lipo2
Sptb	7.313e-09	1.60361	0.243	0.157	0.00011661	Microglia0	Sptb
Or2y13	7.9808e-09	1.45716	0.104	0.048	0.00012726	Microglia0	Or2y13
BC006965	8.4775e-09	1.95094	0.131	0.068	0.00013518	Microglia0	BC006965
Or2t47	8.8363e-09	1.16959	0.179	0.107	0.0001409	Microglia0	Or2t47
Scrn1	8.8782e-09	1.40127	0.176	0.104	0.00014157	Microglia0	Scrn1
Oprk1	9.193e-09	1.53534	0.217	0.137	0.00014659	Microglia0	Oprk1
Engase	9.7586e-09	1.50351	0.113	0.056	0.00015561	Microglia0	Engase
Ephb3	9.8917e-09	1.14223	0.199	0.122	0.00015773	Microglia0	Ephb3
Angpt1	1.0841e-08	1.00418	0.199	0.122	0.00017288	Microglia0	Angpt1
Gng4	1.1051e-08	1.71984	0.134	0.072	0.00017622	Microglia0	Gng4
Ahcyl2	1.1067e-08	1.04559	0.38	0.284	0.00017648	Microglia0	Ahcyl2
Six3os1	1.1834e-08	1.29988	0.237	0.155	0.00018871	Microglia0	Six3os1
Bmp3	1.1941e-08	1.44169	0.25	0.167	0.00019042	Microglia0	Bmp3
Pate9	1.2395e-08	1.48705	0.167	0.099	0.00019766	Microglia0	Pate9
Ildr1	1.2427e-08	1.50822	0.153	0.087	0.00019816	Microglia0	Ildr1
AU018091	1.31e-08	1.04555	0.166	0.097	0.00020889	Microglia0	AU018091
Tmc5	1.335e-08	1.17277	0.146	0.08	0.00021288	Microglia0	Tmc5
Sfn	1.4188e-08	1.77038	0.064	0.022	0.00022624	Microglia0	Sfn
Cd1d1	1.4388e-08	1.05251	0.145	0.08	0.00022943	Microglia0	Cd1d1
Or9i1b	1.5776e-08	1.04351	0.332	0.254	0.00025156	Microglia0	Or9i1b
Mxd1	1.6205e-08	1.17054	0.124	0.064	0.0002584	Microglia0	Mxd1
Bard1	1.6296e-08	1.65257	0.181	0.109	0.00025985	Microglia0	Bard1
Erich3	1.8182e-08	3.6585	0.089	0.039	0.00028992	Microglia0	Erich3
Pcnx2	1.821e-08	1.51912	0.065	0.023	0.00029038	Microglia0	Pcnx2
Ptprd	1.9761e-08	1.02559	0.244	0.163	0.00031511	Microglia0	Ptprd
Tfap4	1.9922e-08	1.4738	0.122	0.064	0.00031767	Microglia0	Tfap4
Tbc1d13	2.1213e-08	1.06115	0.175	0.106	0.00033827	Microglia0	Tbc1d13
Mmp17	2.1851e-08	1.24774	0.185	0.115	0.00034843	Microglia0	Mmp17
Cxcl15	2.4684e-08	1.08325	0.213	0.138	0.00039362	Microglia0	Cxcl15
Plcxd3	2.4786e-08	1.1519	0.136	0.074	0.00039524	Microglia0	Plcxd3
Or51p1	2.5175e-08	1.31698	0.254	0.178	0.00040145	Microglia0	Or51p1
Gimap8	2.6801e-08	1.39629	0.147	0.083	0.00042738	Microglia0	Gimap8
Or7g25	2.6879e-08	1.07344	0.158	0.092	0.00042862	Microglia0	Or7g25
Vmn1r175	2.6981e-08	1.03741	0.223	0.144	0.00043025	Microglia0	Vmn1r175
Aplf	2.7515e-08	1.50463	0.165	0.097	0.00043875	Microglia0	Aplf
Amotl1	2.77e-08	1.07259	0.257	0.175	0.0004417	Microglia0	Amotl1
Sgsh	2.8062e-08	1.3114	0.22	0.143	0.00044748	Microglia0	Sgsh
Mroh2a	2.8613e-08	1.89508	0.099	0.047	0.00045627	Microglia0	Mroh2a
Zfp125	3.0558e-08	1.15859	0.253	0.173	0.00048728	Microglia0	Zfp125
Srrm3	3.1978e-08	1.30012	0.174	0.106	0.00050993	Microglia0	Srrm3
Slc12a7	3.2094e-08	1.23201	0.118	0.061	0.00051178	Microglia0	Slc12a7
Or5bb12	3.405e-08	1.65091	0.25	0.173	0.00054296	Microglia0	Or5bb12
Or5p63	3.5202e-08	1.16156	0.185	0.114	0.00056133	Microglia0	Or5p63
Rph3a	3.9508e-08	1.618	0.166	0.1	0.00063	Microglia0	Rph3a
Nhlrc4	4.085e-08	1.09535	0.196	0.123	0.0006514	Microglia0	Nhlrc4
Or11g26	4.3212e-08	1.22573	0.303	0.217	0.00068905	Microglia0	Or11g26
Or4f7	4.5254e-08	1.59403	0.131	0.072	0.00072162	Microglia0	Or4f7
Hdgfl3	4.6684e-08	1.26309	0.217	0.144	0.00074443	Microglia0	Hdgfl3
Tigit	4.843e-08	1.04483	0.239	0.162	0.00077226	Microglia0	Tigit
Inhca	5.0213e-08	2.00215	0.141	0.078	0.00080069	Microglia0	Inhca
Mindy1	5.1415e-08	1.44959	0.08	0.035	0.00081987	Microglia0	Mindy1
Col6a3	5.238e-08	1.22656	0.089	0.041	0.00083525	Microglia0	Col6a3
Snap91	5.5609e-08	1.21972	0.116	0.061	0.00088675	Microglia0	Snap91
Or4c127	5.8381e-08	1.45217	0.223	0.151	0.00093095	Microglia0	Or4c127
Fan1	5.9719e-08	1.42688	0.218	0.143	0.00095228	Microglia0	Fan1
Dixdc1	6.2154e-08	1.2843	0.198	0.126	0.00099111	Microglia0	Dixdc1
Smg8	6.8967e-08	2.56957	0.064	0.024	0.00109975	Microglia0	Smg8
Vmn1r77	7.4208e-08	1.18024	0.136	0.077	0.00118332	Microglia0	Vmn1r77
Ttbk1	7.6385e-08	1.83553	0.314	0.231	0.00121804	Microglia0	Ttbk1
Or2w3	8.4095e-08	1.32681	0.078	0.033	0.00134097	Microglia0	Or2w3
Vmn1r8	8.455e-08	1.54332	0.096	0.047	0.00134823	Microglia0	Vmn1r8
Or1e21	8.9816e-08	1.01286	0.252	0.175	0.0014322	Microglia0	Or1e21
Ppp1r12b	9.307e-08	1.29466	0.224	0.149	0.0014841	Microglia0	Ppp1r12b
Gask1b	1.0258e-07	1.62256	0.125	0.067	0.00163575	Microglia0	Gask1b
Speer4e1	1.0353e-07	1.86668	0.059	0.021	0.00165095	Microglia0	Speer4e1
Cacna2d1	1.064e-07	1.2415	0.099	0.049	0.00169667	Microglia0	Cacna2d1
Timp3	1.1779e-07	1.30635	0.168	0.103	0.00187821	Microglia0	Timp3
Zfp366	1.183e-07	2.02198	0.189	0.121	0.00188635	Microglia0	Zfp366
Kcnq2	1.2073e-07	1.01848	0.226	0.152	0.00192524	Microglia0	Kcnq2
Sec22c	1.2414e-07	1.06951	0.27	0.189	0.00197949	Microglia0	Sec22c
Or1e25	1.2603e-07	1.65371	0.094	0.046	0.00200962	Microglia0	Or1e25
Or5p4	1.3227e-07	1.0078	0.202	0.131	0.00210918	Microglia0	Or5p4
Or2t43	1.4517e-07	1.45501	0.199	0.128	0.00231485	Microglia0	Or2t43
Neil3	1.4676e-07	1.01037	0.238	0.163	0.0023402	Microglia0	Neil3
Or5ae2	1.4682e-07	1.43438	0.145	0.086	0.00234117	Microglia0	Or5ae2
Vsx2	1.5063e-07	1.05138	0.113	0.06	0.00240194	Microglia0	Vsx2
Trp53i11	1.6024e-07	1.07168	0.134	0.076	0.00255526	Microglia0	Trp53i11
Trdn	1.6325e-07	1.72861	0.1	0.05	0.00260322	Microglia0	Trdn
Or5p6	1.6692e-07	1.42337	0.115	0.063	0.00266163	Microglia0	Or5p6
P2ry1	1.6951e-07	1.02922	0.233	0.158	0.00270306	Microglia0	P2ry1
Pcsk6	1.7281e-07	1.46264	0.088	0.041	0.00275567	Microglia0	Pcsk6
Ifitm7	1.7592e-07	1.04891	0.178	0.111	0.00280518	Microglia0	Ifitm7
Acad11	1.9018e-07	1.42637	0.199	0.13	0.00303263	Microglia0	Acad11
Ank3	1.9104e-07	1.65921	0.33	0.248	0.00304639	Microglia0	Ank3
Bcat1	1.9616e-07	1.49526	0.121	0.066	0.00312791	Microglia0	Bcat1
Vsnl1	1.97e-07	1.30243	0.123	0.067	0.00314141	Microglia0	Vsnl1
Fras1	1.9711e-07	1.31465	0.05	0.016	0.00314308	Microglia0	Fras1
Aasdh	1.9738e-07	1.33289	0.253	0.181	0.00314735	Microglia0	Aasdh
Dqx1	2.0192e-07	1.17989	0.219	0.148	0.0032198	Microglia0	Dqx1
Hk1	2.0627e-07	1.4305	0.086	0.04	0.00328911	Microglia0	Hk1
Glb1l	2.0767e-07	1.92336	0.187	0.121	0.00331149	Microglia0	Glb1l
Or51v14	2.0877e-07	1.08186	0.337	0.255	0.00332912	Microglia0	Or51v14
Cenpq	2.1103e-07	1.16432	0.138	0.08	0.00336501	Microglia0	Cenpq
Or6z5	2.1178e-07	1.55922	0.229	0.158	0.00337711	Microglia0	Or6z5
Dpp6	2.1535e-07	1.28041	0.207	0.139	0.003434	Microglia0	Dpp6
Tmem196	2.2857e-07	1.00582	0.137	0.08	0.0036448	Microglia0	Tmem196
Snhg7os	2.3007e-07	2.66097	0.074	0.032	0.00366866	Microglia0	Snhg7os
Hapln1	2.4301e-07	1.30686	0.089	0.043	0.00387503	Microglia0	Hapln1
Gda	2.4401e-07	2.51429	0.122	0.067	0.00389106	Microglia0	Gda
Zfp827	2.4679e-07	1.57379	0.328	0.25	0.00393526	Microglia0	Zfp827
Lef1	2.9922e-07	1.50461	0.156	0.097	0.0047713	Microglia0	Lef1
Elfn1	3.0744e-07	1.0746	0.136	0.078	0.00490247	Microglia0	Elfn1
AA386476	3.1366e-07	1.57094	0.096	0.049	0.00500164	Microglia0	AA386476
Arhgap23	3.1613e-07	1.64014	0.191	0.124	0.00504105	Microglia0	Arhgap23
Mfsd4b5	3.2915e-07	1.1522	0.265	0.192	0.00524868	Microglia0	Mfsd4b5
Smpdl3b	3.523e-07	1.98431	0.044	0.013	0.0056178	Microglia0	Smpdl3b
Pygo1	3.6183e-07	1.09695	0.262	0.184	0.00576977	Microglia0	Pygo1
Htra4	4.0047e-07	1.465	0.055	0.02	0.00638583	Microglia0	Htra4
Arhgap29	4.0417e-07	1.16582	0.058	0.022	0.00644486	Microglia0	Arhgap29
Ppargc1a	4.2006e-07	2.60252	0.097	0.05	0.0066982	Microglia0	Ppargc1a
Scd4	4.5542e-07	1.42037	0.099	0.052	0.00726211	Microglia0	Scd4
Mxd3	4.5578e-07	1.34124	0.145	0.086	0.00726789	Microglia0	Mxd3
Arhgap42	4.5739e-07	1.07431	0.102	0.053	0.00729359	Microglia0	Arhgap42
Nrbp2	4.6408e-07	1.31867	0.227	0.154	0.00740022	Microglia0	Nrbp2
Zfp433	4.8901e-07	1.62413	0.105	0.055	0.00779777	Microglia0	Zfp433
Cadm2	4.9162e-07	1.68071	0.097	0.05	0.00783939	Microglia0	Cadm2
Or2y1e	5.0296e-07	2.48029	0.042	0.013	0.00802027	Microglia0	Or2y1e
Caln1	5.0431e-07	1.13949	0.271	0.199	0.00804168	Microglia0	Caln1
Kif20b	5.4204e-07	1.58914	0.057	0.022	0.00864331	Microglia0	Kif20b
Ppp1r1c	5.4555e-07	1.43196	0.218	0.151	0.00869936	Microglia0	Ppp1r1c
Cyp4a31	6.1365e-07	1.59452	0.188	0.125	0.00978525	Microglia0	Cyp4a31
Ptpn13	6.2309e-07	1.59447	0.091	0.046	0.00993581	Microglia0	Ptpn13
Zfp599	6.2919e-07	1.83396	0.076	0.035	0.0100331	Microglia0	Zfp599
Vmn1r24	6.4344e-07	1.29274	0.104	0.056	0.0102603	Microglia0	Vmn1r24
Chst10	6.5062e-07	1.12888	0.263	0.19	0.0103748	Microglia0	Chst10
Pank2	6.817e-07	1.10407	0.136	0.08	0.0108704	Microglia0	Pank2
Kcnab1	7.1022e-07	1.34253	0.099	0.051	0.0113252	Microglia0	Kcnab1
Arhgap20	7.1394e-07	2.07679	0.11	0.061	0.0113845	Microglia0	Arhgap20
Mex3a	7.3613e-07	2.66875	0.069	0.03	0.0117384	Microglia0	Mex3a
Vmn1r193	7.6224e-07	1.40511	0.25	0.177	0.0121547	Microglia0	Vmn1r193
Cyyr1	7.7392e-07	2.29209	0.183	0.119	0.0123409	Microglia0	Cyyr1
Stard6	8.0041e-07	1.03497	0.116	0.064	0.0127633	Microglia0	Stard6
Pbld1	8.0527e-07	1.04884	0.263	0.188	0.0128409	Microglia0	Pbld1
Akr1d1	8.0755e-07	1.18124	0.177	0.115	0.0128771	Microglia0	Akr1d1
Or8g4	8.1203e-07	1.14586	0.247	0.174	0.0129487	Microglia0	Or8g4
Serinc5	8.6479e-07	1.67699	0.053	0.02	0.0137899	Microglia0	Serinc5
Unc93a	8.6942e-07	1.47247	0.173	0.111	0.0138638	Microglia0	Unc93a
Pramel61	9.2144e-07	1.60341	0.183	0.12	0.0146932	Microglia0	Pramel61
Or5g9	9.8896e-07	1.53404	0.109	0.06	0.0157699	Microglia0	Or5g9
Faim2	9.9016e-07	1.1445	0.331	0.254	0.0157891	Microglia0	Faim2
Slc1a2	1.0153e-06	1.11903	0.129	0.075	0.01619	Microglia0	Slc1a2
Epas1	1.0263e-06	1.16088	0.27	0.196	0.0163652	Microglia0	Epas1
Pinc	1.044e-06	2.85883	0.127	0.074	0.0166484	Microglia0	Pinc
Angpt2	1.06e-06	2.26668	0.098	0.051	0.0169027	Microglia0	Angpt2
Hif3a	1.0727e-06	2.30151	0.059	0.024	0.0171048	Microglia0	Hif3a
Mmp28	1.0867e-06	1.89081	0.035	0.009	0.0173282	Microglia0	Mmp28
Hpcal4	1.0882e-06	2.20887	0.105	0.057	0.0173519	Microglia0	Hpcal4
Or4c114	1.0955e-06	1.28745	0.184	0.122	0.0174682	Microglia0	Or4c114
AI314278	1.2369e-06	1.26068	0.173	0.112	0.0197236	Microglia0	AI314278
Or8b54	1.2701e-06	1.06217	0.068	0.03	0.0202537	Microglia0	Or8b54
Srrm3os	1.3818e-06	1.20946	0.289	0.214	0.0220342	Microglia0	Srrm3os
Tmem74	1.3973e-06	1.49487	0.172	0.112	0.0222808	Microglia0	Tmem74
Sfrp1	1.4159e-06	1.20713	0.082	0.04	0.0225785	Microglia0	Sfrp1
Npy1r	1.4176e-06	2.03048	0.19	0.127	0.0226049	Microglia0	Npy1r
Glb1l2	1.5718e-06	1.29794	0.201	0.137	0.0250646	Microglia0	Glb1l2
Ptprb	1.5867e-06	3.00886	0.089	0.046	0.0253013	Microglia0	Ptprb
Ulk3	1.6933e-06	1.26577	0.153	0.097	0.0270007	Microglia0	Ulk3
Gabrb3	1.6998e-06	1.5928	0.143	0.088	0.0271054	Microglia0	Gabrb3
Tiam1	1.7474e-06	1.54463	0.053	0.021	0.0278638	Microglia0	Tiam1
Pla2g4b	1.7878e-06	1.66436	0.221	0.155	0.0285079	Microglia0	Pla2g4b
Or8g37	1.8144e-06	1.44958	0.119	0.07	0.0289319	Microglia0	Or8g37
Acy1	1.871e-06	2.26953	0.051	0.019	0.0298346	Microglia0	Acy1
Gucy1a1	2.0048e-06	2.24381	0.131	0.078	0.031969	Microglia0	Gucy1a1
Rpl9-ps1	2.0419e-06	2.65413	0.039	0.012	0.0325608	Microglia0	Rpl9-ps1
Stil	2.0982e-06	1.51008	0.105	0.058	0.0334579	Microglia0	Stil
Pcdh10	2.1268e-06	1.76609	0.157	0.1	0.0339133	Microglia0	Pcdh10
Or6k14	2.1368e-06	2.8941	0.088	0.046	0.0340741	Microglia0	Or6k14
Ms4a5	2.1463e-06	1.05396	0.065	0.029	0.0342242	Microglia0	Ms4a5
Cd93	2.2055e-06	1.32176	0.166	0.107	0.0351696	Microglia0	Cd93
Cd200r2	2.2114e-06	1.04842	0.201	0.139	0.0352628	Microglia0	Cd200r2
Zfp820	2.2883e-06	4.53295	0.02	0.002	0.0364893	Microglia0	Zfp820
Gemin2	2.2926e-06	1.31851	0.31	0.235	0.0365575	Microglia0	Gemin2
Lrrc19	2.3267e-06	1.51438	0.082	0.041	0.0371008	Microglia0	Lrrc19
Fgl1	2.4217e-06	1.87092	0.187	0.126	0.038617	Microglia0	Fgl1
Ajuba	2.4239e-06	1.69829	0.173	0.115	0.0386508	Microglia0	Ajuba
Abcg3	2.4586e-06	2.29936	0.041	0.013	0.0392044	Microglia0	Abcg3
Gpank1	2.5129e-06	1.47719	0.085	0.043	0.040071	Microglia0	Gpank1
Ttc23	2.7386e-06	1.06477	0.184	0.124	0.0436693	Microglia0	Ttc23
Gsdma2	2.776e-06	2.52136	0.106	0.06	0.0442664	Microglia0	Gsdma2
Myl3	2.866e-06	1.06597	0.095	0.051	0.0457017	Microglia0	Myl3
Glra3	2.9362e-06	2.00939	0.045	0.016	0.0468199	Microglia0	Glra3
Egf	2.9945e-06	1.11488	0.238	0.17	0.04775	Microglia0	Egf
Twsg1	3.0216e-06	1.03718	0.049	0.018	0.0481818	Microglia0	Twsg1
Rims2	3.0892e-06	1.63155	0.102	0.056	0.049261	Microglia0	Rims2
Or51a39	3.1442e-06	3.42581	0.169	0.111	0.0501369	Microglia0	Or51a39
Or2ag1	3.2871e-06	1.92903	0.095	0.051	0.0524156	Microglia0	Or2ag1
Aph1c	3.3129e-06	1.34971	0.175	0.115	0.0528272	Microglia0	Aph1c
Or6c200-ps1	3.3151e-06	1.18734	0.103	0.057	0.0528626	Microglia0	Or6c200-ps1
Robo2	3.3203e-06	1.87595	0.033	0.009	0.0529451	Microglia0	Robo2
Abca13	3.417e-06	2.04674	0.076	0.038	0.0544878	Microglia0	Abca13
Lrrc75b	3.4346e-06	2.61953	0.093	0.05	0.0547678	Microglia0	Lrrc75b
Tedc2	3.5062e-06	1.48122	0.13	0.08	0.0559092	Microglia0	Tedc2
Vmn1r199	3.5903e-06	1.57566	0.072	0.034	0.057251	Microglia0	Vmn1r199
Cracr2a	3.774e-06	1.294	0.285	0.213	0.0601796	Microglia0	Cracr2a
Pde7b	4.137e-06	1.88645	0.102	0.057	0.0659688	Microglia0	Pde7b
Brinp2	4.1575e-06	1.18024	0.14	0.088	0.0662951	Microglia0	Brinp2
Nck2	4.2069e-06	2.10775	0.191	0.132	0.0670833	Microglia0	Nck2
Or8a1b	4.2119e-06	1.30933	0.198	0.135	0.0671631	Microglia0	Or8a1b
Ttk	4.3734e-06	1.27355	0.242	0.177	0.0697385	Microglia0	Ttk
Txlnb	4.4004e-06	1.41288	0.119	0.07	0.0701692	Microglia0	Txlnb
Muc15	4.5034e-06	2.14882	0.098	0.053	0.0718116	Microglia0	Muc15
Olig3	4.5877e-06	1.42282	0.104	0.059	0.0731549	Microglia0	Olig3
Osmr	4.6485e-06	1.34866	0.163	0.106	0.0741248	Microglia0	Osmr
Tmem52	4.6795e-06	1.40976	0.048	0.018	0.0746195	Microglia0	Tmem52
Epb41l1	4.7124e-06	1.0295	0.079	0.039	0.0751444	Microglia0	Epb41l1
Hoxb9	4.7128e-06	1.18923	0.097	0.053	0.07515	Microglia0	Hoxb9
E2f6	4.8401e-06	1.09119	0.069	0.033	0.0771806	Microglia0	E2f6
Aox3	4.914e-06	2.89455	0.074	0.036	0.0783586	Microglia0	Aox3
Acvr1b	4.9418e-06	1.02994	0.093	0.05	0.078802	Microglia0	Acvr1b
Cdh4	4.948e-06	2.28247	0.069	0.032	0.0789005	Microglia0	Cdh4
Cyp11b1	4.974e-06	1.06586	0.104	0.06	0.0793159	Microglia0	Cyp11b1
Ptpn9	5.1061e-06	1.06869	0.07	0.033	0.0814219	Microglia0	Ptpn9
Tmem51os1	5.1397e-06	2.29401	0.09	0.049	0.0819576	Microglia0	Tmem51os1
Nlrp9b	5.2364e-06	1.1192	0.086	0.046	0.0834996	Microglia0	Nlrp9b
Ark2c	5.4376e-06	1.01047	0.259	0.191	0.0867074	Microglia0	Ark2c
Adcy10	5.5753e-06	1.26308	0.142	0.09	0.0889043	Microglia0	Adcy10
Prox1	5.6104e-06	2.23183	0.05	0.02	0.0894632	Microglia0	Prox1
Slc6a9	5.6253e-06	1.44161	0.086	0.046	0.0897013	Microglia0	Slc6a9
Onecut2	5.6782e-06	1.36874	0.156	0.099	0.0905446	Microglia0	Onecut2
Stxbp6	5.6927e-06	1.83473	0.16	0.104	0.0907755	Microglia0	Stxbp6
Cyp19a1	5.7174e-06	1.2605	0.188	0.128	0.0911704	Microglia0	Cyp19a1
AI839979	5.7867e-06	1.09701	0.124	0.075	0.0922741	Microglia0	AI839979
Lig4	5.8728e-06	2.842	0.028	0.007	0.093648	Microglia0	Lig4
Mug-ps1	5.9479e-06	1.54851	0.035	0.011	0.0948458	Microglia0	Mug-ps1
Ldb3	6.0487e-06	2.38511	0.028	0.007	0.0964519	Microglia0	Ldb3
Or11g2	6.2523e-06	1.5964	0.086	0.046	0.0996992	Microglia0	Or11g2
Fbxw28	6.3675e-06	1.25748	0.056	0.024	0.101535	Microglia0	Fbxw28
Col25a1	6.4153e-06	1.54096	0.165	0.108	0.102298	Microglia0	Col25a1
Cry2	6.511e-06	1.02749	0.173	0.117	0.103825	Microglia0	Cry2
Or4a68	6.592e-06	2.53497	0.043	0.016	0.105116	Microglia0	Or4a68
Cdh20	6.9065e-06	1.47466	0.097	0.054	0.110131	Microglia0	Cdh20
Crmp1	7.3224e-06	1.67499	0.059	0.027	0.116762	Microglia0	Crmp1
Igdcc4	7.4866e-06	1.31736	0.155	0.101	0.119381	Microglia0	Igdcc4
Tspo2	7.5125e-06	3.86018	0.06	0.027	0.119794	Microglia0	Tspo2
Aipl1	7.6778e-06	2.33768	0.091	0.05	0.12243	Microglia0	Aipl1
Crim1	7.7165e-06	1.14676	0.171	0.117	0.123047	Microglia0	Crim1
Simc1	8.2724e-06	1.2716	0.072	0.035	0.131911	Microglia0	Simc1
Misfadt	8.3499e-06	1.40922	0.04	0.014	0.133148	Microglia0	Misfadt
Or8u8	8.4858e-06	1.91398	0.133	0.083	0.135315	Microglia0	Or8u8
Kirrel3os	8.6143e-06	2.03954	0.172	0.115	0.137364	Microglia0	Kirrel3os
Ccl28	8.7655e-06	1.63283	0.162	0.108	0.139774	Microglia0	Ccl28
Or5a3	8.9197e-06	2.80064	0.076	0.039	0.142233	Microglia0	Or5a3
Adamts15	8.9279e-06	1.0231	0.076	0.038	0.142365	Microglia0	Adamts15
Ears2	8.988e-06	1.13167	0.094	0.052	0.143322	Microglia0	Ears2
Mtmr14	9.0493e-06	1.03692	0.104	0.06	0.144301	Microglia0	Mtmr14
Rgs9bp	9.2092e-06	1.23788	0.238	0.174	0.14685	Microglia0	Rgs9bp
Gsdma	9.7395e-06	1.70806	0.076	0.039	0.155306	Microglia0	Gsdma
Plxna1	9.8037e-06	2.37882	0.025	0.005	0.156329	Microglia0	Plxna1
Or10ak14	1.0126e-05	1.51045	0.082	0.043	0.16147	Microglia0	Or10ak14
Teddm2	1.0161e-05	1.40021	0.162	0.109	0.162032	Microglia0	Teddm2
Myo15a	1.0294e-05	1.89162	0.082	0.044	0.164146	Microglia0	Myo15a
Zbed5	1.03e-05	1.20521	0.183	0.127	0.164241	Microglia0	Zbed5
Dnm3	1.062e-05	1.00149	0.306	0.237	0.169347	Microglia0	Dnm3
Napepld	1.0919e-05	1.21863	0.135	0.085	0.174115	Microglia0	Napepld
Pdgfra	1.1031e-05	1.23287	0.069	0.033	0.175895	Microglia0	Pdgfra
Peg3	1.1788e-05	2.40736	0.112	0.067	0.187979	Microglia0	Peg3
Or10ab4	1.1946e-05	2.35332	0.137	0.088	0.190489	Microglia0	Or10ab4
Ppp1r36dn	1.2708e-05	1.30381	0.148	0.095	0.202634	Microglia0	Ppp1r36dn
Adk	1.2717e-05	1.04829	0.227	0.165	0.202785	Microglia0	Adk
Kcnj16	1.2751e-05	1.55134	0.255	0.192	0.203322	Microglia0	Kcnj16
Agap1	1.3045e-05	1.13917	0.159	0.108	0.208008	Microglia0	Agap1
Foxn1	1.3077e-05	1.1568	0.102	0.059	0.208518	Microglia0	Foxn1
Atp9a	1.3138e-05	2.61234	0.023	0.005	0.209494	Microglia0	Atp9a
Piwil4	1.3142e-05	1.67582	0.062	0.029	0.209569	Microglia0	Piwil4
Amer2	1.3396e-05	1.21268	0.157	0.103	0.213606	Microglia0	Amer2
Muc16	1.3416e-05	1.32172	0.044	0.017	0.213926	Microglia0	Muc16
Has2	1.3874e-05	2.09968	0.109	0.065	0.221241	Microglia0	Has2
Vmn1r28	1.3922e-05	1.07512	0.138	0.089	0.221998	Microglia0	Vmn1r28
Bdh1	1.4259e-05	1.94698	0.082	0.044	0.227368	Microglia0	Bdh1
Chst3	1.4932e-05	1.28681	0.249	0.187	0.238105	Microglia0	Chst3
Sphk1	1.5425e-05	1.81081	0.133	0.085	0.24597	Microglia0	Sphk1
Tbx4	1.579e-05	1.70014	0.108	0.064	0.251784	Microglia0	Tbx4
Cnot11	1.584e-05	1.03878	0.069	0.034	0.252581	Microglia0	Cnot11
Cst6	1.6e-05	1.37386	0.173	0.117	0.255135	Microglia0	Cst6
Esco2	1.6049e-05	1.16766	0.326	0.261	0.255916	Microglia0	Esco2
Atp2b2	1.6076e-05	1.1441	0.096	0.054	0.256345	Microglia0	Atp2b2
Il20rb	1.66e-05	1.69969	0.152	0.098	0.264696	Microglia0	Il20rb
Ocel1	1.6905e-05	1.07359	0.072	0.037	0.269574	Microglia0	Ocel1
Ttll5	1.7032e-05	1.30051	0.167	0.115	0.271593	Microglia0	Ttll5
Tiam2	1.7166e-05	2.16997	0.092	0.053	0.273727	Microglia0	Tiam2
Zfp385b	1.733e-05	2.49996	0.064	0.031	0.276352	Microglia0	Zfp385b
Pramel56	1.7405e-05	2.63522	0.093	0.053	0.277535	Microglia0	Pramel56
Grin1	1.7448e-05	1.61702	0.122	0.075	0.278223	Microglia0	Grin1
Trpc6	1.7692e-05	1.17787	0.124	0.077	0.282122	Microglia0	Trpc6
Cntnap5b	1.7923e-05	2.38415	0.024	0.005	0.285804	Microglia0	Cntnap5b
Or6c6	1.8479e-05	1.59017	0.086	0.047	0.294664	Microglia0	Or6c6
Xcr1	1.8686e-05	1.09061	0.221	0.162	0.297962	Microglia0	Xcr1
Adcy4	1.8785e-05	1.39036	0.149	0.099	0.299545	Microglia0	Adcy4
Tmem132d	1.9612e-05	1.05517	0.091	0.051	0.312739	Microglia0	Tmem132d
Mrm2	1.9904e-05	2.55235	0.035	0.012	0.317388	Microglia0	Mrm2
Dgkeos	1.9933e-05	1.41649	0.151	0.1	0.317857	Microglia0	Dgkeos
Hsd17b13	2.0003e-05	2.10925	0.083	0.046	0.318964	Microglia0	Hsd17b13
Samd13	2.0651e-05	1.44431	0.102	0.059	0.329304	Microglia0	Samd13
Tlr5	2.1643e-05	1.58828	0.035	0.012	0.345115	Microglia0	Tlr5
Slc25a35	2.2033e-05	1.25491	0.036	0.013	0.351342	Microglia0	Slc25a35
Shisal1	2.2567e-05	4.64176	0.067	0.033	0.359849	Microglia0	Shisal1
Zfp998	2.2672e-05	1.66479	0.047	0.019	0.361523	Microglia0	Zfp998
Clec2e	2.2732e-05	1.10188	0.048	0.02	0.362489	Microglia0	Clec2e
Zfp61	2.2849e-05	1.3053	0.032	0.01	0.364345	Microglia0	Zfp61
Gfod1	2.292e-05	1.5009	0.047	0.019	0.365487	Microglia0	Gfod1
Or2j6	2.3299e-05	2.1472	0.173	0.119	0.371526	Microglia0	Or2j6
Cnih3	2.3394e-05	1.54244	0.106	0.064	0.373048	Microglia0	Cnih3
Vmn1r211	2.3681e-05	1.06342	0.071	0.036	0.377623	Microglia0	Vmn1r211
Dnaaf5	2.3737e-05	1.45844	0.089	0.05	0.378508	Microglia0	Dnaaf5
Fut1	2.4243e-05	1.02282	0.082	0.045	0.386581	Microglia0	Fut1
Scn9a	2.5001e-05	1.751	0.089	0.05	0.398666	Microglia0	Scn9a
Zfhx4	2.5451e-05	2.33556	0.018	0.003	0.405849	Microglia0	Zfhx4
Ces2g	2.6067e-05	1.35435	0.122	0.076	0.415668	Microglia0	Ces2g
Pdlim1	2.6173e-05	1.15131	0.122	0.077	0.417361	Microglia0	Pdlim1
Or13p4	2.6398e-05	1.52054	0.102	0.061	0.420935	Microglia0	Or13p4
Snph	2.6533e-05	1.37387	0.033	0.011	0.423092	Microglia0	Snph
Elp3	2.6566e-05	1.36722	0.075	0.039	0.423615	Microglia0	Elp3
Abcb6	2.7056e-05	1.0251	0.055	0.025	0.431436	Microglia0	Abcb6
Mycl	2.7176e-05	2.81641	0.037	0.013	0.433346	Microglia0	Mycl
Or52e18	2.7355e-05	1.07661	0.065	0.033	0.436203	Microglia0	Or52e18
Tcstv2b	2.7422e-05	1.48536	0.056	0.026	0.437267	Microglia0	Tcstv2b
Apold1	2.7758e-05	1.60386	0.106	0.064	0.442631	Microglia0	Apold1
Or4c10	2.7834e-05	1.4486	0.127	0.081	0.443835	Microglia0	Or4c10
Dcdc5	2.7898e-05	1.54469	0.136	0.088	0.444868	Microglia0	Dcdc5
Tram1l1	2.8342e-05	1.92324	0.067	0.034	0.451936	Microglia0	Tram1l1
Plat	2.8589e-05	1.84334	0.096	0.055	0.455881	Microglia0	Plat
Wasf3	2.9185e-05	1.72243	0.055	0.026	0.465378	Microglia0	Wasf3
Ctu1	2.948e-05	1.55955	0.045	0.019	0.470087	Microglia0	Ctu1
Nptx1	2.9919e-05	1.12786	0.045	0.019	0.477094	Microglia0	Nptx1
Spryd4	3.0341e-05	1.02137	0.038	0.014	0.483817	Microglia0	Spryd4
Wdr24	3.0799e-05	1.02494	0.059	0.028	0.491121	Microglia0	Wdr24
Iqca1	3.0855e-05	3.08418	0.042	0.016	0.492016	Microglia0	Iqca1
Rsf1os2	3.1223e-05	1.52355	0.021	0.004	0.497882	Microglia0	Rsf1os2
Fbxl16	3.1378e-05	2.8151	0.083	0.046	0.500357	Microglia0	Fbxl16
Cachd1	3.1525e-05	2.05239	0.091	0.052	0.502695	Microglia0	Cachd1
Lipi	3.2177e-05	2.10683	0.015	0.002	0.513098	Microglia0	Lipi
Rfx5	3.2777e-05	1.13598	0.058	0.027	0.522668	Microglia0	Rfx5
Cd276	3.3005e-05	1.7109	0.088	0.05	0.526299	Microglia0	Cd276
St6gal2	3.3154e-05	2.65392	0.069	0.035	0.528674	Microglia0	St6gal2
Or5h22	3.3277e-05	1.05881	0.186	0.132	0.53063	Microglia0	Or5h22
Cntn2	3.3851e-05	1.15689	0.143	0.093	0.539793	Microglia0	Cntn2
Pdxk	3.435e-05	1.07412	0.129	0.082	0.547746	Microglia0	Pdxk
Ddo	3.4934e-05	1.03059	0.145	0.095	0.557063	Microglia0	Ddo
Adcy6	3.5031e-05	1.07932	0.084	0.047	0.558602	Microglia0	Adcy6
H4c4	3.5198e-05	1.21165	0.082	0.046	0.561269	Microglia0	H4c4
Btnl10	3.5644e-05	1.02757	0.24	0.177	0.568386	Microglia0	Btnl10
Fancd2	3.805e-05	1.31223	0.039	0.015	0.60674	Microglia0	Fancd2
Ttl	3.8767e-05	2.08492	0.035	0.013	0.618183	Microglia0	Ttl
Tead1	3.8883e-05	1.92742	0.109	0.067	0.620033	Microglia0	Tead1
[truncated: 2,508 more rows]

## Sheet: Pseudotime 1 genes
	logFC	p.value	FDR
[truncated: 15,946 more rows]

[truncated: 3 more sheets: Pseudotime 2 genes, Pseudotime 3 genes, Pseudobulk AD stroke vs AD]
